# Supplementary material for: RNA three-dimensional structure drives the sequence organization of potato spindle tuber viroid quasispecies
Source: PLoS Pathog. 2024 Apr 4;20(4):e1012142. doi: 10.1371/journal.ppat.1012142 (PMC11020406; doi:10.1371/journal.ppat.1012142)
Supplement: S2 Table — Unique sequences identified from both stem and loop region libraries are listed (5’-3’). For stem region sequences, both upper and lower strands are presented. The number of reads, normalized read counts per thousand for each sequence, and cutoff scores for each sequence identified from the loop regions are also listed. (XLSX) [file ppat.1012142.s002.xlsx]

## Sheet: Loop 1
IR-1	Unique sequences	Reads number	Reads per thousand	Cutoff Score	IR-2	Unique sequences	Reads number	Reads per thousand	Cutoff Score	IR-3	Unique sequences	Reads number	Reads per thousand	Cutoff Score	LM-1	Unique sequences	Reads number	Reads per thousand	Cutoff Score	LM-2	Unique sequences	Reads number	Reads per thousand	Cutoff Score	LM-3	Unique sequences	Reads number	Reads per thousand	Cutoff Score	Sys-1	Unique sequences	Reads number	Reads per thousand	Cutoff Score	Sys-2	Unique sequences	Reads number	Reads per thousand	Cutoff Score	Sys-3	Unique sequences	Reads number	Reads per thousand	Cutoff Score	Pool	Unique sequences	Reads number	Reads per thousand	Cutoff Score
	CCTCGG	10653	196.572	98.9466		CCTCGG	11664	218.66	98.9466		CCTCGG	12415	221.776	98.9466		CCTCGG	41584	827.526	98.9466		CCTCGG	38934	822.538	98.9466		CCTCGG	25532	778.605	98.9466		CCTCGG	45017	914.032	98.9466		CCTCGG	50470	906.723	98.9466		CCTCGG	52128	856.875	98.9466		CCTCGG	1533	20.1411	98.9466
	CATCGG	1735	32.0146	55.8033		CCTTGG	1588	29.7696	67.3676		CATCGG	2439	43.5691	55.8033		CCTAGG	1320	26.2681	67.3676		CCTAGG	1750	36.9713	67.3676		CCTCTG	1400	42.6933	61.9905		CCTCTG	875	17.7661	61.9905		CCTCTG	1548	27.8107	61.9905		CGTCGG	1984	32.6128	72.7447		CGGCTG	410	5.38673	18.8472
	CGTCGG	1312	24.2093	72.7447		CATCGG	1272	23.8457	55.8033		CCTAGG	1204	21.5077	67.3676		CATCGG	1245	24.7756	55.8033		CATCGG	1699	35.8939	55.8033		CATCGG	753	22.9629	55.8033		CCTAGG	647	13.1368	67.3676		CCTAGG	669	12.019	67.3676		CCTCTG	1203	19.7748	61.9905		CAGTTG	402	5.28162	1.90576
	CCTCTG	257	4.74222	61.9905		CGTCGG	1102	20.6588	72.7447		CGCGGG	1073	19.1676	67.3676		CGTCGG	849	16.8952	72.7447		CGTCGG	676	14.2815	72.7447		ACTCGG	451	13.7534	67.7395		CCTCGT	607	12.3246	69.7738		CGTCGG	434	7.79706	72.7447		CCTAGG	699	11.4901	67.3676		CGTTAG	400	5.25534	67.3676
	CCCAAG	206	3.80116	25.0344		CTCGGG	363	6.80502	30.4116		CGTCGG	634	11.3255	72.7447		CCGTCG	813	16.1788	1.90576		CCGCCG	665	14.0491	1.90576		CCGCCG	427	13.0215	1.90576		CGTCGG	416	8.44653	72.7447		CCTGGG	423	7.59944	67.3676		CTTCGG	456	7.49569	67.3676		CGATCG	395	5.18965	18.8472
	CAACGG	197	3.63509	18.8472		CCGCGG	193	3.61809	50.4262		CCTCTG	235	4.19793	61.9905		CTGTAG	812	16.1589	13.4701		CTTCGG	388	8.19707	67.3676		CGTCGG	280	8.53867	72.7447		CTTCGG	395	8.02014	67.3676		CTTCGG	398	7.1503	67.3676		CCTGGG	453	7.44637	67.3676		CGGAAG	393	5.16338	18.8472
	CCTGGG	189	3.48747	67.3676		CCTCTG	192	3.59935	61.9905		CCTGGG	203	3.6263	67.3676		CGGTCG	793	15.7808	7.28287		CGGTCG	357	7.54215	7.28287		CCGTCG	274	8.3557	1.90576		CCTCGA	250	5.07604	72.8087		ACTCGG	271	4.86867	67.7395		CCACGG	438	7.1998	61.9905		CCTCTG	393	5.16338	61.9905
	CTCGGG	189	3.48747	30.4116		CCAACG	182	3.41188	-18.1088		CACTAG	187	3.34048	13.4701		CCGCCG	793	15.7808	1.90576		CCACGG	357	7.54215	61.9905		CGGTCG	271	8.26421	7.28287		CCTGGG	241	4.8933	67.3676		GCTCGG	257	4.61715	50.2036		ACTCGG	280	4.60261	67.7395		CTCGCG	389	5.11082	13.4701
	CTGAAG	189	3.48747	45.0491		CTCGTG	182	3.41188	25.0344		CTACAG	185	3.30475	-6.54451		CTTCGG	467	9.29335	67.3676		CCCGTG	356	7.52102	25.0344		CAAAAG	210	6.404	-18.1088		CATCGG	233	4.73087	55.8033		CCTCGT	252	4.52733	69.7738		GCTCGG	271	4.45467	50.2036		CTGGGG	388	5.09768	18.8472
	CTTATG	188	3.46902	30.4116		CCCCAG	181	3.39313	25.0344		CTTGAG	183	3.26902	30.4116		CCTCCG	443	8.81574	50.4262		GCTAGG	346	7.30976	18.6246		CCTAGG	167	5.09271	67.3676		ACTCGG	233	4.73087	67.7395		CATCGG	244	4.3836	55.8033		CCGCGG	240	3.9451	50.4262		CAGCCG	387	5.08455	-41.2375
	CTAACG	188	3.46902	13.4701		CAGTCG	181	3.39313	-41.2375		CTTCCG	182	3.25116	18.8472		CCTCAG	412	8.19884	61.9905		CCGTCG	346	7.30976	1.90576		CCACGG	156	4.75726	61.9905		CCGCGG	216	4.3857	50.4262		CCTCGA	221	3.97039	72.8087		CATCGG	230	3.78072	55.8033		CTATTG	384	5.04513	25.0344
	CGCGCG	186	3.43211	50.4262		CACTTG	180	3.37439	13.4701		CCGTCG	182	3.25116	1.90576		CCACGG	400	7.96004	61.9905		CTGTAG	346	7.30976	13.4701		CTGTAG	152	4.63528	13.4701		GCTCGG	46	0.933991	50.2036		CCGCGG	214	3.84463	50.4262		CACTTG	226	3.71497	13.4701		CGGTAG	383	5.03199	18.8472
	CAGCTG	186	3.43211	-29.6732		CCCGCG	179	3.35564	13.4701		CTCGGG	182	3.25116	30.4116		CCTCTG	50	0.995005	61.9905		CCTCCG	337	7.11962	50.4262		CCCGTG	151	4.60478	25.0344		CCACGG	8	0.162433	61.9905		CCCCGG	195	3.50329	61.9905		CCTCGA	221	3.63278	72.8087		CGCGCG	383	5.03199	50.4262
	CGGCGG	184	3.39521	24.2243		CCGGGG	177	3.31815	18.8472		CCATTG	178	3.17971	25.0344		CCTCGT	39	0.776104	69.7738		CCAGGT	322	6.80272	1.23882		CACCGG	150	4.57429	18.8472		CCTCAG	7	0.142129	61.9905		CCTCAG	7	0.125759	61.9905		CCCCGG	220	3.61634	61.9905		CAACTG	368	4.83492	-18.1088
	CTAGCG	184	3.39521	-18.1088		CACCTG	176	3.2994	-18.1088		CCAATG	177	3.16184	-6.54451		ACTCGG	25	0.497503	67.7395		GCTCGG	62	1.30984	50.2036		GCTAGG	141	4.29983	18.6246		CCTTGG	7	0.142129	67.3676		TCTCGG	5	0.0898279	76.0259		CAAAAG	155	2.54788	-18.1088		CGGGAG	365	4.7955	50.4262
	CGGTAG	183	3.37676	18.8472		CGCGTG	176	3.2994	61.9905		CATATG	177	3.16184	18.8472		CCTCGA	24	0.477602	72.8087		CCTCTG	59	1.24646	61.9905		CCACCT	139	4.23884	-15.7026		CCCCGG	6	0.121825	61.9905		GCTGGG	4	0.0718623	18.6246		CCATAG	101	1.66023	-6.54451		CATGGG	365	4.7955	24.2243
	CGTGTG	183	3.37676	67.3676		CGTCCG	176	3.2994	24.2243		CCCACG	177	3.16184	-18.1088		CCTGGA	15	0.298502	41.2298		CCTCGT	50	1.05632	69.7738		CAGTGG	134	4.08636	-24.2961		TCTCGG	5	0.101521	76.0259		CCTTGG	4	0.0718623	67.3676		CACATG	97	1.59448	-18.1088		CTCATG	363	4.76922	-6.54451
	CAACCG	183	3.37676	-29.6732		CGATTG	175	3.28066	61.9905		CCTACG	177	3.16184	18.8472		GCTCGG	14	0.278601	50.2036		CCTCGA	33	0.697173	72.8087		CCAGGT	132	4.02537	1.23882		ACTCGT	4	0.0812166	98.2549		CCACGG	3	0.0538967	61.9905		CAGGAG	85	1.39722	1.90576		CCTGAG	360	4.72981	30.4116
	CATTCG	181	3.33985	7.28287		CCATTG	174	3.26191	25.0344		CTGTAG	175	3.12612	13.4701		TCCTCG	12	0.238801	-9.45051		ACTCGG	32	0.676047	67.7395		CCATAG	132	4.02537	-6.54451		CCTCCG	3	0.0609125	50.4262		CCTCGC	3	0.0538967	66.2406		CGGACG	85	1.39722	7.28287		CTTGTG	357	4.69039	30.4116
	CGGAAG	181	3.33985	18.8472		CCGTCG	172	3.22442	1.90576		CGCTTG	174	3.10825	61.9905		CGCTCG	11	0.218901	18.8472		CCTGGG	24	0.507035	67.3676		CCGATG	131	3.99488	13.4701		CCTATG	2	0.0406083	30.4116		ACTAGG	3	0.0538967	36.1605		CACTGA	84	1.38078	-7.29062		CAGCTG	357	4.69039	-29.6732
	CTGCCG	181	3.33985	-29.6732		CAGCTG	171	3.20567	-29.6732		CAAGAG	172	3.07253	13.4701		CCGCGG	10	0.199001	50.4262		CCGCGG	20	0.422529	50.4262		CTTGCG	129	3.93389	-12.7317		CCTAGT	2	0.0406083	38.1949		GCTAGG	2	0.0359312	18.6246		CCACCG	81	1.33147	13.4701		CCGTCG	356	4.67726	1.90576
	CCTGAG	180	3.3214	30.4116		CATCAG	169	3.16818	18.8472		CACTGG	171	3.05466	18.8472		CCTCGC	10	0.199001	66.2406		TCCTCG	14	0.29577	-9.45051		CTATCG	127	3.8729	-18.1088		CGGTAG	2	0.0406083	18.8472		CCTCTT	2	0.0359312	32.8178		CAGCAG	80	1.31503	1.90576		CAGGGG	355	4.66412	-24.2961
	CAGATG	180	3.3214	-29.6732		CGTCAG	169	3.16818	35.7887		CCGCCG	171	3.05466	1.90576		CCCCGG	8	0.159201	61.9905		CCTCGC	14	0.29577	66.2406		CAGCAG	125	3.81191	1.90576		GCTCTG	1	0.0203042	13.2475		CCTAGT	2	0.0359312	38.1949		CAGTGG	80	1.31503	-24.2961		CAGTAG	353	4.63784	-29.6732
	CATAAG	180	3.3214	-12.7317		CGTTAG	169	3.16818	67.3676		CTATTG	171	3.05466	25.0344		CCTGAA	7	0.139301	4.27372		CGCTCG	12	0.253518	18.8472		CTGGCA	124	3.78141	-55.811		ACTCTG	1	0.0203042	30.7834		CTCCTG	2	0.0359312	-6.54451		CTATCG	79	1.29859	-18.1088		CGAATG	350	4.59843	30.4116
	CAGCGG	179	3.30295	7.28287		CAATGG	169	3.16818	-12.7317		CGTACG	171	3.05466	24.2243		CCTGGG	7	0.139301	67.3676		CCTTGG	12	0.253518	67.3676		ATCCGG	124	3.78141	-0.795544		GCTCGT	1	0.0203042	76.7186		ACTGGG	2	0.0359312	36.1605		CTGGCA	77	1.26572	-55.811		CTCTAG	348	4.57215	25.0344
	CGCCTG	179	3.30295	30.4116		CTTATG	168	3.14943	30.4116		CACCAG	171	3.05466	13.4701		TCTCGG	5	0.0995005	76.0259		CCTCAG	11	0.232391	61.9905		CAGGAG	124	3.78141	1.90576		AATCGG	1	0.0203042	24.5962		GCTCGT	1	0.0179656	76.7186		CTTGCG	76	1.24928	-12.7317		CACCCG	346	4.54587	-29.6732
	CCTAGG	178	3.2845	67.3676		CCCCGG	168	3.14943	61.9905		CCGTAG	170	3.0368	13.4701		CCTTGG	5	0.0995005	67.3676		CCCCGG	5	0.105632	61.9905		CACTCG	124	3.78141	1.90576		GATGGG	1	0.0203042	-24.5187		GATCGG	1	0.0179656	7.06029		ATCCGG	74	1.21641	-0.795544		CTCCTG	346	4.54587	-6.54451
	CTTCAG	177	3.26604	30.4116		CGACTG	167	3.13068	30.4116		CCCCAG	170	3.0368	25.0344		CAGCGG	2	0.0398002	7.28287		CACCCG	3	0.0633794	-29.6732		CCAGTG	121	3.68992	-6.54451		CATCTG	1	0.0203042	18.8472		CACTTG	1	0.0179656	13.4701		CCACCT	72	1.18353	-15.7026		CGGTTG	345	4.53273	50.4262
	CGAACG	176	3.24759	18.8472		CGCTCG	167	3.13068	18.8472		CTCCGG	169	3.01894	30.4116		CACGTG	2	0.0398002	13.4701		CACGGG	3	0.0633794	18.8472		CGGACG	121	3.68992	7.28287		GCTGGG	1	0.0203042	18.6246		CTTGTG	1	0.0179656	30.4116		CCGCCG	72	1.18353	1.90576		CGTCCG	345	4.53273	24.2243
	CAAGTG	175	3.22914	-18.1088		CGAGTG	167	3.13068	30.4116		CATGCG	169	3.01894	-24.2961		CCTCTT	2	0.0398002	32.8178		CCTCAA	2	0.0422529	35.8527		CACTGA	120	3.65943	-7.29062		CAGAGG	1	0.0203042	7.28287		CCGCGT	1	0.0179656	21.2534		CACTCG	71	1.16709	1.90576		CACTAG	343	4.50646	13.4701
	CTACGG	175	3.22914	30.4116		CCCTGG	167	3.13068	30.4116		CGCATG	169	3.01894	30.4116		CGGTGG	2	0.0398002	24.2243		CCCGCG	2	0.0422529	13.4701		CCACCG	110	3.35448	13.4701		GCTAGG	1	0.0203042	18.6246		CGTCCG	1	0.0179656	24.2243		CGGTCG	70	1.15065	7.28287		CGCATG	343	4.50646	30.4116
	CAGAAG	175	3.22914	1.90576		CGGACG	167	3.13068	7.28287		CCTGAG	168	3.00107	30.4116		CTGGAG	2	0.0398002	13.4701		CGAAGG	2	0.0422529	67.3676		CACATG	106	3.2325	-18.1088		CTGGCG	1	0.0203042	-29.6732		ACACGG	1	0.0179656	30.7834		CCAGTG	64	1.05203	-6.54451		CTGGCG	339	4.4539	-29.6732
	CCGTCG	174	3.21069	1.90576		CAAACG	167	3.13068	-29.6732		CGAATG	168	3.00107	30.4116		CTTAGG	2	0.0398002	35.7887		TCTCGG	2	0.0422529	76.0259		CCTCAG	12	0.365943	61.9905		CCTCTT	1	0.0203042	32.8178		CCTATT	1	0.0179656	1.23882		CCTCGT	39	0.641078	69.7738		CACCTG	339	4.4539	-18.1088
	CGCTTG	174	3.21069	61.9905		CCACAG	166	3.11194	25.0344		CTTGTG	168	3.00107	30.4116		CGCTAG	2	0.0398002	61.9905		CCAGTG	2	0.0422529	-6.54451		CCTCGA	12	0.365943	72.8087		CCTGTG	1	0.0203042	30.4116		CTGGGG	1	0.0179656	18.8472		CCTCAG	10	0.164379	61.9905		CTATGG	339	4.4539	30.4116
	CTCAGG	173	3.19224	30.4116		CCTAGG	166	3.11194	67.3676		CTGATG	168	3.00107	13.4701		CCCCCG	1	0.0199001	13.4701		CAAGTG	2	0.0422529	-18.1088		CAACTG	10	0.304952	-18.1088		CCTGGT	1	0.0203042	38.1949		CTCGGG	1	0.0179656	30.4116		CGTTAG	9	0.147941	67.3676		CTTCCG	337	4.42763	18.8472
	CCCTCG	173	3.19224	13.4701		CAGCAG	166	3.11194	1.90576		CGGAAG	167	2.98321	18.8472		CCGGGG	1	0.0199001	18.8472		ACTCGT	2	0.0422529	98.2549		CCTCGT	10	0.304952	69.7738		CCTGGA	1	0.0203042	41.2298		CCTGTG	1	0.0179656	30.4116		CAACTG	7	0.115065	-18.1088		CGCAAG	337	4.42763	61.9905
	CAATCG	173	3.19224	-29.6732		CCTTTG	166	3.11194	61.9905		CGGCTG	167	2.98321	18.8472		CACTTG	1	0.0199001	13.4701		CGCAGG	2	0.0422529	35.7887		CCGCGG	8	0.243962	50.4262		CCTCGC	1	0.0203042	66.2406		CCTGGT	1	0.0179656	38.1949		CTATTG	7	0.115065	25.0344		CGTCGG	337	4.42763	72.7447
	CCGGAG	173	3.19224	13.4701		CCGTTG	165	3.09319	13.4701		CGCCTG	167	2.98321	30.4116		CCGATG	1	0.0199001	13.4701		CTAGAG	2	0.0422529	25.0344		GCTCGG	6	0.182971	50.2036		ACTTGT	1	0.0203042	66.6759		CATTGG	1	0.0179656	24.2243		CTGGGG	6	0.0986274	18.8472		CGCGTG	336	4.41449	61.9905
	CTTCGG	172	3.17378	67.3676		CGGCTG	165	3.09319	18.8472		CATACG	166	2.96534	-24.2961		CTTGTG	1	0.0199001	30.4116		CTCCTG	2	0.0422529	-6.54451		CCTGGG	6	0.182971	67.3676		CTGGTG	1	0.0203042	-18.1088		CGGGAG	1	0.0179656	50.4262		CGGTTG	6	0.0986274	50.4262		CTGCGG	336	4.41449	18.8472
	CGCGGG	172	3.17378	67.3676		CTATAG	164	3.07444	-6.54451		CTCTAG	166	2.96534	25.0344		CCGCGT	1	0.0199001	21.2534		CCTACG	2	0.0422529	18.8472		CCCCGG	4	0.121981	61.9905		CTGCTG	1	0.0203042	-18.1088		CAGTAG	1	0.0179656	-29.6732		CAGGGG	5	0.0821895	-24.2961		CATATG	335	4.40135	18.8472
	CGCTGG	172	3.17378	35.7887		CGGAAG	164	3.07444	18.8472		CAACTG	166	2.96534	-18.1088		CGTCCG	1	0.0199001	24.2243		CCGGGG	1	0.0211265	18.8472		CTTCGG	4	0.121981	67.3676		CTCTAG	1	0.0203042	25.0344		CTCGGA	1	0.0179656	4.27372		CAGCCG	5	0.0821895	-41.2375		CCTATG	332	4.36194	30.4116
	CGTCAG	172	3.17378	35.7887		CCGAAG	164	3.07444	13.4701		CCACAG	165	2.94748	25.0344		CCATCG	1	0.0199001	13.4701		CCGATG	1	0.0211265	13.4701		TCTCGG	3	0.0914857	76.0259		CATAGG	1	0.0203042	24.2243		CCTCCG	1	0.0179656	50.4262		CGAATG	5	0.0821895	30.4116		CATACG	332	4.36194	-24.2961
	CAGCCG	172	3.17378	-41.2375		CGAAAG	164	3.07444	30.4116		CTTGGG	165	2.94748	35.7887		CAGGGG	1	0.0199001	-24.2961		CGTCCG	1	0.0211265	24.2243		CTGTCG	2	0.0609905	-29.6732		GTTGCG	1	0.0203042	-61.4747		CTGAAG	1	0.0179656	45.0491		CTCGTG	5	0.0821895	25.0344		CGTCAG	330	4.33566	35.7887
	CTAAGG	172	3.17378	61.9905		CGAGCG	164	3.07444	18.8472		CTAGTG	164	2.92962	-6.54451		CAGACG	1	0.0199001	-41.2375		CAGGGG	1	0.0211265	-24.2961		CTCCGG	2	0.0609905	30.4116		ACTAGG	1	0.0203042	36.1605		CTCAAG	1	0.0179656	25.0344		CCTTGG	5	0.0821895	67.3676		CGCGAG	330	4.33566	93.5695
	CGATGG	171	3.15533	35.7887		CGTAAG	164	3.07444	35.7887		CGACAG	164	2.92962	30.4116		CCGTAG	1	0.0199001	13.4701		CTGTCG	1	0.0211265	-29.6732		CACCCG	2	0.0609905	-29.6732		CCTCAT	1	0.0203042	32.8178		CCTTCG	1	0.0179656	18.8472		CGGCTG	5	0.0821895	18.8472		CACTGG	328	4.30938	18.8472
	CGGCTG	171	3.15533	18.8472		CTGGCG	163	3.0557	-29.6732		CATCTG	164	2.92962	18.8472		CTCTGG	1	0.0199001	30.4116		CTCACG	1	0.0211265	-18.1088		CGCAAG	2	0.0609905	61.9905		CGGATG	1	0.0203042	18.8472		CGCATG	1	0.0179656	30.4116		CTATGG	4	0.0657516	30.4116		CATCGG	327	4.29624	55.8033
	CTGTGG	171	3.15533	18.8472		CCTATG	163	3.0557	30.4116		CAGTCG	164	2.92962	-41.2375		CCCCTG	1	0.0199001	25.0344		TCTGTA	1	0.0211265	29.6521		CGGCAG	2	0.0609905	18.8472		GCTATT	1	0.0203042	8.18358		CGGCTG	1	0.0179656	18.8472		ACTCGT	4	0.0657516	98.2549		CAAGAG	325	4.26997	13.4701
	CGTACG	171	3.15533	24.2243		CTGGGG	163	3.0557	18.8472		CTCTTG	164	2.92962	25.0344		CGAGTG	1	0.0199001	30.4116		CTAAAG	1	0.0211265	25.0344		CGCGTG	2	0.0609905	61.9905		CGGGGG	1	0.0203042	24.2243		CAGTTG	1	0.0179656	1.90576		CTCGCG	4	0.0657516	13.4701		CACTTG	324	4.25683	13.4701
	CTCCGG	170	3.13688	30.4116		CGCTAG	163	3.0557	61.9905		CTAAAG	163	2.91175	25.0344		CGAGCG	1	0.0199001	18.8472		CTCGGG	1	0.0211265	30.4116		CCTTGG	2	0.0609905	67.3676		CATCCG	1	0.0203042	7.28287		CGCACG	1	0.0179656	18.8472		CCGAAG	4	0.0657516	13.4701		CATCAG	323	4.24369	18.8472
	CTCATG	170	3.13688	-6.54451		CATATG	163	3.0557	18.8472		CCAAGG	163	2.91175	30.4116		CGAAGG	1	0.0199001	67.3676		TCGTCG	1	0.0211265	-21.0148		CCCCCG	1	0.0304952	13.4701		CGGGGC	1	0.0203042	-8.48167		CGGGGC	1	0.0179656	-8.48167		CCTCGC	4	0.0657516	66.2406		CGTAAG	323	4.24369	35.7887
	CAGGTG	170	3.13688	-29.6732		CAGTTG	163	3.0557	1.90576		CAGATG	162	2.89389	-29.6732		CCACCG	1	0.0199001	13.4701		CGCTGG	1	0.0211265	35.7887		CAGGGG	1	0.0304952	-24.2961							CATGGG	1	0.0179656	24.2243		CATGGG	4	0.0657516	24.2243		CTTTTG	323	4.24369	61.9905
	CCGATG	170	3.13688	13.4701		CCCATG	163	3.0557	-6.54451		CTGGTG	162	2.89389	-18.1088		CCAGCG	1	0.0199001	-18.1088		CCTTAG	1	0.0211265	30.4116		CCGTAG	1	0.0304952	13.4701												CTCCGG	3	0.0493137	30.4116		CCCTCG	322	4.23055	13.4701
	CCCCTG	170	3.13688	25.0344		CTAATG	163	3.0557	25.0344		CCGAGG	162	2.89389	18.8472		CTTTGG	1	0.0199001	35.7887		CCTATG	1	0.0211265	30.4116		CCTGAG	1	0.0304952	30.4116												CTAAAG	3	0.0493137	25.0344		CTCCGG	321	4.21741	30.4116
	CAGTTG	170	3.13688	1.90576		CAGAAG	163	3.0557	1.90576		CGGTCG	161	2.87603	7.28287		CATTCG	1	0.0199001	7.28287		CACGCG	1	0.0211265	1.90576		CCCCTG	1	0.0304952	25.0344												CCTATG	3	0.0493137	30.4116		CCGTTG	321	4.21741	13.4701
	CATGTG	170	3.13688	18.8472		CTAGCG	163	3.0557	-18.1088		CACCTG	161	2.87603	-18.1088		CCACTG	1	0.0199001	25.0344		CGTTTG	1	0.0211265	98.9466		CAGATG	1	0.0304952	-29.6732												CATCAG	3	0.0493137	18.8472		CAGATG	320	4.20428	-29.6732
	CTCTCG	170	3.13688	13.4701		CGAACG	162	3.03695	18.8472		CCTGCG	161	2.87603	18.8472		CTATGG	1	0.0199001	30.4116		CGAGCG	1	0.0211265	18.8472		CGACTG	1	0.0304952	30.4116												CCGTCG	3	0.0493137	1.90576		CATTGG	320	4.20428	24.2243
	CTGACG	170	3.13688	1.90576		CAGGTG	162	3.03695	-29.6732		CGCCAG	161	2.87603	61.9905		CAAAGG	1	0.0199001	18.8472		CCGACG	1	0.0211265	1.90576		CTAAAG	1	0.0304952	25.0344												CTCTAG	3	0.0493137	25.0344		CATTCG	319	4.19114	7.28287
	CCGAGG	170	3.13688	18.8472		CGCCCG	162	3.03695	18.8472		CCGAAG	161	2.87603	13.4701		CTCTAG	1	0.0199001	25.0344		CAGTAG	1	0.0211265	-29.6732		CGAGTG	1	0.0304952	30.4116												CAAGTG	3	0.0493137	-18.1088		CTAAAG	318	4.178	25.0344
	CTTCCG	169	3.11843	18.8472		CCCACG	162	3.03695	-18.1088		CGCCCG	161	2.87603	18.8472		TCCTAG	1	0.0199001	2.11383		CATCAG	1	0.0211265	18.8472		CCTTAG	1	0.0304952	30.4116												CAGTTG	3	0.0493137	1.90576		CACGGG	318	4.178	18.8472
	CTGTCG	169	3.11843	-29.6732		CCTAAG	162	3.03695	30.4116		CCCCGG	161	2.87603	61.9905		CTACGG	1	0.0199001	30.4116		CTGAGG	1	0.0211265	50.4262		CCTATG	1	0.0304952	30.4116												GCTGGG	3	0.0493137	18.6246		CTGTCG	317	4.16486	-29.6732
	CACTGG	168	3.09997	18.8472		CTGCGG	162	3.03695	18.8472		CATGGG	161	2.87603	24.2243		CATAGG	1	0.0199001	24.2243		CAATTG	1	0.0211265	13.4701		CGTTCG	1	0.0304952	55.8033												CGTGGG	3	0.0493137	41.1658		CGTTCG	316	4.15172	55.8033
	CCTCAG	168	3.09997	61.9905		CCGGAG	161	3.0182	13.4701		CTCATG	160	2.85816	-6.54451		CGATCG	1	0.0199001	18.8472		CTTTGG	1	0.0211265	35.7887		CAAGAG	1	0.0304952	13.4701												CAGCTG	3	0.0493137	-29.6732		CGTGTG	315	4.13858	67.3676
	CTCTAG	168	3.09997	25.0344		CTAAGG	161	3.0182	61.9905		CAAAGG	160	2.85816	18.8472		CGGTAG	1	0.0199001	18.8472		CTCATG	1	0.0211265	-6.54451		CGACCG	1	0.0304952	-12.7317												CAGGCG	3	0.0493137	-41.2375		CTTGCG	315	4.13858	-12.7317
	CGGATG	168	3.09997	18.8472		CGCGCG	160	2.99946	50.4262		CTGGGG	160	2.85816	18.8472		CGTTAG	1	0.0199001	67.3676		CATTCG	1	0.0211265	7.28287		CATTTG	1	0.0304952	50.4262												CTACAG	3	0.0493137	-6.54451		CGGACG	315	4.13858	7.28287
	CTTTTG	168	3.09997	61.9905		CTGCAG	160	2.99946	13.4701		CGTCCG	160	2.85816	24.2243		CGGACG	1	0.0199001	7.28287		CGCTTG	1	0.0211265	61.9905		CCAAGG	1	0.0304952	30.4116												CGTAAG	3	0.0493137	35.7887		CGGTCG	314	4.12545	7.28287
	CACCGG	167	3.08152	18.8472		CTGTGG	160	2.99946	18.8472		CTCCTG	160	2.85816	-6.54451		CGGCGG	1	0.0199001	24.2243		CTGCTG	1	0.0211265	-18.1088		CCGCAG	1	0.0304952	13.4701												CGTCCG	2	0.0328758	24.2243		CCACCG	314	4.12545	13.4701
	CTATAG	167	3.08152	-6.54451		CGTTCG	159	2.98071	55.8033		CCCGCG	159	2.8403	13.4701		CCCGGG	1	0.0199001	30.4116		CCACTG	1	0.0211265	25.0344		CATTCG	1	0.0304952	7.28287												CCTGAG	2	0.0328758	30.4116		CTGGTG	314	4.12545	-18.1088
	CGACGG	167	3.08152	35.7887		CGCCGG	159	2.98071	35.7887		CAGGAG	159	2.8403	1.90576		CTCTTG	1	0.0199001	25.0344		CGTCAG	1	0.0211265	35.7887		CGCTTG	1	0.0304952	61.9905												CGATTG	2	0.0328758	61.9905		CCCCAG	314	4.12545	25.0344
	CGTAAG	167	3.08152	35.7887		CTCGAG	158	2.96196	56.6134		CCTGTG	159	2.8403	30.4116		CCGGCG	1	0.0199001	-29.6732		CTTAAG	1	0.0211265	30.4116		CTGCTG	1	0.0304952	-18.1088												CGTGCG	2	0.0328758	24.2243		CTGATG	313	4.11231	13.4701
	CGTGAG	166	3.06307	67.3676		CTTCGG	158	2.96196	67.3676		CGAGCG	159	2.8403	18.8472		CTTATG	1	0.0199001	30.4116		TCCTAG	1	0.0211265	2.11383		CCTAGT	1	0.0304952	38.1949												CTTCCG	2	0.0328758	18.8472		CCTGCG	312	4.09917	18.8472
	CAGGAG	166	3.06307	1.90576		CTCAGG	158	2.96196	30.4116		CCGCGG	159	2.8403	50.4262		CATGTG	1	0.0199001	18.8472		CATAGG	1	0.0211265	24.2243		CAAAGG	1	0.0304952	18.8472												CTGGCG	2	0.0328758	-29.6732		CCGAAG	312	4.09917	13.4701
	CGCTCG	166	3.06307	18.8472		CCGACG	158	2.96196	1.90576		CGTCAG	159	2.8403	35.7887		CCATGG	1	0.0199001	30.4116		CTAACG	1	0.0211265	13.4701		CCTGCG	1	0.0304952	18.8472												CGACTG	2	0.0328758	30.4116		CGTTTG	311	4.08603	98.9466
	CCGCGG	166	3.06307	50.4262		CGCTTG	158	2.96196	61.9905		CCTCCG	159	2.8403	50.4262		CGATAG	1	0.0199001	30.4116		CGATCG	1	0.0211265	18.8472		CTACGG	1	0.0304952	30.4116												CGACCG	2	0.0328758	-12.7317		CGTGCG	310	4.07289	24.2243
	CACGGG	166	3.06307	18.8472		CTATGG	158	2.96196	30.4116		CCTTCG	159	2.8403	18.8472		CAGCTG	1	0.0199001	-29.6732		CAGCAG	1	0.0211265	1.90576		CAACCG	1	0.0304952	-29.6732												CCCAAG	2	0.0328758	25.0344		CTGCTG	310	4.07289	-18.1088
	CCGTAG	165	3.04462	13.4701		CTGAAG	158	2.96196	45.0491		CGGACG	159	2.8403	7.28287		CACACG	1	0.0199001	-29.6732		CGCGCG	1	0.0211265	50.4262		CTGAAG	1	0.0304952	45.0491												CAATTG	2	0.0328758	13.4701		CTACAG	309	4.05975	-6.54451
	CTCTGG	165	3.04462	30.4116		CATGCG	158	2.96196	-24.2961		CTTCAG	159	2.8403	30.4116		CAGGCG	1	0.0199001	-41.2375		CGCCCG	1	0.0211265	18.8472		CACTGG	1	0.0304952	18.8472												TCTCGG	2	0.0328758	76.0259		CCCAAG	309	4.05975	25.0344
	CCGCTG	165	3.04462	13.4701		CATTAG	157	2.94322	18.8472		CTCAAG	159	2.8403	25.0344		CTACAG	1	0.0199001	-6.54451		CAACTG	1	0.0211265	-18.1088		CTAACG	1	0.0304952	13.4701												CGCGTG	2	0.0328758	61.9905		CTTTAG	309	4.05975	30.4116
	CTGGGG	165	3.04462	18.8472		CTTAAG	157	2.94322	30.4116		CTAGCG	159	2.8403	-18.1088		CGAATG	1	0.0199001	30.4116		ACTGGG	1	0.0211265	36.1605		CAAGCG	1	0.0304952	-29.6732												CGGTAG	2	0.0328758	18.8472		CAAATG	309	4.05975	-18.1088
	CATTGG	165	3.04462	24.2243		CCTCAG	157	2.94322	61.9905		CGACTG	158	2.82244	30.4116		CGAGGG	1	0.0199001	35.7887		CCTTTG	1	0.0211265	61.9905		CGGGGG	1	0.0304952	24.2243												CGGATG	2	0.0328758	18.8472		CCTCCG	308	4.04661	50.4262
	CTTGAG	165	3.04462	30.4116		CGTCTG	157	2.94322	67.3676		CCCTTG	158	2.82244	25.0344		CGCGAG	1	0.0199001	93.5695		CCAAAG	1	0.0211265	-6.54451		CGCAGG	1	0.0304952	35.7887												CTCTTG	2	0.0328758	25.0344		CAAGTG	306	4.02034	-18.1088
	CACGAG	165	3.04462	45.0491		CATTCG	156	2.92447	7.28287		CCCAAG	158	2.82244	25.0344		CGCCAG	1	0.0199001	61.9905		CCCACG	1	0.0211265	-18.1088		CCCGGG	1	0.0304952	30.4116												CCGCTG	2	0.0328758	13.4701		CCCTTG	306	4.02034	25.0344
	CTTAGG	165	3.04462	35.7887		CGCGGG	156	2.92447	67.3676		CCCTGG	158	2.82244	30.4116		CAATGG	1	0.0199001	-12.7317		CCCCGT	1	0.0211265	32.8178		CTCTTG	1	0.0304952	25.0344												CTTATG	2	0.0328758	30.4116		CCGCGG	306	4.02034	50.4262
	CGCAAG	165	3.04462	61.9905		CCTCCG	156	2.92447	50.4262		CCCATG	158	2.82244	-6.54451		CTGACG	1	0.0199001	1.90576		CCATGG	1	0.0211265	30.4116		CCCACG	1	0.0304952	-18.1088												CTTACG	2	0.0328758	-12.7317		CTCTTG	306	4.02034	25.0344
	CTTTAG	165	3.04462	30.4116		CAGCGG	155	2.90572	7.28287		CCCGAG	158	2.82244	56.6134		CGGAAG	1	0.0199001	18.8472		GCTGGG	1	0.0211265	18.6246		CTTTAG	1	0.0304952	30.4116												CGTTGG	2	0.0328758	72.7447		CACGTG	305	4.0072	13.4701
	CTCAAG	165	3.04462	25.0344		CCCAGG	155	2.90572	30.4116		CTTAAG	157	2.80457	30.4116		CCGTGG	1	0.0199001	18.8472		CCCTAG	1	0.0211265	25.0344		CATCTG	1	0.0304952	18.8472												CGGAAG	2	0.0328758	18.8472		CTTCGG	304	3.99406	67.3676
	CTTTGG	164	3.02617	35.7887		CCGCTG	155	2.90572	13.4701		CAAGCG	157	2.80457	-29.6732		TCAAGC	1	0.0199001	1.43457		CGTGGG	1	0.0211265	41.1658		CCCTAG	1	0.0304952	25.0344												CGACGG	2	0.0328758	35.7887		CGCTAG	304	3.99406	61.9905
	CTCGAG	164	3.02617	56.6134		CCCTAG	154	2.88698	25.0344		CCTCAG	157	2.80457	61.9905		CTTGAG	1	0.0199001	30.4116		TCCGCC	1	0.0211265	-15.5069		CGTGGG	1	0.0304952	41.1658												CATACG	2	0.0328758	-24.2961		CGGCCG	304	3.99406	-24.2961
	CATCTG	164	3.02617	18.8472		CATTGG	154	2.88698	24.2243		CAATGG	157	2.80457	-12.7317		CGGTTG	1	0.0199001	50.4262		CCGGTG	1	0.0211265	-18.1088		CTAATG	1	0.0304952	25.0344												CTCAAG	2	0.0328758	25.0344		CTGAAG	303	3.98092	45.0491
	CTATTG	164	3.02617	25.0344		CCAAGG	154	2.88698	30.4116		CAAATG	157	2.80457	-18.1088		CAGTGG	1	0.0199001	-24.2961		CAGCCG	1	0.0211265	-41.2375		CGATAG	1	0.0304952	30.4116												CGCATG	2	0.0328758	30.4116		CGTACG	303	3.98092	24.2243
	CATACG	164	3.02617	-24.2961		CTCCAG	154	2.88698	25.0344		CCCGTG	156	2.78671	25.0344		CTACCG	1	0.0199001	-18.1088		CTATAG	1	0.0211265	-6.54451		CCTCTT	1	0.0304952	32.8178												GCTCTG	1	0.0164379	13.2475		CGCTCG	302	3.96778	18.8472
	CAGTCG	164	3.02617	-41.2375		CACTCG	154	2.88698	1.90576		CCGCAG	156	2.78671	13.4701		CTGCAG	1	0.0199001	13.4701		CGTTGG	1	0.0211265	72.7447		CACACG	1	0.0304952	-29.6732												CCCGCG	1	0.0164379	13.4701		CCGCTG	301	3.95465	13.4701
	CACCAG	164	3.02617	13.4701		CGGCAG	153	2.86823	18.8472		CTGTTG	156	2.78671	13.4701		CGATGG	1	0.0199001	35.7887		CGATAG	1	0.0211265	30.4116		CCTGTG	1	0.0304952	30.4116												CTTGTG	1	0.0164379	30.4116		CGCTGG	300	3.94151	35.7887
	CGTGCG	163	3.00771	24.2243		CACTGG	153	2.86823	18.8472		CAGCTG	156	2.78671	-29.6732		CGAAAG	1	0.0199001	30.4116		CCTGTG	1	0.0211265	30.4116		CTCGCG	1	0.0304952	13.4701												CATTAG	1	0.0164379	18.8472		CGGATG	300	3.94151	18.8472
	CTCACG	163	3.00771	-18.1088		CTGTCG	153	2.86823	-29.6732		CACGGG	156	2.78671	18.8472		CGCGGG	1	0.0199001	67.3676		CGGTGG	1	0.0211265	24.2243		CTACAG	1	0.0304952	-6.54451												CCGTAG	1	0.0164379	13.4701		CGTGGG	299	3.92837	41.1658
	CAAGAG	163	3.00771	13.4701		CATGAG	153	2.86823	18.8472		CTTACG	155	2.76885	-12.7317		CATCGT	1	0.0199001	26.6305		CGAGGG	1	0.0211265	35.7887		CGAATG	1	0.0304952	30.4116												GCTAGG	1	0.0164379	18.6246		CTTTCG	299	3.92837	18.8472
	CGCGTG	163	3.00771	61.9905		CACGGG	153	2.86823	18.8472		CTTCGG	155	2.76885	67.3676		CAAATG	1	0.0199001	-18.1088		CGCGAG	1	0.0211265	93.5695		CTAGAG	1	0.0304952	25.0344												CTGTCG	1	0.0164379	-29.6732		CACCAG	299	3.92837	13.4701
	CCGTTG	163	3.00771	13.4701		CTAGAG	153	2.86823	25.0344		CGAGGG	155	2.76885	35.7887		CATGGG	1	0.0199001	24.2243		CCGAGG	1	0.0211265	18.8472		CGAGGG	1	0.0304952	35.7887												CCCTTG	1	0.0164379	25.0344		CGATTG	298	3.91523	61.9905
	CTACAG	163	3.00771	-6.54451		CGCGAG	153	2.86823	93.5695		CGGGTG	155	2.76885	18.8472							CACTAG	1	0.0211265	13.4701		CGAACG	1	0.0304952	18.8472												CAACAG	1	0.0164379	-18.1088		CCGCCG	298	3.91523	1.90576
	CATGAG	163	3.00771	18.8472		CTTTCG	153	2.86823	18.8472		CCTTGG	155	2.76885	67.3676							CATAAG	1	0.0211265	-12.7317		CGACGG	1	0.0304952	35.7887												CGAGTG	1	0.0164379	30.4116		CTATCG	298	3.91523	-18.1088
	CGTTGG	163	3.00771	72.7447		CCAAAG	152	2.84948	-6.54451		CACCCG	154	2.75098	-29.6732							CGGAGG	1	0.0211265	24.2243		CATAAG	1	0.0304952	-12.7317												CTCGGG	1	0.0164379	30.4116		CCCCTG	298	3.91523	25.0344
	CCTATG	162	2.98926	30.4116		CTGTTG	152	2.84948	13.4701		CTTATG	154	2.75098	30.4116							CCTGGA	1	0.0211265	41.2298		CCAGGG	1	0.0304952	30.4116												CACCCG	1	0.0164379	-29.6732		CTGGAG	298	3.91523	13.4701
	CCGCAG	162	2.98926	13.4701		CCCTTG	152	2.84948	25.0344		CGGTTG	154	2.75098	50.4262							CCCCAG	1	0.0211265	25.0344		CCGAAG	1	0.0304952	13.4701												CCTGGT	1	0.0164379	38.1949		CGAACG	297	3.90209	18.8472
	CAAGCG	162	2.98926	-29.6732		CTCTAG	152	2.84948	25.0344		CACGAG	154	2.75098	45.0491							CCAGGG	1	0.0211265	30.4116		CCTCGC	1	0.0304952	66.2406												CGCAAG	1	0.0164379	61.9905		CTCGGG	296	3.88895	30.4116
	CTTACG	162	2.98926	-12.7317		CGAGAG	152	2.84948	61.9905		CCGGTG	154	2.75098	-18.1088							CCGAAG	1	0.0211265	13.4701		CCCGAG	1	0.0304952	56.6134												CGGGAG	1	0.0164379	50.4262		CAGTCG	296	3.88895	-41.2375
	CTTGTG	162	2.98926	30.4116		CTGATG	152	2.84948	13.4701		CGTTGG	154	2.75098	72.7447							CCAACG	1	0.0211265	-18.1088		CTAAGG	1	0.0304952	61.9905												CGAGCG	1	0.0164379	18.8472		CGTGAG	295	3.87582	67.3676
	CACGTG	162	2.98926	13.4701		CCATAG	152	2.84948	-6.54451		CGTCTG	154	2.75098	67.3676							CCAATG	1	0.0211265	-6.54451		CGCTAG	1	0.0304952	61.9905												CCGACG	1	0.0164379	1.90576		CCATTG	295	3.87582	25.0344
	CTCCAG	162	2.98926	25.0344		CTGAGG	151	2.83074	50.4262		CACTTG	153	2.73312	13.4701							CGGTTG	1	0.0211265	50.4262		CAACGG	1	0.0304952	18.8472												CACCTG	1	0.0164379	-18.1088		CTAATG	295	3.87582	25.0344
	CCCCGG	162	2.98926	61.9905		CGGTAG	151	2.83074	18.8472		CTCTGG	153	2.73312	30.4116							TCATCG	1	0.0211265	-9.45051		CGGGTG	1	0.0304952	18.8472												CAGTAG	1	0.0164379	-29.6732		CAACGG	295	3.87582	18.8472
	CTTGGG	162	2.98926	35.7887		CAAGCG	151	2.83074	-29.6732		CGATCG	153	2.73312	18.8472							CTGGAG	1	0.0211265	13.4701		CGGCTG	1	0.0304952	18.8472												CTCGGA	1	0.0164379	4.27372		CGCGGG	294	3.86268	67.3676
	CGAGGG	162	2.98926	35.7887		CTCGCG	151	2.83074	13.4701		CCATGG	153	2.73312	30.4116							CAAACG	1	0.0211265	-29.6732		CAATAG	1	0.0304952	-18.1088												CATTCG	1	0.0164379	7.28287		CTAGCG	293	3.84954	-18.1088
	CGCGAG	162	2.98926	93.5695		CATAAG	151	2.83074	-12.7317		CAGAGG	153	2.73312	7.28287							CTCAAG	1	0.0211265	25.0344		CGCGGG	1	0.0304952	67.3676												CTGCTG	1	0.0164379	-18.1088		CGGCAG	292	3.8364	18.8472
	CTGGCG	161	2.97081	-29.6732		CTTGTG	151	2.83074	30.4116		CAGTAG	153	2.73312	-29.6732							CAACGG	1	0.0211265	18.8472		CATGGG	1	0.0304952	24.2243												CGTCAG	1	0.0164379	35.7887		CTCCAG	291	3.82326	25.0344
	CATCAG	161	2.97081	18.8472		CACGCG	151	2.83074	1.90576		CTAAGG	153	2.73312	61.9905							CGCATG	1	0.0211265	30.4116		CTTTTG	1	0.0304952	61.9905												CTGAAG	1	0.0164379	45.0491		CGAGCG	290	3.81012	18.8472
	CTGGTG	161	2.97081	-18.1088		CTCTTG	151	2.83074	25.0344		CGTAGG	152	2.71526	41.1658							ACTAGG	1	0.0211265	36.1605																	CATAGG	1	0.0164379	24.2243		CAACCG	290	3.81012	-29.6732
	CACAAG	161	2.97081	13.4701		CTTCAG	151	2.83074	30.4116		CTCGAG	152	2.71526	56.6134							CATATG	1	0.0211265	18.8472																	CTCCAG	1	0.0164379	25.0344		CGATAG	290	3.81012	30.4116
	CCCTAG	161	2.97081	25.0344		CTTTTG	151	2.83074	61.9905		CCCTAG	152	2.71526	25.0344							CGCGGG	1	0.0211265	67.3676																	CAGTCG	1	0.0164379	-41.2375		CTCGTG	289	3.79699	25.0344
	CAGGCG	161	2.97081	-41.2375		CCTGAG	150	2.81199	30.4116		CACACG	152	2.71526	-29.6732							CGCACG	1	0.0211265	18.8472																	CCATTG	1	0.0164379	25.0344		CAACAG	289	3.79699	-18.1088
	CTCGCG	161	2.97081	13.4701		CTCTGG	150	2.81199	30.4116		CCAACG	152	2.71526	-18.1088							CTTTTG	1	0.0211265	61.9905																	CGATCG	1	0.0164379	18.8472		CTGTTG	288	3.78385	13.4701
	CGGTGG	161	2.97081	24.2243		CAAGAG	150	2.81199	13.4701		CTCGTG	152	2.71526	25.0344																											CGCGCG	1	0.0164379	50.4262		CCGGCG	288	3.78385	-29.6732
	CAATTG	161	2.97081	13.4701		CATAGG	150	2.81199	24.2243		CTTGCG	152	2.71526	-12.7317																											CGGCGG	1	0.0164379	24.2243		CCGTAG	287	3.77071	13.4701
	CCTTTG	161	2.97081	61.9905		CATGTG	150	2.81199	18.8472		CAAACG	152	2.71526	-29.6732																											GCTCGT	1	0.0164379	76.7186		CGAAAG	287	3.77071	30.4116
	CCCATG	161	2.97081	-6.54451		CACAAG	149	2.79324	13.4701		CGGCAG	151	2.69739	18.8472																											CCCTAG	1	0.0164379	25.0344		CTTACG	286	3.75757	-12.7317
	CTAATG	161	2.97081	25.0344		CTTACG	149	2.79324	-12.7317		CATCAG	151	2.69739	18.8472																											CTATAG	1	0.0164379	-6.54451		CAGGCG	286	3.75757	-41.2375
	CCAGGG	161	2.97081	30.4116		CAGGGG	149	2.79324	-24.2961		CCACGG	151	2.69739	61.9905																											GCTCGA	1	0.0164379	67.6807		CTTATG	285	3.74443	30.4116
	CGGGTG	161	2.97081	18.8472		CGCTGG	149	2.79324	35.7887		CGATAG	151	2.69739	30.4116																											CGCTCG	1	0.0164379	18.8472		CGGGTG	285	3.74443	18.8472
	CCCGTG	160	2.95236	25.0344		CGGATG	149	2.79324	18.8472		CCAGGG	151	2.69739	30.4116																											CCGTTG	1	0.0164379	13.4701		CCCGCG	284	3.73129	13.4701
	CAAGGG	160	2.95236	-12.7317		CGGGTG	149	2.79324	18.8472		CTTTCG	151	2.69739	18.8472																											CTGATG	1	0.0164379	13.4701		CTATAG	284	3.73129	-6.54451
	CGATAG	160	2.95236	30.4116		CAGAGG	148	2.7745	7.28287		CGATTG	150	2.67953	61.9905																											CGCGAG	1	0.0164379	93.5695		CACACG	284	3.73129	-29.6732
	CTCCCG	160	2.95236	-18.1088		CCCTCG	148	2.7745	13.4701		CTGAGG	150	2.67953	50.4262																											CGAACG	1	0.0164379	18.8472		CCGACG	284	3.73129	1.90576
	CGCACG	160	2.95236	18.8472		CGGGAG	148	2.7745	50.4262		CCACTG	150	2.67953	25.0344																											CAGGTG	1	0.0164379	-29.6732		CAATTG	284	3.73129	13.4701
	CATGGG	160	2.95236	24.2243		CCCAAG	148	2.7745	25.0344		CGGTAG	150	2.67953	18.8472																											CTGGGA	1	0.0164379	-7.29062		CGCTTG	284	3.73129	61.9905
	CGACCG	159	2.9339	-12.7317		CACTAG	148	2.7745	13.4701		CCGTTG	150	2.67953	13.4701																											CCTGGA	1	0.0164379	41.2298		CATGCG	284	3.73129	-24.2961
	CCATTG	159	2.9339	25.0344		CTTCTG	147	2.75575	30.4116		CACATG	150	2.67953	-18.1088																											CTTGAG	1	0.0164379	30.4116		CGTTGG	284	3.73129	72.7447
	CGACAG	159	2.9339	30.4116		CGATCG	147	2.75575	18.8472		CTGCAG	150	2.67953	13.4701																											CTCCTG	1	0.0164379	-6.54451		CCGGAG	283	3.71816	13.4701
	CGCAGG	159	2.9339	35.7887		CGCAGG	147	2.75575	35.7887		CAGGGG	150	2.67953	-24.2961																											CTGATT	1	0.0164379	-15.7026		CGGGGG	282	3.70502	24.2243
	CGTGGG	159	2.9339	41.1658		CACACG	147	2.75575	-29.6732		CTGTCG	150	2.67953	-29.6732																											CAAACG	1	0.0164379	-29.6732		CAGGTG	282	3.70502	-29.6732
	CAGTAG	159	2.9339	-29.6732		CAACTG	147	2.75575	-18.1088		CCGGGG	149	2.66166	18.8472																											CGGGTG	1	0.0164379	18.8472		CTCTCG	282	3.70502	13.4701
	CCAGTG	159	2.9339	-6.54451		CTTTAG	147	2.75575	30.4116		CGCAGG	149	2.66166	35.7887																											CACCAG	1	0.0164379	13.4701		CTTCAG	282	3.70502	30.4116
	CGGAGG	159	2.9339	24.2243		CATGGG	147	2.75575	24.2243		CCCTCG	149	2.66166	13.4701																											CGTGTG	1	0.0164379	67.3676		CAGCGG	281	3.69188	7.28287
	CAATAG	158	2.91545	-18.1088		CCCGTG	146	2.737	25.0344		CGTGTG	149	2.66166	67.3676																											CATATG	1	0.0164379	18.8472		CTCACG	281	3.69188	-18.1088
	CGAGTG	158	2.91545	30.4116		CTAGTG	146	2.737	-6.54451		CAATAG	149	2.66166	-18.1088																											CGGGCG	1	0.0164379	7.28287		CATCTG	281	3.69188	18.8472
	CGGACG	158	2.91545	7.28287		CTAGGG	146	2.737	30.4116		CAGCAG	149	2.66166	1.90576																											CGGCCG	1	0.0164379	-24.2961		CCTACG	280	3.67874	18.8472
	CCCACG	158	2.91545	-18.1088		CGGGGG	146	2.737	24.2243		CTGCGG	149	2.66166	18.8472																											CTTTTG	1	0.0164379	61.9905		CGGGCG	280	3.67874	7.28287
	CGATTG	157	2.897	61.9905		CTATCG	146	2.737	-18.1088		CGCCGG	149	2.66166	35.7887																																CAGACG	279	3.6656	-41.2375
	CGTATG	157	2.897	67.3676		CTTAGG	146	2.737	35.7887		CGACCG	148	2.6438	-12.7317																																CAAACG	279	3.6656	-29.6732
	CGGTTG	157	2.897	50.4262		CCAGAG	146	2.737	25.0344		CATTCG	148	2.6438	7.28287																																CACTCG	278	3.65246	1.90576
	CTTGCG	157	2.897	-12.7317		CTAAAG	146	2.737	25.0344		CCAAAG	148	2.6438	-6.54451																																CGATGG	277	3.63933	35.7887
	CCGACG	157	2.897	1.90576		CTCCCG	146	2.737	-18.1088		CTACCG	148	2.6438	-18.1088																																CTCCCG	277	3.63933	-18.1088
	CCTACG	157	2.897	18.8472		CTCCTG	146	2.737	-6.54451		CGCTAG	148	2.6438	61.9905																																CTCTGG	275	3.61305	30.4116
	CGTCTG	157	2.897	67.3676		CTCAAG	146	2.737	25.0344		CGAGTG	148	2.6438	30.4116																																CTAGTG	274	3.59991	-6.54451
	CACTTG	156	2.87855	13.4701		CAACGG	146	2.737	18.8472		CGTTCG	148	2.6438	55.8033																																CATAAG	274	3.59991	-12.7317
	CCACAG	156	2.87855	25.0344		CAAAGG	145	2.71826	18.8472		CCGACG	148	2.6438	1.90576																																CCAAGG	274	3.59991	30.4116
	CCATGG	156	2.87855	30.4116		CGTATG	145	2.71826	67.3676		CTGGCG	147	2.62594	-29.6732																																CCCCGG	274	3.59991	61.9905
	CCGAAG	156	2.87855	13.4701		CGACAG	145	2.71826	30.4116		CCACCG	147	2.62594	13.4701																																CTTTGG	273	3.58677	35.7887
	CCGTGG	156	2.87855	18.8472		CCATGG	145	2.71826	30.4116		CATCCG	147	2.62594	7.28287																																CCTTAG	273	3.58677	30.4116
	CCAGAG	156	2.87855	25.0344		CCACGG	145	2.71826	61.9905		CGTGGG	147	2.62594	41.1658																																CATGTG	273	3.58677	18.8472
	CGTCCG	156	2.87855	24.2243		CCGTGG	145	2.71826	18.8472		CGCTCG	147	2.62594	18.8472																																CAGGAG	272	3.57363	1.90576
	CGTTTG	156	2.87855	98.9466		CACAGG	145	2.71826	-12.7317		CGCTGG	147	2.62594	35.7887																																CAAGGG	272	3.57363	-12.7317
	CCCTGG	156	2.87855	30.4116		CAACCG	145	2.71826	-29.6732		CAATCG	147	2.62594	-29.6732																																CCTTCG	272	3.57363	18.8472
	CAACTG	156	2.87855	-18.1088		CGAGGG	145	2.71826	35.7887		CCGGAG	147	2.62594	13.4701																																CCCACG	272	3.57363	-18.1088
	CACTCG	156	2.87855	1.90576		CACCGG	144	2.69951	18.8472		CCAGCG	147	2.62594	-18.1088																																CATTAG	271	3.5605	18.8472
	CTTAAG	155	2.8601	30.4116		CACATG	144	2.69951	-18.1088		CTAATG	147	2.62594	25.0344																																CGACCG	271	3.5605	-12.7317
	CTGTTG	155	2.8601	13.4701		CCAATG	144	2.69951	-6.54451		CAGCCG	147	2.62594	-41.2375																																CTGTAG	271	3.5605	13.4701
	CAGGGG	155	2.8601	-24.2961		CTGTAG	144	2.69951	13.4701		CATTTG	146	2.60807	50.4262																																CACAGG	271	3.5605	-12.7317
	CGTTCG	155	2.8601	55.8033		CGGTTG	144	2.69951	50.4262		CACAAG	146	2.60807	13.4701																																CCCATG	271	3.5605	-6.54451
	CCAAGG	155	2.8601	30.4116		CCTGGG	144	2.69951	67.3676		CGGTGG	146	2.60807	24.2243																																CCCGAG	271	3.5605	56.6134
	CCTTGG	155	2.8601	67.3676		CATACG	144	2.69951	-24.2961		CGAACG	146	2.60807	18.8472																																CGCACG	271	3.5605	18.8472
	CGCCGG	155	2.8601	35.7887		CAAAAG	144	2.69951	-18.1088		CGATGG	146	2.60807	35.7887																																CATGAG	270	3.54736	18.8472
	CTAGTG	154	2.84164	-6.54451		CACCCG	143	2.68076	-29.6732		CGGGAG	146	2.60807	50.4262																																CCTTTG	270	3.54736	61.9905
	CCTGCG	154	2.84164	18.8472		CGACCG	143	2.68076	-12.7317		CATAGG	146	2.60807	24.2243																																CCAAAG	269	3.53422	-6.54451
	CAGAGG	154	2.84164	7.28287		CCCGGG	143	2.68076	30.4116		CGTTAG	146	2.60807	67.3676																																CGGTGG	269	3.53422	24.2243
	CCAACG	154	2.84164	-18.1088		CATCTG	143	2.68076	18.8472		CTAGAG	146	2.60807	25.0344																																CTTGAG	269	3.53422	30.4116
	CTATGG	154	2.84164	30.4116		CAGGCG	143	2.68076	-41.2375		CAGTGG	146	2.60807	-24.2961																																CTACCG	269	3.53422	-18.1088
	CCTCCG	154	2.84164	50.4262		CCCCCG	143	2.68076	13.4701		CGTGCG	145	2.59021	24.2243																																CGAGTG	268	3.52108	30.4116
	CTAGAG	154	2.84164	25.0344		CTACTG	143	2.68076	-6.54451		CAGGCG	145	2.59021	-41.2375																																CGACGG	267	3.50794	35.7887
	CTGTAG	153	2.82319	13.4701		CAGTAG	143	2.68076	-29.6732		CATTGG	145	2.59021	24.2243																																CCAATG	267	3.50794	-6.54451
	CTACTG	153	2.82319	-6.54451		CCAGCG	143	2.68076	-18.1088		CCGTGG	145	2.59021	18.8472																																CAATAG	267	3.50794	-18.1088
	CTAAAG	153	2.82319	25.0344		CGGGCG	143	2.68076	7.28287		CTTAGG	145	2.59021	35.7887																																CGGAGG	267	3.50794	24.2243
	CCAGCG	153	2.82319	-18.1088		CGCACG	143	2.68076	18.8472		CGGATG	145	2.59021	18.8472																																CCATAG	267	3.50794	-6.54451
	CATAGG	153	2.82319	24.2243		CCATCG	142	2.66202	13.4701		CGGAGG	145	2.59021	24.2243																																CGCAGG	266	3.4948	35.7887
	CCTTCG	153	2.82319	18.8472		CAGACG	142	2.66202	-41.2375		CCTATG	144	2.57235	30.4116																																CCCTAG	266	3.4948	25.0344
	CTCTTG	153	2.82319	25.0344		CGTGAG	142	2.66202	67.3676		CAACCG	144	2.57235	-29.6732																																CACGAG	265	3.48167	45.0491
	CAATGG	153	2.82319	-12.7317		CAAGTG	142	2.66202	-18.1088		CCATAG	144	2.57235	-6.54451																																CTAGAG	265	3.48167	25.0344
	CTTCTG	152	2.80474	30.4116		CGAATG	142	2.66202	30.4116		CGCACG	144	2.57235	18.8472																																CTGAGG	264	3.46853	50.4262
	CACATG	152	2.80474	-18.1088		CAATCG	142	2.66202	-29.6732		CTCAGG	143	2.55448	30.4116																																CGCCCG	264	3.46853	18.8472
	CCTGTG	152	2.80474	30.4116		CACGTG	142	2.66202	13.4701		CGGCCG	143	2.55448	-24.2961																																CCGGTG	264	3.46853	-18.1088
	CCTTAG	152	2.80474	30.4116		CTGCTG	142	2.66202	-18.1088		CCAGAG	143	2.55448	25.0344																																CAGAAG	264	3.46853	1.90576
	CGAGAG	152	2.80474	61.9905		CGATAG	142	2.66202	30.4116		CTGCCG	143	2.55448	-29.6732																																CTCAAG	264	3.46853	25.0344
	CCTAAG	152	2.80474	30.4116		CCACTG	141	2.64327	25.0344		CTGCTG	143	2.55448	-18.1088																																CGCCGG	264	3.46853	35.7887
	CTGCGG	152	2.80474	18.8472		CTACAG	141	2.64327	-6.54451		CTGAAG	143	2.55448	45.0491																																CGCCAG	263	3.45539	61.9905
	CGACTG	151	2.78629	30.4116		CGCCAG	141	2.64327	61.9905		CTGACG	143	2.55448	1.90576																																CGGCGG	263	3.45539	24.2243
	CCAAAG	151	2.78629	-6.54451		CGTGTG	141	2.64327	67.3676		CGTAAG	143	2.55448	35.7887																																CTTGGG	263	3.45539	35.7887
	CACACG	151	2.78629	-29.6732		CCCCTG	141	2.64327	25.0344		CTTCTG	142	2.53662	30.4116																																CCGAGG	263	3.45539	18.8472
	CGCTAG	151	2.78629	61.9905		CGTTGG	141	2.64327	72.7447		CATTAG	142	2.53662	18.8472																																CCTAGG	262	3.44225	67.3676
	CATATG	151	2.78629	18.8472		CTCATG	140	2.62452	-6.54451		CGCGCG	142	2.53662	50.4262																																CTTAGG	262	3.44225	35.7887
	CGCCCG	151	2.78629	18.8472		CGTGGG	140	2.62452	41.1658		CCCGGG	142	2.53662	30.4116																																CCATGG	261	3.42911	30.4116
	CCGGTG	151	2.78629	-18.1088		CAATAG	140	2.62452	-18.1088		CTAACG	142	2.53662	13.4701																																CCTAAG	261	3.42911	30.4116
	CAAAAG	151	2.78629	-18.1088		CCGATG	140	2.62452	13.4701		CGCGAG	142	2.53662	93.5695																																CGACTG	260	3.41597	30.4116
	CACCCG	150	2.76783	-29.6732		CGTTTG	140	2.62452	98.9466		CAAGTG	141	2.51876	-18.1088																																CCAGAG	260	3.41597	25.0344
	CGGCAG	150	2.76783	18.8472		CGCAAG	140	2.62452	61.9905		CCGCTG	141	2.51876	13.4701																																CGAAGG	260	3.41597	67.3676
	CTACCG	150	2.76783	-18.1088		CGAAGG	140	2.62452	67.3676		CGAAAG	141	2.51876	30.4116																																CCAGTG	260	3.41597	-6.54451
	CGGCCG	150	2.76783	-24.2961		CTTTGG	139	2.60578	35.7887		CAATTG	141	2.51876	13.4701																																CCCGTG	259	3.40284	25.0344
	CACGCG	150	2.76783	1.90576		CCTGCG	139	2.60578	18.8472		CCGGCG	141	2.51876	-29.6732																																CCGTGG	259	3.40284	18.8472
	CACTAG	150	2.76783	13.4701		CCTTCG	139	2.60578	18.8472		CTTTAG	141	2.51876	30.4116																																CTTCTG	258	3.3897	30.4116
	CAAACG	150	2.76783	-29.6732		CTTGGG	139	2.60578	35.7887		CAGAAG	141	2.51876	1.90576																																CCGCAG	258	3.3897	13.4701
	CGCCAG	149	2.74938	61.9905		CCAGGG	139	2.60578	30.4116		CACTCG	141	2.51876	1.90576																																CTCGAG	258	3.3897	56.6134
	CGGGAG	149	2.74938	50.4262		CTTGCG	138	2.58703	-12.7317		CCCCCG	140	2.50089	13.4701																																CACAAG	258	3.3897	13.4701
	CCATAG	149	2.74938	-6.54451		CCGGCG	138	2.58703	-29.6732		CTACTG	140	2.50089	-6.54451																																CTCAGG	258	3.3897	30.4116
	CGGTCG	148	2.73093	7.28287		CACCAG	138	2.58703	13.4701		CCATCG	139	2.48303	13.4701																																CAGTGG	258	3.3897	-24.2961
	CCCAGG	148	2.73093	30.4116		CGTAGG	137	2.56828	41.1658		CGACGG	139	2.48303	35.7887																																CACATG	257	3.37656	-18.1088
	CTCGTG	148	2.73093	25.0344		CTCCGG	137	2.56828	30.4116		CATAAG	139	2.48303	-12.7317																																CGTAGG	256	3.36342	41.1658
	CCCTTG	148	2.73093	25.0344		CGATGG	137	2.56828	35.7887		CGTTTG	139	2.48303	98.9466																																CCCAGG	256	3.36342	30.4116
	CGTTAG	148	2.73093	67.3676		CGGCCG	137	2.56828	-24.2961		CTTTGG	138	2.46517	35.7887																																CGACAG	256	3.36342	30.4116
	CAGTGG	148	2.73093	-24.2961		CAACAG	137	2.56828	-18.1088		CTATCG	138	2.46517	-18.1088																																CATCCG	255	3.35028	7.28287
	CTGGAG	148	2.73093	13.4701		CTGACG	137	2.56828	1.90576		CAACAG	138	2.46517	-18.1088																																CCTGGG	254	3.33714	67.3676
	CGCATG	148	2.73093	30.4116		CTGGTG	136	2.54954	-18.1088		CCTTAG	138	2.46517	30.4116																																CTGCCG	254	3.33714	-29.6732
	CCCGCG	147	2.71248	13.4701		CTATTG	136	2.54954	25.0344		CATGTG	138	2.46517	18.8472																																CTAACG	254	3.33714	13.4701
	CGTAGG	147	2.71248	41.1658		CAATTG	136	2.54954	13.4701		CGGGCG	138	2.46517	7.28287																																CCGGGG	253	3.32401	18.8472
	CACCTG	147	2.71248	-18.1088		CTCTCG	136	2.54954	13.4701		CTATAG	137	2.4473	-6.54451																																CGAGAG	252	3.31087	61.9905
	CCACCG	147	2.71248	13.4701		CCTGTG	135	2.53079	30.4116		CGAAGG	137	2.4473	67.3676																																CGCCTG	252	3.31087	30.4116
	CGGGGG	147	2.71248	24.2243		CACGAG	135	2.53079	45.0491		CTCCAG	137	2.4473	25.0344																																CAAAGG	251	3.29773	18.8472
	CCGGCG	147	2.71248	-29.6732		CCTTAG	135	2.53079	30.4116		CCTTTG	137	2.4473	61.9905																																CTGTGG	251	3.29773	18.8472
	CCGGGG	146	2.69403	18.8472		CTTCCG	134	2.51204	18.8472		CTCTCG	137	2.4473	13.4701																																CACCGG	250	3.28459	18.8472
	CCATCG	146	2.69403	13.4701		CCACCG	134	2.51204	13.4701		CTCCCG	137	2.4473	-18.1088																																CCTCAG	250	3.28459	61.9905
	CTAGGG	146	2.69403	30.4116		CCGTAG	133	2.4933	13.4701		CAGACG	136	2.42944	-41.2375																																CCATCG	249	3.27145	13.4701
	CTGCTG	146	2.69403	-18.1088		CGGTCG	133	2.4933	7.28287		CCCAGG	136	2.42944	30.4116																																CCACTG	249	3.27145	25.0344
	CCCCAG	145	2.67557	25.0344		CAAGGG	133	2.4933	-12.7317		CGTATG	136	2.42944	67.3676																																CTAGGG	249	3.27145	30.4116
	CTGCAG	145	2.67557	13.4701		CTAACG	133	2.4933	13.4701		CCAGTG	136	2.42944	-6.54451																																CCTTGG	249	3.27145	67.3676
	CATTTG	144	2.65712	50.4262		CTGGAG	133	2.4933	13.4701		CGGCGG	136	2.42944	24.2243																																CCCGGG	248	3.25831	30.4116
	CGAATG	144	2.65712	30.4116		CGCATG	133	2.4933	30.4116		CCTAAG	136	2.42944	30.4116																																CAATCG	248	3.25831	-29.6732
	CGGGCG	144	2.65712	7.28287		CGACGG	131	2.4558	35.7887		CTTTTG	136	2.42944	61.9905																																CATAGG	248	3.25831	24.2243
	CTGAGG	142	2.62022	50.4262		CAGATG	130	2.43706	-29.6732		CACAGG	135	2.41158	-12.7317																																CAAAAG	248	3.25831	-18.1088
	CCGCCG	142	2.62022	1.90576		CCGCAG	130	2.43706	13.4701		CCCCTG	135	2.41158	25.0344																																CTGACG	248	3.25831	1.90576
	CGAAAG	142	2.62022	30.4116		CGCCTG	130	2.43706	30.4116		CATGAG	134	2.39371	18.8472																																CGAGGG	247	3.24517	35.7887
	CCCCCG	142	2.62022	13.4701		CCGGTG	130	2.43706	-18.1088		CGAGAG	134	2.39371	61.9905																																CGTCTG	247	3.24517	67.3676
	CATTAG	141	2.60176	18.8472		CCCGAG	130	2.43706	56.6134		CAGGTG	133	2.37585	-29.6732																																CCACAG	246	3.23204	25.0344
	CCACTG	141	2.60176	25.0344		CATCCG	129	2.41831	7.28287		CACCGG	132	2.35798	18.8472																																CCGATG	246	3.23204	13.4701
	CAAAGG	141	2.60176	18.8472		CCAGTG	129	2.41831	-6.54451		CACGTG	131	2.34012	13.4701																																CACGCG	245	3.2189	1.90576
	CGATCG	141	2.60176	18.8472		CAAATG	129	2.41831	-18.1088		CGCGTG	130	2.32226	61.9905																																CTACGG	245	3.2189	30.4116
	CATCCG	141	2.60176	7.28287		CGTGCG	127	2.38082	24.2243		CTCGCG	130	2.32226	13.4701																																CGTATG	243	3.19262	67.3676
	CATGCG	141	2.60176	-24.2961		CCGAGG	127	2.38082	18.8472		CTGTGG	130	2.32226	18.8472																																CCTGTG	242	3.17948	30.4116
	CTCCTG	141	2.60176	-6.54451		CAGTGG	127	2.38082	-24.2961		CGTGAG	129	2.30439	67.3676																																CAAGCG	241	3.16634	-29.6732
	CCACGG	140	2.58331	61.9905		CCGCCG	126	2.36207	1.90576		CACGCG	129	2.30439	1.90576																																CCAACG	241	3.16634	-18.1088
	CTTTCG	140	2.58331	18.8472		CGGCGG	126	2.36207	24.2243		CTATGG	129	2.30439	30.4116																																CCCTGG	241	3.16634	30.4116
	CTATCG	139	2.56486	-18.1088		CGGAGG	126	2.36207	24.2243		CAACGG	129	2.30439	18.8472																																CCAGGG	241	3.16634	30.4116
	CAGCAG	138	2.54641	1.90576		CTCACG	125	2.34333	-18.1088		CCGATG	128	2.28653	13.4701																																CTACTG	240	3.15321	-6.54451
	CAAATG	138	2.54641	-18.1088		CAGGAG	125	2.34333	1.90576		CAGTTG	128	2.28653	1.90576																																CCAGCG	240	3.15321	-18.1088
	CCCGAG	136	2.5095	56.6134		CGTACG	125	2.34333	24.2243		CTCACG	127	2.26867	-18.1088																																CAATGG	238	3.12693	-12.7317
	CCAATG	131	2.41724	-6.54451		CCTACG	124	2.32458	18.8472		CTAGGG	127	2.26867	30.4116																																CCACGG	236	3.10065	61.9905
	CACAGG	131	2.41724	-12.7317		CATTTG	123	2.30583	50.4262		CAAGGG	127	2.26867	-12.7317																																CAGAGG	234	3.07438	7.28287
	CTGATG	131	2.41724	13.4701		CTACCG	119	2.23085	-18.1088		CAAAAG	127	2.26867	-18.1088																																CTTAAG	233	3.06124	30.4116
	CGAGCG	129	2.38034	18.8472		CGGTGG	118	2.2121	24.2243		CTGGAG	127	2.26867	13.4701																																CAGCAG	233	3.06124	1.90576
	CCCGGG	126	2.32498	30.4116		CTTGAG	118	2.2121	30.4116		CTACGG	125	2.23294	30.4116																																CTAAGG	233	3.06124	61.9905
	CAACAG	125	2.30653	-18.1088		CTACGG	111	2.08087	30.4116		CGCAAG	124	2.21508	61.9905																																CATTTG	232	3.0481	50.4262
	CGAAGG	124	2.28808	67.3676		GCTCGG	35	0.656131	50.2036		CGGGGG	119	2.12576	24.2243																																CTGCAG	229	3.00868	13.4701
	CCTCGT	48	0.885707	69.7738		CCTCGT	28	0.524905	69.7738		CAGCGG	115	2.05431	7.28287																																CCCCCG	223	2.92985	13.4701
	GCTCGG	43	0.793446	50.2036		ACTCGG	17	0.318692	67.7395		CCTCGT	52	0.928903	69.7738																																CCGTGA	35	0.459843	-7.29062
	CCTCGA	32	0.590471	72.8087		CCTCGA	13	0.243706	72.8087		GCTCGG	49	0.875313	50.2036																																GCTCGG	31	0.407289	50.2036
	ACTCGG	23	0.424401	67.7395		CCGTGA	7	0.131226	-7.29062		ACTCGG	35	0.625223	67.7395																																CCTCGT	27	0.354736	69.7738
	CCCGGA	4	0.0738089	4.27372		TCTCGG	4	0.0749864	76.0259		CCTCGA	19	0.339407	72.8087																																CCTCGA	26	0.341597	72.8087
	CCTGGT	4	0.0738089	38.1949		CGGCTA	3	0.0562398	-7.29062		CCGTGA	7	0.125045	-7.29062																																CGGCTA	21	0.275906	-7.29062
	ACTCTG	3	0.0553567	30.7834		CCTAGT	2	0.0374932	38.1949		CCTCGC	6	0.107181	66.2406																																ACTCGG	15	0.197075	67.7395
	TCTCGG	3	0.0553567	76.0259		CCTGGT	2	0.0374932	38.1949		GCTCTG	5	0.0893176	13.2475																																TCTCGG	7	0.0919685	76.0259
	CCTCGC	3	0.0553567	66.2406		CCTCTT	2	0.0374932	32.8178		TCTCGG	4	0.0714541	76.0259																																CAAGTT	2	0.0262767	-47.2816
	CCTAGT	2	0.0369045	38.1949		AGGGGC	1	0.0187466	-1.01897		GCTGGG	4	0.0714541	18.6246																																CCTGGT	2	0.0262767	38.1949
	CTGGGA	2	0.0369045	-7.29062		CTTGTA	1	0.0187466	4.27372		ACTCGT	3	0.0535906	98.2549																																GCTGGG	2	0.0262767	18.6246
	CTCGGA	2	0.0369045	4.27372		CTCGGA	1	0.0187466	4.27372		CCCGGA	3	0.0535906	4.27372																																CGCTGT	2	0.0262767	6.61593
	CCTCTT	2	0.0369045	32.8178		ACTGGG	1	0.0187466	36.1605		CCTGGT	3	0.0535906	38.1949																																AATGGG	1	0.0131384	-6.98277
	GCTAGG	1	0.0184522	18.6246		CGTCGA	1	0.0187466	46.6069		CGGCTA	2	0.035727	-7.29062																																GTGGTG	1	0.0131384	-66.8518
	CGTCGT	1	0.0184522	43.572		ACTAGG	1	0.0187466	36.1605		CCTCTT	2	0.035727	32.8178																																GGTGTG	1	0.0131384	18.6246
	ACTCGT	1	0.0184522	98.2549							ACTATG	1	0.0178635	-0.795544																																CTGGCA	1	0.0131384	-55.811
	CGGGGC	1	0.0184522	-8.48167							GCGTTG	1	0.0178635	-35.2729																																CCACCT	1	0.0131384	-15.7026
	CCGTGA	1	0.0184522	-7.29062							GCTAGG	1	0.0178635	18.6246																																ATCCGG	1	0.0131384	-0.795544
	GCTCTG	1	0.0184522	13.2475							GATCTG	1	0.0178635	-29.8958																																CACTGA	1	0.0131384	-7.29062
	ACATTG	1	0.0184522	-6.17266							CCTAGT	1	0.0178635	38.1949																																ACTCGA	1	0.0131384	66.3472
	ACTAGG	1	0.0184522	36.1605							CGTCGT	1	0.0178635	43.572																																ACTCGT	1	0.0131384	98.2549
	ACTAGG	1	0.0184522	36.1605							ACTCTG	1	0.0178635	30.7834																																CGGGGC	1	0.0131384	-8.48167
											CCACGT	1	0.0178635	32.8178																																GCTCGT	1	0.0131384	76.7186
											CCGCGT	1	0.0178635	21.2534																																CCGCTT	1	0.0131384	-15.7026
											CTCGGA	1	0.0178635	4.27372																																ATATGG	1	0.0131384	-0.795544
											CTGAAC	1	0.0178635	12.3431																																AGCAAG	1	0.0131384	30.7834
											CCAGGT	1	0.0178635	1.23882																																CATACA	1	0.0131384	-50.4339
											TCATCG	1	0.0178635	-9.45051																																CCTCAA	1	0.0131384	35.8527
											ACTAGG	1	0.0178635	36.1605																																GTCTAG	1	0.0131384	-23.7085
																																														ATATTG	1	0.0131384	-6.17266
																																														GAGTCG	1	0.0131384	-89.9805
																																														CTCGGA	1	0.0131384	4.27372
																																														ATAAAG	1	0.0131384	-6.17266
																																														CCTCTC	1	0.0131384	29.2845
																																														TGTCCG	1	0.0131384	1.30371
																																														GCGCGG	1	0.0131384	1.68318
																																														AATATG	1	0.0131384	-12.3599
																																														ATTGTG	1	0.0131384	-0.795544
																																														CAACTT	1	0.0131384	-47.2816
																																														GGGTCG	1	0.0131384	-41.4601
																																														CCTCGC	1	0.0131384	66.2406
																																														CGAGTT	1	0.0131384	1.23882
																																														ATATAG	1	0.0131384	-37.7516

## Sheet: Loop 6
IR-1	Unique sequences	Reads number	Reads per thousand	Cutoff Score	IR-2	Unique sequences	Reads number	Reads per thousand	Cutoff Score	IR-3	Unique sequences	Reads per thousand	Reads per thousand	Cutoff Score	LM-1	Unique sequences	Reads per thousand	Reads per thousand	Cutoff Score	LM-2	Unique sequences	Reads per thousand	Reads per thousand	Cutoff Score	LM-3	Unique sequences	Reads per thousand	Reads per thousand	Cutoff Score	Sys-1	Unique sequences	Reads per thousand	Reads per thousand	Cutoff Score	Sys-2	Unique sequences	Reads per thousand	Reads per thousand	Cutoff Score	Sys-3	Unique sequences	Reads per thousand	Reads per thousand	Cutoff Score	Pool	Unique sequences	Reads per thousand	Reads per thousand	Cutoff Score
	TGACCGCGAG	11233	195.18	91.5003		TGACCGCGAG	11050	198.495	91.5003		TGACCGCGAG	11014	203.12	91.5003		TGACCGCGAG	22795	629.331	91.5003		TGACCGCGAG	23410	590.505	91.5003		TGACCGCGAG	31611	733.519	91.5003		TGACCGCGAG	52425	942.065	91.5003		TGACCGCGAG	43066	869.827	91.5003		TGACCGCGAG	42319	867.868	91.5003		TGACCGCGAG	1585	20.723	91.5003
	TGACCGCAAG	960	16.6806	87.1753		TTACCGCGAG	1092	19.6159	53.9957		TGACCGCAAG	2927	53.9798	87.1753		TGACCGTATG	3407	94.0615	2.24338		TCACCGCGAG	3119	78.6752	47.6554		TGACCGCAAG	2550	59.1716	87.1753		TGACCGCAAG	809	14.5375	87.1753		TGACCGCAAG	2129	43.0005	87.1753		TGACCGCAAG	1184	24.2812	87.1753		TGACCGTTAG	66	0.862914	9.64365
	TAACCGCGAG	856	14.8735	50.165		TAACCGCGAG	1066	19.1489	50.165		TTACCGCGAG	1037	19.1244	53.9957		TGACCGCAAG	1085	29.955	87.1753		TAACCGCGAG	1397	35.2386	50.165		TGACCGATAG	1340	31.0941	9.70943		TTACCGCGAG	377	6.77461	53.9957		TAACCGCGAG	751	15.1683	50.165		TTACCGCGAG	672	13.7812	53.9957		TTGCCGTCTG	63	0.823691	-156.871
	TTACCGCGAG	835	14.5086	53.9957		TGACCGCAAG	1051	18.8794	87.1753		TAACCGCGAG	999	18.4236	50.165		TGACCGCGAA	861	23.7707	90.0049		TAGCCGCGAG	1318	33.2459	31.5125		TTTCCGCGAG	1000	23.2045	6.48203		TCACCGCGAG	354	6.3613	47.6554		TCACCGCGAG	713	14.4008	47.6554		TAACCGCGAG	609	12.4892	50.165		TTGGCGGTAG	63	0.823691	-85.9301
	TCACCGCGAG	833	14.4739	47.6554		TCACCGCGAG	1051	18.8794	47.6554		TCACCGCGAG	973	17.9441	47.6554		TAAACGGACG	489	13.5005	81.3982		TGACCGCCTG	1186	29.9163	4.87057		TCACCGCGAG	840	19.4918	47.6554		TAACCGCGAG	350	6.28942	50.165		TTACCGCGAG	687	13.8757	53.9957		TCACCGCGAG	605	12.4072	47.6554		TATACGTTAG	57	0.745244	-76.6562
	TTTACGGAAG	58	1.00778	1.68564		TGAACGGAAG	260	4.67046	59.154		TTAACGGGAG	366	6.74978	89.1324		TAGCCGCGAG	377	10.4083	31.5125		TGACCGAGAG	1027	25.9056	51.8219		TTTCCGATAG	74	1.71714	-104.989		TGACCGCGTG	71	1.27585	46.3126		TGACCGTTGG	103	2.08035	-62.0889		TGAACGGCAG	227	4.65526	53.6159		TTCGCGCGGG	54	0.706021	-202.638
	TCAACGGTAG	56	0.973033	9.10064		TGAACGGCAG	259	4.6525	53.6159		TTAACGGGCG	365	6.73134	53.2978		TTACCGCGAG	307	8.47575	53.9957		TGACCGCGTG	777	19.5994	46.3126		TGACCGACGG	64	1.48509	-29.7738		TGACCGGTGG	65	1.16804	-107.856		TGACCGTATG	58	1.17146	2.24338		TGATCGGGAG	209	4.28612	52.7891		TCAGCGTTGG	52	0.679872	-100.172
	TTACCGCAAG	55	0.955657	49.6707		TAACCGCAAG	254	4.56268	77.4189		TGATCGGGAG	342	6.30717	52.7891		TCTACGCGAG	303	8.36531	-38.6767		TCCCCGCGAG	698	17.6067	-40.0715		TGACCGAGAG	61	1.41548	51.8219		TGACCGCGAT	53	0.952398	60.3868		TGACCGCGAT	48	0.969482	60.3868		TGACCGAGAG	187	3.83495	51.8219		TTGGCGTTAG	50	0.653723	-93.9693
	TGAACGGGCG	55	0.955657	5.73669		TGAGCGGGAG	253	4.54472	70.8804		TGAACGGAAG	342	6.30717	59.154		TAACCGCGAG	258	7.12294	50.165		TGACCGATGG	274	6.91151	-62.0232		TTCTCGCGAG	57	1.32266	-119.242		GGACCGCGAG	51	0.916459	44.3448		GGACCGCGAG	47	0.949284	44.3448		TAAACGGGAG	156	3.19921	53.7227		TGACCGTTTG	49	0.640648	-35.544
	TCCACGCAAG	55	0.955657	-7.74942		TAAACGGACG	251	4.50879	81.3982		TGAGCGGGAG	338	6.2334	70.8804		TCACCGCGAG	218	6.01861	47.6554		TGACCGGTGG	133	3.35486	-107.856		TGAACGTGAG	53	1.22984	52.4061		TGACCGAGAG	50	0.898489	51.8219		TGGCCGCGAG	45	0.908889	72.8479		TGACCGCGTG	75	1.53808	46.3126		TTCACGTTTG	49	0.640648	-110.963
	TTAACGGCAG	54	0.938282	47.6903		TAAACGGGAG	250	4.49083	53.7227		TAAACGGGAG	333	6.14119	53.7227		TCTACGTATG	93	2.56757	-124.362		TGACCGTATG	123	3.10261	2.24338		TGAACGGTAG	51	1.18343	52.9455		TGACCGCTAG	39	0.700821	49.3879		TGACCTGTCC	44	0.888691	-187.063		TGACCGCGAT	56	1.14844	60.3868		TAGCCGATGG	47	0.6145	-156.805
	TATTCGGGCG	54	0.938282	-4.05933		TTAACGGACG	246	4.41898	80.5517		TTAACCGGAG	333	6.14119	54.1024		TAAACGCGAG	59	1.62889	42.9256		TGACCGTCAG	103	2.59812	10.314		TTAACGGGCG	49	1.13702	53.2978		TGGCCGCGAG	33	0.593003	72.8479		TGAACGCGAG	43	0.868494	52.6819		GGACCGCGAG	50	1.02539	44.3448		TTGTCGTTGG	46	0.601425	-234.217
	TTATCGAGAG	54	0.938282	-2.79535		TTAACGGAAG	243	4.36509	53.2284		TGAACGTGAG	331	6.10431	52.4061		TGAACGGAAG	59	1.62889	59.154		TAGCCGCGTG	100	2.52245	-20.2029		TGACCGCGTG	48	1.11382	46.3126		TGACCGTGAG	30	0.539093	51.7561		TGACCGCGTG	40	0.807901	46.3126		TGACCGATTG	50	1.02539	-35.4783		TAGCCGCTTG	46	0.601425	-89.2774
	TAACCGAGAG	54	0.938282	10.4865		TAAACGGGCG	240	4.3112	85.7232		TGAACGGCAG	331	6.10431	53.6159		TAAACGGGCG	53	1.46324	85.7232		TAGCCGGTGG	95	2.39633	-202.638		TAACCGCAAG	46	1.06741	77.4189		TGAACGCGAG	29	0.521123	52.6819		TGAACGGCAG	40	0.807901	53.6159		TGAACGCGAG	41	0.840819	52.6819		TTGTCGTATG	46	0.601425	-202.638
	TTGACGGGAG	54	0.938282	38.901		CGACCGCTAG	238	4.27527	54.3299		CGACCGCTAG	330	6.08587	54.3299		TTAACGGACG	51	1.40802	80.5517		TGACCGTCGG	95	2.39633	-29.8396		TACCCGCGAG	45	1.0442	-37.562		TGACAGCGAG	28	0.503154	57.6303		TGAACGGAAG	39	0.787704	59.154		TGACCGTGAG	41	0.840819	51.7561		TGGACGCCCG	45	0.588351	-124.366
	TCACCGCCAG	53	0.920906	6.21336		TAAACGCAAG	235	4.22138	70.1795		TAACCGCAAG	327	6.03054	77.4189		TGACCGAATG	51	1.40802	2.30917		TCCCCGCCTG	86	2.16931	-106.521		TGACCGGCCG	44	1.021	-124.774		TGACCGGGAG	23	0.413305	5.98921		CGACCGCTAG	38	0.767506	54.3299		TGACCGCTAG	40	0.820311	49.3879		TATACGATTG	45	0.588351	-97.8949
	TGATCGGTAG	53	0.920906	10.6767		TGAACGGTAG	234	4.20342	52.9455		TTAACGGACG	323	5.95677	80.5517		TAAACGGGAG	50	1.38041	53.7227		TGACCGCAAG	76	1.91706	87.1753		TGATCGGGAG	42	0.974591	52.7891		TGACCCGAGG	22	0.395335	-88.6637		TGACCGAGAG	37	0.747309	51.8219		TGGCCGCGAG	39	0.799803	72.8479		TGTACGTTAG	45	0.588351	-66.8999
	TGATCGGCAG	53	0.920906	11.3471		TTAACCGGAG	232	4.16749	54.1024		TGAACGGTAG	315	5.80924	52.9455		TGAACGTGAG	49	1.35281	52.4061		TAGCCGCCTG	76	1.91706	-89.2774		TAAACGCAAG	42	0.974591	70.1795		TTAACGGACG	21	0.377365	80.5517		TTAACGGGCG	37	0.747309	53.2978		TGACCGGGAG	39	0.799803	5.98921		TATCCGATCG	45	0.588351	-108.398
	TTAACGTTAG	53	0.920906	4.36795		TGATCGGGAG	227	4.07767	52.7891		TAAACGCAAG	314	5.79079	70.1795		TGACCGAGAG	47	1.29759	51.8219		TGACCGCGAT	72	1.81616	60.3868		TGACCGCGGG	42	0.974591	19.7677		TGATCGCGAG	21	0.377365	5.98921		TTAACCGGAG	36	0.727111	54.1024		TGCTCGCGAG	38	0.779295	-81.7378		TTCTCGAGCG	45	0.588351	-126.357
	TCAACGGCCG	52	0.903531	10.6484		TTAACGGGCG	225	4.04175	53.2978		TAAACGGGCG	311	5.73547	85.7232		TGAGCGGGAG	45	1.24237	70.8804		AGACCGCGAG	67	1.69004	60.943		TAAACGGACG	40	0.928182	81.3982		CGACCGCGAG	20	0.359395	96.4423		AGACCGCGAG	35	0.706914	60.943		TGACCGCGAA	37	0.758788	90.0049		TTGCCGAACG	44	0.575276	-77.6653
	TAATCGGGAG	52	0.903531	11.4538		CGACCGAGAG	224	4.02378	56.7639		TTAACGGAAG	307	5.6617	53.2284		TGACCGTTTG	45	1.24237	-35.544		TGGCCGCGAG	66	1.66482	72.8479		CGACCGCTAG	40	0.928182	54.3299		TGACCGCTTG	19	0.341426	4.20019		TAAACGGGCG	35	0.706914	85.7232		TTTGCGCGAG	34	0.697264	-79.0291		TATTCGTTAG	44	0.575276	-123.073
	TCAGCGGAAG	52	0.903531	-8.86853		TTAACGGGAG	217	3.89804	89.1324		CGACCGAGAG	307	5.6617	56.7639		CGACCGAGAG	45	1.24237	56.7639		TGACCGAAAG	65	1.63959	47.4969		TAAACGGGAG	40	0.928182	53.7227		TGACCGCGAA	18	0.323456	90.0049		TGACCGTGAG	35	0.706914	51.7561		TTAACGGGCG	33	0.676756	53.2978		TAATCGGTCG	44	0.575276	1.34191
	TGTACGCAAG	52	0.903531	-3.18581		TGAACGTGAG	214	3.84415	52.4061		TAAACGGACG	294	5.42195	81.3982		TTAACGGGAG	43	1.18716	89.1324		TGTTCGCGAG	64	1.61437	-41.5245		TTAACGGGAG	39	0.904977	89.1324		TGCCCGCGAG	18	0.323456	3.77336		CGACCGAGAG	33	0.666519	56.7639		CGACCGCGAG	30	0.615233	96.4423		TATTCGTGTG	43	0.562202	-71.4174
	TACACGGTCG	52	0.903531	11.6756		TGAACGCATG	56	1.00595	3.16922		TGAACGAGAG	60	1.10652	51.3039		TTAACGGGCG	43	1.18716	53.2978		TGAACGTGAG	64	1.61437	52.4061		TGAACGGAAG	37	0.858568	59.154		TGACCTCGAG	17	0.305486	59.1114		TAAACGGACG	32	0.646321	81.3982		TGAACGGAAG	30	0.615233	59.154		TTGGCGACTG	43	0.562202	-202.638
	TCAACGCAAG	52	0.903531	36.091		TCTACGGGCG	55	0.987983	4.5768		TTACCGCAAG	60	1.10652	49.6707		TTAACCGGAG	42	1.15955	54.1024		TAGCCGAGAG	64	1.61437	-8.1659		TTAACGGAAG	36	0.835364	53.2284		CGACCGAGAG	15	0.269547	56.7639		TTAACGGACG	31	0.626123	80.5517		TGACCCGAGG	29	0.594725	-88.6637		TTGTCGATTG	43	0.562202	-173.918
	TGTTCGGCTG	52	0.903531	6.2631		TTACCGCAAG	54	0.970019	49.6707		TGTACGGGAG	59	1.08808	47.5443		CGACCGCTAG	41	1.13194	54.3299		TCTTCGCGAG	64	1.61437	-85.3694		TGAGCGGGAG	36	0.835364	70.8804		TGTCCGCGAG	15	0.269547	43.9866		TGAACGTGAG	31	0.626123	52.4061		TTAACGGAAG	29	0.594725	53.2284		TTCTCGAATG	42	0.549127	-134.356
	TGCACGGGAG	52	0.903531	7.33103		TGAACGGATG	53	0.952056	13.9663		TGAACGGGTG	58	1.06964	49.8703		TGATCGGGAG	41	1.13194	52.7891		TGACCGTTGG	63	1.58914	-62.0889		CGACCGAGAG	36	0.835364	56.7639		TAACCGCAAG	15	0.269547	77.4189		TGAGCGGGAG	30	0.605926	70.8804		TGACCGGATG	29	0.594725	-43.5235		TGATCGCTTG	42	0.549127	-81.3109
	TTCACGCACG	52	0.903531	-5.66475		TGAACGCCAG	52	0.934093	11.2399		TTATCGGGAG	57	1.0512	46.8635		TGAACGGTAG	40	1.10433	52.9455		TTACCGCGAG	61	1.53869	53.9957		TTAACCGGAG	36	0.835364	54.1024		TGAACGGCAG	15	0.269547	53.6159		TGATCGGGAG	29	0.585728	52.7891		TGACCGCCCG	29	0.594725	-39.263		TGACCGATTG	41	0.536053	-35.4783
	TTAACGGCCG	51	0.886155	43.4346		TGAGCGTTAG	52	0.934093	-10.8502		TTAACGTGAG	55	1.01431	46.4804		TGACCTGTCC	39	1.07672	-187.063		TTAACGGGCG	58	1.46302	53.2978		TAAACGGGCG	35	0.812159	85.7232		CGACCGCTAG	14	0.251577	54.3299		TGACCGCGAA	28	0.565531	90.0049		TGAACGTGAG	29	0.594725	52.4061		TTGGCGCGAG	41	0.536053	-50.1678
	TATACGGGAG	51	0.886155	6.20895		TACCCGCTAG	52	0.934093	7.69627		TCAACGGACG	54	0.995869	47.7655		TGAACGGCAG	38	1.04912	53.6159		TAAACGCAAG	58	1.46302	70.1795		TACCCGATAG	35	0.812159	-31.9822		TGACCGGCGA	13	0.233607	-77.102		TAAACGGGAG	28	0.565531	53.7227		TGCCCGCGAG	28	0.574218	3.77336		TATTCGGTCG	41	0.536053	-44.2726
	TATACGAGCG	51	0.886155	-5.5446		TAACCGTCCG	51	0.916129	0.979283		TGAACGCAAG	54	0.995869	48.3569		TGTTCGCGAG	36	0.993899	-41.5245		TCCCCGCGTG	57	1.4378	-117.127		TTAACGGACG	33	0.76575	80.5517		TGACCGCGCG	13	0.233607	2.17902		TAACCGCAAG	28	0.565531	77.4189		TGACCGCTCG	28	0.574218	-39.9334		TAATCGTCTG	41	0.536053	-65.3457
	TGAACGCTAG	50	0.86878	10.5695		TTACCGCACG	51	0.916129	13.8361		TTAACGAGAG	53	0.977427	45.3782		TGACCGTGAG	35	0.96629	51.7561		TTAACGGACG	56	1.41257	80.5517		TGACCGCGAT	31	0.719341	60.3868		TGAACGGAAG	12	0.215637	59.154		TGAACGGTAG	28	0.565531	52.9455		TAACCGCAAG	28	0.574218	77.4189		TTGTCGTTAG	41	0.536053	-150.821
	TGAGCGCAAG	50	0.86878	1.66417		TTAACGGTAG	51	0.916129	47.0199		TAAACGGAAG	52	0.958985	49.3976		TTAACGGAAG	32	0.883465	53.2284		TCCCCGGTGG	56	1.41257	-188.959		TATACGCGAG	30	0.696136	-4.58815		AGACCGCGAG	12	0.215637	60.943		TGACCGGGAG	26	0.525136	5.98921		CGACCGCTAG	27	0.55371	54.3299		TTCACGTTAG	41	0.536053	-27.5673
	TGGCCGCTAG	50	0.86878	3.77336		TGCACGGGAG	51	0.916129	7.33103		TAACCGCACG	52	0.958985	46.2616		TGACCGCGAT	32	0.883465	60.3868		TGATCGGGAG	56	1.41257	52.7891		TGACCTCGAG	28	0.649727	59.1114		TGACCGTTAG	11	0.197668	9.64365		TTAACGGGAG	26	0.525136	89.1324		TTAACGGGAG	27	0.55371	89.1324		TCGGCGGTTG	40	0.522978	-169.326
	TACACGGAAG	50	0.86878	5.55723		TGTACGAGAG	50	0.898166	3.79016		TGGCCGCGTG	47	0.866775	27.6602		TGACCGCTTG	32	0.883465	4.20019		TGACCGCGAA	56	1.41257	90.0049		GGACCGCGAG	27	0.626523	44.3448		TGACCGTGTG	11	0.197668	6.56841		TGACCCGAGG	23	0.464543	-88.6637		TAAACGCAAG	27	0.55371	70.1795		TTGGCGGCCG	40	0.522978	-90.1858
	TTAACGACCG	50	0.86878	-0.319482		TGAACGAGAG	50	0.898166	51.3039		TTACCGCTAG	44	0.811449	11.8833		TGACCGTCGG	32	0.883465	-29.8396		TGAGCGGGAG	54	1.36212	70.8804		TGAACGGCAG	26	0.603318	53.6159		TGAGCGGGAG	11	0.197668	70.8804		TTAACGGAAG	23	0.464543	53.2284		TGACCGAGCG	26	0.533202	-37.4994		TGATCGCTCG	40	0.522978	-125.445
	TGCCCGCCAG	50	0.86878	14.3789		TGCCCGCAAG	50	0.898166	43.3349		TTAACGGCAG	44	0.811449	47.6903		TGACCGTTCG	29	0.800641	-79.6776		TAAACGGACG	54	1.36212	81.3982		TGACCGTATG	21	0.487296	2.24338		TAAACGGACG	10	0.179698	81.3982		CGACCGCGAG	21	0.424148	96.4423		TGACCGCCTG	24	0.492187	4.87057		TTGGCGTTTG	40	0.522978	-177.365
	TTACCGTGAG	50	0.86878	14.2515		TTACCGCCAG	50	0.898166	12.5537		TAAACGTGTG	44	0.811449	-9.06578		TGACCCGAGG	29	0.800641	-88.6637		TTAACGGGAG	53	1.3369	89.1324		TGACCGGGAG	20	0.464091	5.98921		TTAACGGGCG	10	0.179698	53.2978		TGACCGGTAG	21	0.424148	-36.1232		TAAACGGGCG	24	0.492187	85.7232		TGACCGAATG	40	0.522978	2.30917
	TTCACGGCAG	50	0.86878	12.0109		TTATCGGCCG	49	0.880203	1.16578		TGAACGGGGG	43	0.793007	23.3254		TAGCCGTTCG	28	0.773032	-108.464		TGAACGCGAG	53	1.3369	52.6819		TGACCCGAGG	20	0.464091	-88.6637		TGAACGGTAG	10	0.179698	52.9455		TAAACGCAAG	20	0.403951	70.1795		CGACCGAGAG	23	0.471679	56.7639		TTCACGTATG	40	0.522978	-85.0807
	TTGCCGTGAG	50	0.86878	-4.40093		TAGACGGACG	49	0.880203	-2.00372		TATTCGGCTG	43	0.793007	21.5579		TGACCGCATG	28	0.773032	41.9876		TTCGCGCGAG	53	1.3369	-119.242		TTTCCGACGG	20	0.464091	-133.575		TTAACGGAAG	9	0.161728	53.2284		TGAGCGCGAG	18	0.363556	5.98921		TGAACGGTAG	23	0.471679	52.9455		TTGGCGCCTG	40	0.522978	-202.638
	TACCCGTCAG	50	0.86878	-3.54281		TTACCGCTAG	49	0.880203	11.8833		TCAACGGGCG	43	0.793007	52.0905		TTCCCGCGAG	28	0.773032	-33.7312		TCTTCGCCTG	52	1.31167	-116.249		TGACCGTGAG	19	0.440886	51.7561		TGACCGGGTG	9	0.161728	-39.1985		TGACCGATTG	18	0.363556	-35.4783		AGACCGCGAG	22	0.451171	60.943		TTTCCGTTTG	39	0.509904	-156.871
	TGTCCGAGAG	50	0.86878	4.30818		TAAACGGTTG	49	0.880203	-8.5263		TTACCGAGAG	43	0.793007	14.3173		TAGCCGGATG	28	0.773032	-143.21		TTAACGGAAG	50	1.26122	53.2284		TGACCGCTAG	18	0.417682	49.3879		TAAACGGGAG	9	0.161728	53.7227		TGACCGTCTG	16	0.323161	-34.8736		TGACCGTTAG	22	0.451171	9.64365		TCCCCGTCTG	39	0.509904	-114.687
	TAAGCGGGAG	50	0.86878	29.545		TCATCGGGCG	49	0.880203	9.82163		TGGCCGCGGG	43	0.793007	1.11528		TGACCGCGGG	27	0.745424	19.7677		TAACCGCAAG	49	1.236	77.4189		TAACCGCGAG	18	0.417682	50.165		TGACCGCGGG	9	0.161728	19.7677		TGACCGCTAG	16	0.323161	49.3879		TTAACCGGAG	22	0.451171	54.1024		TTATCGTTAG	39	0.509904	-73.6278
	TCAACGAACG	49	0.851404	4.01134		TATACGGACG	48	0.862239	29.8555		TTAACGGTAG	42	0.774565	47.0199		TGACCGATAG	26	0.717816	9.70943		TGAACGGAAG	48	1.21078	59.154		TGACCGCTTG	17	0.394477	4.20019		TGACCGGTTG	9	0.161728	-81.3109		TGACCGTTCG	14	0.282765	-79.6776		TGTCCGCGAG	21	0.430663	43.9866		TAGGCGATCG	39	0.509904	-122.651
	TCAACGTAAG	49	0.851404	4.23612		TAATCGGGAG	48	0.862239	11.4538		TGAACGGGAG	42	0.774565	95.058		TGACCGGGAG	25	0.690207	5.98921		TTGTCGCGAG	48	1.21078	-50.1678		TCTTCGCGAG	15	0.348068	-85.3694		TTAACGGGAG	9	0.161728	89.1324		TGACCGCGGG	13	0.262568	19.7677		TCTGCGCGAG	21	0.430663	-85.3694		TTCTCGATTG	39	0.509904	-128.66
	TTTACGGCAG	49	0.851404	-6.94283		TCATCGGACG	48	0.862239	5.4966		TGAACGTTAG	42	0.774565	10.2936		TGACCGTAGG	21	0.579774	-24.3015		TAAACGGGCG	48	1.21078	85.7232		TCGCCGATAG	14	0.324864	-79.75		TGATCGGGAG	9	0.161728	52.7891		TGAGCGGTAG	11	0.222173	28.7679		TGAGCGGGAG	21	0.430663	70.8804		TTCGCGAATG	39	0.509904	-163.076
	TGTCCGCATG	49	0.851404	-9.55512		TGAACGTAAG	48	0.862239	16.5021		TCAACGGGAG	42	0.774565	51.2131		TGACCGCTGG	21	0.579774	-22.3447		TGAACGGCAG	47	1.18555	53.6159		TTACCGCGAG	14	0.324864	53.9957		TAAACGCAAG	8	0.143758	70.1795		TGCCCGCGAG	11	0.222173	3.77336		TAAACGGACG	20	0.410155	81.3982		TTGTCGATAG	39	0.509904	-122.101
	TAACCGTAAG	49	0.851404	37.6747		TGAGCGTAAG	48	0.862239	-4.64174		TAATCGCAAG	42	0.774565	-8.09222		TGACCGGATG	21	0.579774	-43.5235		TTAACCGGAG	46	1.16033	54.1024		TAGCCGCGAG	14	0.324864	31.5125		TAAACGGGCG	8	0.143758	85.7232		TAGTCGCGAG	10	0.201975	-53.9986		TGACCGTATG	19	0.389648	2.24338		TGGACGCCAG	38	0.496829	-35.045
	TGAACGTCAG	49	0.851404	10.964		TGAACGAAAG	48	0.862239	15.3999		TGTACGAGAG	41	0.756123	3.79016		TTTGCGTATG	18	0.496949	-145.506		CGACCGCTAG	45	1.1351	54.3299		TCCGCGATAG	14	0.324864	-111.903		TGAACGTGAG	8	0.143758	52.4061		TGACTGCGAG	10	0.201975	65.9528		TTAACGGACG	18	0.36914	80.5517		TCGTCGTCTG	38	0.496829	-171.059
	TTTACGTGAG	49	0.851404	-1.0333		TATGCGTCAG	48	0.862239	-11.4114		TGAGCGCAAG	41	0.756123	1.66417		TGATCGCGAG	18	0.496949	5.98921		TAAACGGGAG	44	1.10988	53.7227		TTGACGCGAG	14	0.324864	-3.47509		TGACCGAGTG	7	0.125788	6.6342		TGACCACGAG	9	0.181778	62.3449		TGACCGTCAG	17	0.348632	10.314		TTAACGATTG	38	0.496829	-80.1299
	TCACCGTGAG	49	0.851404	7.91121		TGGCCGCGTG	48	0.862239	27.6602		TAAGCGGCCG	41	0.756123	-11.4754		TTAGCGTATG	18	0.496949	-93.963		CGACCGAGAG	43	1.08465	56.7639		TTACCGATAG	14	0.324864	-27.7952		TGACCCCGAG	7	0.125788	56.4704		TGTACGCGAG	9	0.181778	5.16824		TGACCGCTTG	17	0.348632	4.20019		TCGGCGATTG	38	0.496829	-234.217
	TACCCGCCAG	49	0.851404	4.62247		TTCACGGGAG	47	0.844276	1.40539		TGGACGGGAG	41	0.756123	44.8266		TGAGCGTATG	18	0.496949	-49.8294		TGAACGGTAG	42	1.05943	52.9455		TTATCGGGAG	14	0.324864	46.8635		TGAGCGCGAG	7	0.125788	5.98921		TCAACGGGCG	8	0.16158	52.0905		TTTCCGATTG	17	0.348632	-156.805		TGTTCGTTTG	38	0.496829	-126.925
	TACTCGGCAG	49	0.851404	-2.50979		TGTCCGCAAG	47	0.844276	35.6326		TTAACGCAAG	41	0.756123	42.4313		TAAGCGTATG	18	0.496949	-34.5346		TGACCGCGGG	40	1.00898	19.7677		TGAACGATAG	13	0.301659	9.19141		TGACCACGAG	7	0.125788	62.3449		TGATCGCGAG	8	0.16158	5.98921		TTTCCGCGAG	16	0.328124	6.48203		TGGACGTTAG	38	0.496829	-66.8999
	TGATCGGGAG	49	0.851404	52.7891		TATCCGCAAG	47	0.844276	25.8762		TGAACGACAG	41	0.756123	9.8618		TTAGCGCGAG	18	0.496949	-31.5154		TGCGCGCGAG	40	1.00898	-81.7378		TAGCCGATAG	13	0.301659	-77.2404		TGACCGATTG	7	0.125788	-35.4783		TGACCGTTTG	8	0.16158	-35.544		TGACAGCGAG	16	0.328124	57.6303		TCCCCGAATG	38	0.496829	-117.244
	TAAACGCAGG	49	0.851404	-9.38544		TAACCGCGTA	47	0.844276	-3.04593		TGACCGTGAG	41	0.756123	51.7561		TGACCGTGCG	17	0.469341	-37.5652		TGACCGTCTG	40	1.00898	-34.8736		TCCCCGCGAG	13	0.301659	-40.0715		TGACTGCGAG	6	0.107819	65.9528		TTAACGGTAG	8	0.16158	47.0199		TGACCGCGGG	16	0.328124	19.7677		TTTCCGATCG	38	0.496829	-109.244
	TTGCCGAGAG	49	0.851404	-4.33515		TGAACGCTAG	47	0.844276	10.5695		TGGACGAGAG	40	0.737681	1.07247		TTGACGTATG	17	0.469341	-124.642		GGACCGCGAG	39	0.983755	44.3448		TACGCGATAG	13	0.301659	-77.8148		TGACCGAATG	6	0.107819	2.30917		TGGACGGGTG	8	0.16158	-0.361086		TGATCGCGAG	16	0.328124	5.98921		TTAGCGTTTG	38	0.496829	-100.172
	TCGCCGAGAG	48	0.834028	-10.6755		TAATCGGGTG	47	0.844276	-8.68271		TAAGCGCAAG	40	0.737681	-8.09222		TGAACGCGAG	17	0.469341	52.6819		TCTTCGGTGG	38	0.958531	-124.259		TGCGCGATAG	12	0.278455	-68.0585		TGACCGAACG	6	0.107819	-41.8244		TTAACGGCAG	7	0.141383	47.6903		TGACCGGTAG	16	0.328124	-36.1232		TTGGCGCTTG	38	0.496829	-202.638
	TTAACGTGCG	48	0.834028	10.6458		TGTCCGAAAG	47	0.844276	-4.04587		TGAACGCCAG	40	0.737681	11.2399		TGACCGGTAG	17	0.469341	-36.1232		TGACCGTTAG	37	0.933306	9.64365		CGACCGCGAG	12	0.278455	96.4423		TTAACCGGAG	6	0.107819	54.1024		TCTTCGGGAG	7	0.141383	-38.5695		TGACCACGAG	15	0.307617	62.3449		TATACGAGTG	37	0.483755	-57.6817
	TAAACGGAAG	48	0.834028	49.3976		TGAACGTCAG	47	0.844276	10.964		TAACCGCGCG	40	0.737681	19.0077		TGCCCGCGAG	16	0.441733	3.77336		TGACCGGTTG	37	0.933306	-81.3109		TGACCGAACG	12	0.278455	-41.8244		TGACCGGGCG	5	0.0898489	-83.3321		TTGCCGCGAG	7	0.141383	35.3433		TGACCGATGG	14	0.287109	-62.0232		TGACCGTCAG	37	0.483755	10.314
	TAATCGAGCG	48	0.834028	-6.20446		TCTACGGGAG	47	0.844276	3.69939		TGATCGCAAG	40	0.737681	1.66417		TAACCGTATG	16	0.441733	-14.0408		TGATCGCGAG	36	0.908082	5.98921		TGACCGCCTG	12	0.278455	4.87057		TGACCGTTTG	5	0.0898489	-35.544		TGGTCGCGAG	7	0.141383	-12.6632		TGACCGCGCG	14	0.287109	2.17902		TGCACGTCTG	37	0.483755	-69.9031
	TAACCGTACG	48	0.834028	6.51736		TTATCGGGAG	47	0.844276	46.8635		TTACCGTCAG	39	0.719239	4.38839		TTCACGTATG	16	0.441733	-85.0807		TGACCGTGAG	36	0.908082	51.7561		TGACCGGTGG	12	0.278455	-107.856		TGACGGCGAG	5	0.0898489	40.7753		TGGACGGGAG	7	0.141383	44.8266		TGACCGTACG	14	0.287109	-41.8902		TGTGCGTTAG	37	0.483755	-88.0437
	TCAACGGACG	48	0.834028	47.7655		TGAGCGGTAG	47	0.844276	28.7679		GGACCGAGAG	39	0.719239	4.66635		TCAGCGTATG	16	0.441733	-93.963		TGACCGATCG	34	0.857633	-79.6119		TTTCCGCAAG	12	0.278455	-1.87203		TGACCGGTCG	5	0.0898489	-125.445		TTATCGGGAG	7	0.141383	46.8635		TGACCGTTCG	14	0.287109	-79.6776		TCCGCGTTAG	37	0.483755	-55.0514
	TAACCGGAAG	48	0.834028	-8.09222		TACTCGGCAG	47	0.844276	-2.50979		TATACGGCAG	39	0.719239	-10.7736		TCTACGGATG	16	0.441733	-81.71		TGACCGGCTG	34	0.857633	-80.6405		TTCTCGATAG	11	0.25525	-76.843		TTGGCGCGAG	5	0.0898489	-50.1678		TGACCGCGCG	7	0.141383	2.17902		TGACCGGTTG	13	0.266601	-81.3109		TATTCGATGG	37	0.483755	-142.339
	TAGCCGTGAG	48	0.834028	-8.23168		TACACGGTCG	47	0.844276	11.6756		TTGCCGAGAG	39	0.719239	-4.33515		TTGTCGTATG	16	0.441733	-202.638		TGACCGTAGG	34	0.857633	-24.3015		TGATCGCGAG	11	0.25525	5.98921		TGACCGACCG	5	0.0898489	-78.9415		TGAGCGGGGG	6	0.121185	-0.852254		TGACCGGGTG	13	0.266601	-39.1985		TTGGCGAATG	37	0.483755	-202.638
	TCACCGCGCG	48	0.834028	16.9539		TCCACGCAAG	47	0.844276	-7.74942		TGGCCGCTAG	38	0.700797	3.77336		TAAGCGCGAG	15	0.414124	-35.3461		TGACCGCTTG	32	0.807184	4.20019		TTAGCGATAG	11	0.25525	-73.6278		TGACCGATAG	5	0.0898489	9.70943		TAACCGACAG	6	0.121185	0.623429		TGACCGTTGG	13	0.266601	-62.0889		TGTTCGTCTG	37	0.483755	-72.1158
	TGTTCGGCAG	48	0.834028	-11.7071		TTACCGGACG	47	0.844276	-8.51711		TAACCGGAAG	38	0.700797	-8.09222		TCTGCGTATG	15	0.414124	-145.506		TGACCGGGAG	31	0.781959	5.98921		TCTTCGATAG	11	0.25525	-128.442		TGACCGTATG	5	0.0898489	2.24338		TGACAGCGAG	6	0.121185	57.6303		TTATCGCGAG	13	0.266601	-31.5154		TTAGCGACAG	37	0.483755	-41.3785
	TATACGGCTG	48	0.834028	0.668871		TGGACGCGAT	47	0.844276	2.91601		TGCCCGCCAG	38	0.700797	14.3789		TGGCCGTATG	15	0.414124	-81.1586		TGACCGTTCG	31	0.781959	-79.6776		TGCCCGATAG	11	0.25525	-22.2258		TGACCGTTGG	4	0.0718791	-62.0889		TGACCGGCGA	6	0.121185	-77.102		TCTGCGCCTG	13	0.266601	-147.828		TTTTCGTTTG	37	0.483755	-171.059
	TTGACGAGAG	48	0.834028	-4.85318		TGTACGGGAG	47	0.844276	47.5443		TACCCGTAAG	37	0.682355	-6.16571		TGAGCGCGAG	14	0.386516	5.98921		TGACCGAGCG	31	0.781959	-37.4994		TGACAGCGAG	11	0.25525	57.6303		TTAACGAGAG	4	0.0718791	45.3782		TGAACGCAAG	6	0.121185	48.3569		TGACCGTCTG	12	0.246093	-34.8736		TTGGCGTCTG	37	0.483755	-145.786
	TGGACGAGAG	47	0.816653	1.07247		TGTACGTGAG	46	0.826313	4.89235		TGTACGGAAG	37	0.682355	7.61128		GGACCGCGAG	14	0.386516	44.3448		TAAGCGCGAG	30	0.756735	-35.3461		TAAGCGATAG	11	0.25525	-45.8796		TGACCGCCGG	4	0.0718791	-21.6743		TAACCGAAAG	6	0.121185	37.7405		TGACCGATAG	12	0.246093	9.70943		TGACCGTGTG	37	0.483755	6.56841
	TATACGGACG	47	0.816653	29.8555		TGAACGTTAG	46	0.826313	10.2936		TTACCGAACG	37	0.682355	5.73663		TAAACGTATG	14	0.386516	-13.3908		TCTTCGCGTG	30	0.756735	-130.846		TGAACGCGAG	11	0.25525	52.6819		TGACCGTCTG	4	0.0718791	-34.8736		TGTCCGCGAG	6	0.121185	43.9866		TGACCGACTG	12	0.246093	-34.8079		TATCCGATGG	37	0.483755	-156.805
	TATTCGGATG	47	0.816653	-1.39258		TTGTCGGGAG	46	0.826313	-3.36791		TGTACGCAAG	37	0.682355	-3.18581		TGACCGTACG	14	0.386516	-41.8902		TTCCCGCGAG	30	0.756735	-33.7312		TAGGCGATAG	11	0.25525	-123.073		TGACCGTTCG	4	0.0718791	-79.6776		TTACCGCAAG	6	0.121185	49.6707		TGACCGGTCG	12	0.246093	-125.445		TCGTCGATTG	36	0.470681	-173.918
	TTAGCGGACG	47	0.816653	24.7951		TGATCGGGTG	46	0.826313	7.60144		TGGCCGTGAG	37	0.682355	33.1037		TGACCGAGGG	14	0.386516	-19.9107		TCCCCGAGAG	29	0.73151	-79.75		TGAGCGCAAG	11	0.25525	1.66417		TCGCCGCGAG	4	0.0718791	29.003		TCAACGGGAG	6	0.121185	51.2131		TGACCGACGG	11	0.225585	-29.7738		TGACCGATAG	36	0.470681	9.70943
	TTAGCGGAAG	47	0.816653	-2.52823		TGAACGGCTG	46	0.826313	8.42824		TACACGAAAG	37	0.682355	-6.61795		TGACCGCCGG	14	0.386516	-21.6743		TCGGCGCGAG	29	0.73151	-56.5081		TGCGCGCGAG	11	0.25525	-81.7378		TGACCGAAAG	4	0.0718791	47.4969		TGACCGAGGG	5	0.100988	-19.9107		TGACCGATCG	11	0.225585	-79.6119		TAAGCGACTG	36	0.470681	-65.3457
	TGAGCGTTAG	47	0.816653	-10.8502		TAATCGGCTG	46	0.826313	13.0331		TCTACGGACG	37	0.682355	-3.77726		TGACCGCTCG	14	0.386516	-39.9334		TGACCGCTAG	28	0.706286	49.3879		TGCCCGCGAG	10	0.232045	3.77336		TGACCGCACG	3	0.0539093	-2.14601		TTAACGAGAG	5	0.100988	45.3782		TGTGCGCGAG	11	0.225585	-41.5245		TCTTCGCGGG	36	0.470681	-162.425
	TGAACGACAG	47	0.816653	9.8618		TCACCGCAAG	46	0.826313	43.3304		TAACCGCAGG	36	0.663913	-2.14601		TGACCGCTAG	14	0.386516	49.3879		TAATCGCGAG	28	0.706286	-35.3461		TGACCGATTG	10	0.232045	-35.4783		TAAGCGTGCG	3	0.0539093	-9.65146		TTACCGCGGG	5	0.100988	-29.3999		TGACCGGCGA	11	0.225585	-77.102		TCGTCGCCCG	36	0.470681	-156.284
	TCGACGGGCG	47	0.816653	1.85911		TTAACGTGAG	45	0.808349	46.4804		TCCACGGACG	36	0.663913	3.92508		TGACCGGGTG	14	0.386516	-39.1985		TGACCGTGTG	26	0.655837	6.56841		TGAACGGGTG	10	0.232045	49.8703		TTGTCGCGAG	3	0.0539093	-50.1678		TGACCGTTAT	5	0.100988	-21.4698		TGACCTCGAG	11	0.225585	59.1114		TGACCGCTTG	36	0.470681	4.20019
	TTAACGATCG	47	0.816653	-0.98987		TAACCGTTAG	45	0.808349	-0.112745		TAAACGCGCG	36	0.663913	43.3472		TGACCGGCAG	14	0.386516	-35.4529		TGACCGAGTG	24	0.605388	6.6342		TCTCCGATAG	10	0.232045	-111.329		TTAACGACCG	3	0.0539093	-0.319482		TGACCGGACG	5	0.100988	-87.6571		TCGACGCGAG	10	0.205078	-9.81539		TCTGCGCCCG	36	0.470681	-133.053
	TAATCGCAAG	47	0.816653	-8.09222		TATACGGAAG	45	0.808349	-2.14511		TGCACGGCAG	36	0.663913	17.9365		TCATCGTATG	14	0.386516	-150.815		TTCTCGCGAG	24	0.605388	-119.242		TCCTCGATAG	10	0.232045	-114.762		TTAACGGCAG	3	0.0539093	47.6903		TGAACGGGAG	5	0.100988	95.058		TCCCCGCGAG	10	0.205078	-40.0715		TGAGCGTTTG	36	0.470681	-56.0379
	TACACGGCCG	47	0.816653	8.60177		TAAACGGAAG	45	0.808349	49.3976		TGAACGCATG	36	0.663913	3.16922		TATCCGTATG	14	0.386516	-65.5835		TTGCCGCGAG	24	0.605388	35.3433		TCATCGCGAG	10	0.232045	-37.8557		TGACCGAGAT	3	0.0539093	20.7084		TGACCGCCAG	5	0.100988	50.0583		TTGGCGCGAG	10	0.205078	-50.1678		TGCTCGATGG	36	0.470681	-142.65
	TGAACGGTTG	47	0.816653	7.75785		TCACCGCCAG	45	0.808349	6.21336		TTACCGTAAG	36	0.663913	9.92647		TATTCGTATG	14	0.386516	-79.7714		TGACCCGAGG	24	0.605388	-88.6637		TCCCCGCGTG	10	0.232045	-117.127		TTACCTCGAG	3	0.0539093	21.6068		TAAACGCATG	5	0.100988	18.464		TGACCGAATG	10	0.205078	2.30917		TATTCGTTTG	36	0.470681	-111.631
	GGACCGCAAG	47	0.816653	40.0198		TTTACGCGAA	45	0.808349	-2.25287		TTAACGGGGG	36	0.663913	5.73669		TTTTCGTATG	14	0.386516	-139.2		TGACCGCGCG	23	0.580163	2.17902		TGACCGCCCG	10	0.232045	-39.263		TTTCCGCGAG	3	0.0539093	6.48203		TGAACGGGTG	5	0.100988	49.8703		TGACCGGTGG	10	0.205078	-107.856		TGTTCGATCG	36	0.470681	-173.918
	TCATCGGGCG	47	0.816653	9.82163		TCCACGGACG	45	0.808349	3.92508		TTCACGCACG	36	0.663913	-5.66475		TGACCGACGG	13	0.358908	-29.7738		TGCCCGCGAG	22	0.554939	3.77336		TGTCCGCGAG	10	0.232045	43.9866		TTCACGGACG	3	0.0539093	36.7113		TGACCGTAGG	5	0.100988	-24.3015		TGACCGAGTG	9	0.18457	6.6342		TCTGCGTAGG	36	0.470681	-145.506
	TGAGCGTGAG	47	0.816653	31.2622		TGGCCGCAAG	45	0.808349	3.77336		TTCCCGCAAG	36	0.663913	5.83031		TGACCGGAGG	13	0.358908	-70.0684		TGACCGATAG	22	0.554939	9.70943		TGGCCGCGAG	10	0.232045	72.8479		TGACCGCTCG	3	0.0539093	-39.9334		TGACCGAAAG	5	0.100988	47.4969		TGAGCGCGAG	9	0.18457	5.98921		TCTGCGGTGG	36	0.470681	-169.326
	TATACGGCCG	47	0.816653	-10.3519		TTAACGTACG	45	0.808349	37.8997		TTTACGCAAG	36	0.663913	-9.11146		TGACCGTGGG	13	0.358908	-19.9765		TGACCGGCGG	22	0.554939	-75.6065		TTGTCGATAG	10	0.232045	-122.101		TTGCCGCGAG	3	0.0539093	35.3433		TGACCGTGTG	5	0.100988	6.56841		TGACTGCGAG	9	0.18457	65.9528		TCGTCGAACG	36	0.470681	-127.564
	TTACCGCCAG	47	0.816653	12.5537		TGTCCGTAAG	45	0.808349	-4.11166		TTAACGGCCG	35	0.645471	43.4346		TGACCGTTAG	13	0.358908	9.64365		TTCGCGCGGG	22	0.554939	-202.638		TGACCGTTTG	10	0.232045	-35.544		TGACCGCCCG	3	0.0539093	-39.263		TGTGCGGAAG	5	0.100988	-16.5664		TAGCCGCGAG	9	0.18457	31.5125		TGACCGGATG	36	0.470681	-43.5235
	TATCCGCACG	46	0.799277	-5.28114		TAAACGATAG	45	0.808349	-0.564985		TTAACGAAAG	35	0.645471	9.47423		TCAACGTATG	13	0.358908	-72.8192		TGACCGCTCG	21	0.529714	-39.9334		TATGCGATAG	10	0.232045	-123.073		TGAACGGGAG	3	0.0539093	95.058		TATACGCAAG	5	0.100988	18.6367		TAAGCGCGAG	9	0.18457	-35.3461		TGATCGTTAG	36	0.470681	-67.7022
	TTAACGCGCG	46	0.799277	10.9217		TCGACGGGCG	45	0.808349	1.85911		TAGTCGGGAG	35	0.645471	-7.19866		TCTACGCAAG	13	0.358908	-15.4518		TGACCGGTGT	21	0.529714	-138.969		TCATCGATAG	10	0.232045	-82.827		TGACCGCCAG	3	0.0539093	50.0583		TTACCGAGCG	5	0.100988	-21.5173		TGACCGAAAG	9	0.18457	47.4969		TAGGCGCTTG	35	0.457606	-174.789
	TGTACGGCAG	46	0.799277	-1.01719		TGAACGCAAG	45	0.808349	48.3569		TAAACGGTAG	35	0.645471	11.6102		TCGCCGTATG	13	0.358908	-156.871		TCTTCGAGAG	21	0.529714	-88.2283		TAGACGATAG	9	0.208841	-77.7584		TCCCCGCGAG	3	0.0539093	-40.0715		TATTCGGCTG	5	0.100988	21.5579		TGACCGTCGG	9	0.18457	-29.8396		TGACCGATGG	35	0.457606	-62.0232
	TGAACGCATG	46	0.799277	3.16922		TGCGCGGAAG	45	0.808349	-8.86402		TATACGCAAG	35	0.645471	18.6367		TGAACGTATG	13	0.358908	-28.6856		CGACCGCGAG	20	0.50449	96.4423		TCCACGATAG	9	0.208841	-66.5887		TGACCGACTG	3	0.0539093	-34.8079		TAACCGCACG	5	0.100988	46.2616		TGACCTGTCC	9	0.18457	-187.063		TCCCCGTCAG	35	0.457606	-37.6313
	TTAACGTTCG	46	0.799277	0.11232		TAAGCGGAAG	45	0.808349	-6.35898		TTACCGAAAG	35	0.645471	9.99226		TAGACGCGAG	13	0.358908	-7.30584		TCCTCGCGAG	20	0.50449	-125.583		TCGACGATAG	9	0.208841	-111.847		TGACCGTAGG	3	0.0539093	-24.3015		TAAACGGAAG	4	0.0807901	49.3976		TTAACGCGAG	9	0.18457	46.7563		TGACCGTTGG	35	0.457606	-62.0889
	TTAACGCAAG	46	0.799277	42.4313		TTTACGGGAG	45	0.808349	41.6186		TGGCCGAGAG	35	0.645471	33.1694		TGACCGAAAG	13	0.358908	47.4969		TGACAGCGAG	19	0.479265	57.6303		TGCTCGATAG	9	0.208841	-70.9174		TCGGCGCGAG	3	0.0539093	-56.5081		TGACCGCATG	4	0.0807901	41.9876		TGACCGGCAG	9	0.18457	-35.4529		TCTTCGACTG	35	0.457606	-87.5293
	TGAGCGGTAG	46	0.799277	28.7679		TTACCGAGAG	45	0.808349	14.3173		TTACCGGACG	35	0.645471	-8.51711		TCTACGTTCG	13	0.358908	-109.867		TGACCGAACG	19	0.479265	-41.8244		TAACCGATAG	9	0.208841	-0.046959		TGACCGACAG	3	0.0539093	10.3798		TTTACGGTAG	4	0.0807901	-30.1736		TGACCCCGAG	8	0.164062	56.4704		TGGTCGAATG	35	0.457606	-129.784
	TGCGCGGAAG	46	0.799277	-8.86402		TCACCGCACG	45	0.808349	12.6289		TACCCGCAAG	35	0.645471	33.5785		TGACCGGTGG	13	0.358908	-107.856		TCTCCGCGAG	19	0.479265	0.141727		TTATCGATAG	9	0.208841	-44.9078		TTACCGCAAG	3	0.0539093	49.6707		TATACGCGAG	4	0.0807901	-4.58815		TGACCGTTTG	8	0.164062	-35.544		TGCGCGATTG	35	0.457606	-113.246
	TGAACGCGAT	46	0.799277	21.5685		TTATCGGTAG	44	0.790386	4.75102		TTATCGGACG	35	0.645471	38.2828		TCCCCGTATG	13	0.358908	-117.31		TTCCCGTTGG	18	0.454041	-143.192		TGGGCGATAG	9	0.208841	-113.317		TTAACGAACG	2	0.0359395	36.7975		TGTACGGGAG	4	0.0807901	47.5443		TTCACGCGAG	8	0.164062	-40.9707		TGACCGTATG	35	0.457606	2.24338
	CGACCGAGTG	46	0.799277	11.5762		TGAACGAGTG	44	0.790386	6.11618		TAACCGCCAG	35	0.645471	40.3019		TGTGCGTATG	13	0.358908	-101.372		TGACCGACTG	18	0.454041	-34.8079		TTAACGGCAG	9	0.208841	47.6903		TAAACGAACG	2	0.0359395	37.6441		TGACCGGGCG	4	0.0807901	-83.3321		TGTTCGCGAG	8	0.164062	-41.5245		TCGGCGTACG	35	0.457606	-131.011
	TGTGCGGGAG	45	0.781902	23.3666		TAATCGGACG	44	0.790386	39.1293		TTAACGGGTG	35	0.645471	5.73669		TACCCGTATG	13	0.358908	-57.8812		TGACCGACGG	17	0.428816	-29.7738		TCATCGGGAG	9	0.208841	8.94422		TGACCGAGGG	2	0.0359395	-19.9107		TGGCCGCGCG	4	0.0807901	-16.4734		TCAGCGCGAG	8	0.164062	-37.8557		TTGACGAATG	35	0.457606	-125.744
	TAACCGTCAG	45	0.781902	32.1366		TGAACGGGTG	44	0.790386	49.8703		TAATCGGACG	34	0.627029	39.1293		TTGGCGTATG	13	0.358908	-177.365		TGACCGACAG	17	0.428816	10.3798		TGTTCGATAG	9	0.208841	-116.176		TATACGCGAG	2	0.0359395	-4.58815		TGGACGGCAG	4	0.0807901	-24.2479		TGACCGTGTG	8	0.164062	6.56841		TTGCCGTTCG	35	0.457606	-109.31
	TGAGCGGGGG	45	0.781902	-0.852254		TAATCGGGCG	44	0.790386	43.4544		TCACCGAGAG	34	0.627029	7.97699		TAGCCGCAAG	12	0.3313	-5.98303		TGACCGCAGG	17	0.428816	15.4427		TGACCACGAG	9	0.208841	62.3449		TCAACGGGCG	2	0.0359395	52.0905		TACACGCAAG	4	0.0807901	26.3391		TCTTCGCGAG	8	0.164062	-85.3694		TGACCGTCTG	35	0.457606	-34.8736
	TTGACGTGAG	45	0.781902	-3.75099		TAAGCGTAAG	44	0.790386	17.1808		TAATCGGAAG	34	0.627029	7.12875		TTTACGTATG	12	0.3313	-92.783		TTATCGCGAG	17	0.428816	-31.5154		TCACCGATAG	9	0.208841	-34.1355		TGGACGGTAG	2	0.0359395	-24.2479		TCAACGCAGG	4	0.0807901	-40.9644		TGACCGAGGG	8	0.164062	-19.9107		TAAGCGTACG	35	0.457606	-13.9765
	TCACCGCTAG	45	0.781902	5.54298		TAAACGTAAG	44	0.790386	38.3246		TAAGCGTCAG	34	0.627029	43.2217		TTTCCGTATG	12	0.3313	-125.012		TGACCGCCAG	16	0.403592	50.0583		TCACCGCAAG	9	0.208841	43.3304		TAAACGTGTG	2	0.0359395	-9.06578		GGACCGCAAG	4	0.0807901	40.0198		TGACCGGCGG	8	0.164062	-75.6065		TATTCGTATG	35	0.457606	-79.7714
	TATACGGGCG	45	0.781902	38.2095		TTACCGTAAG	44	0.790386	9.92647		TAACCGATAG	34	0.627029	-0.046959		TGTTCGTATG	12	0.3313	-95.0662		TGGACGCGAG	16	0.403592	34.0295		TGGCCGCGTG	9	0.208841	27.6602		TGGACGGCAG	2	0.0359395	-24.2479		TGAACGAGAG	4	0.0807901	51.3039		TGACCGTGCG	8	0.164062	-37.5652		TCGGCGTTAG	35	0.457606	-100.31
	TGAACGCCAG	45	0.781902	11.2399		TATTCGGGAG	44	0.790386	-4.48097		TGGACGTGAG	34	0.627029	2.17466		TGACCGGCCG	12	0.3313	-124.774		TGACCGGTCG	16	0.403592	-125.445		TTAACGTGAG	8	0.185636	46.4804		TGACCTACTA	2	0.0359395	-68.6923		TTTCCGCGCG	4	0.0807901	-29.3526		TGACCGCACG	7	0.143554	-2.14601		TGTTCGTCAG	35	0.457606	-90.086
	TGAACGGGAG	45	0.781902	95.058		TGCCCGCCAG	44	0.790386	14.3789		TAAACGGCCG	34	0.627029	44.2812		TAAGCGGTAG	12	0.3313	-12.5674		TGACCACGAG	15	0.378367	62.3449		TGGACGATAG	8	0.185636	-68.002		TGACCTGTCC	2	0.0359395	-187.063		TGACCGGTGG	4	0.0807901	-107.856		TGAACGAGAG	7	0.143554	51.3039		TGAGCGTATG	35	0.457606	-49.8294
	TGAACGTTAG	45	0.781902	10.2936		TAACCGAGCG	44	0.790386	10.9082		TGAGCGTTAG	34	0.627029	-10.8502		TAGACGTATG	12	0.3313	-96.7927		TGACCGTGCG	15	0.378367	-37.5652		TAAACGATAG	8	0.185636	-0.564985		TGACCGCCTG	2	0.0359395	4.87057		TGACCGTGGG	4	0.0807901	-19.9765		TGACCGAACG	7	0.143554	-41.8244		TTGTCGTCTG	35	0.457606	-171.059
	CGACCGACAG	45	0.781902	15.3218		TAATCGCAAG	44	0.790386	-8.09222		TAAACGAAAG	34	0.627029	37.2224		TCACCGTATG	11	0.303691	-73.4692		TAGCCGATGG	15	0.378367	-156.805		TCTGCGATAG	8	0.185636	-157.162		TGCGCGTTAG	2	0.0359395	-42.7854		TCACCGCGCG	4	0.0807901	16.9539		TGACCGCCAG	7	0.143554	50.0583		TCCCCGGTTG	35	0.457606	-157.38
	TTAGCGGCAG	45	0.781902	-8.06631		TGTCCGCCAG	44	0.790386	-4.57486		TCACCGTGAG	34	0.627029	7.91121		TCCACGTATG	11	0.303691	-116.66		TACTCGCGAG	15	0.378367	-91.4941		TAGCCGCCTG	8	0.185636	-89.2774		TGACAGCGAT	2	0.0359395	26.5168		TTGGCGGGAG	4	0.0807901	-16.8556		TGACCGACAG	7	0.143554	10.3798		TGCACGCTCG	35	0.457606	-110.687
	TAACCGAAAG	45	0.781902	37.7405		TTAACGCTAG	44	0.790386	4.64385		TCTACGGGAG	34	0.627029	3.69939		TCGACGTATG	11	0.303691	-156.221		TGACCGTCCG	14	0.353143	-79.0073		TGAACGCTAG	8	0.185636	10.5695		TGACCGTCAG	2	0.0359395	10.314		TGACCGTTAG	4	0.0807901	9.64365		TAAGCGTCAG	7	0.143554	43.2217		TATTCGGGTG	35	0.457606	6.96148
	TGATCGGAAG	45	0.781902	16.8851		TAGACGGGCG	44	0.790386	35.4918		TGTTCGGGAG	34	0.627029	5.27542		TCGGCGTATG	11	0.303691	-177.365		TGACCGGACG	14	0.353143	-87.6571		TGCACGATAG	8	0.185636	-22.7438		TAAACGGATG	2	0.0359395	29.2611		TTCACGCGAG	4	0.0807901	-40.9707		TGGACGCGAG	7	0.143554	34.0295		TTTGCGTTAG	35	0.457606	-93.9693
	TAACCGTGAG	45	0.781902	10.4208		TGTTCGGCAG	44	0.790386	-11.7071		TAAACGATAG	34	0.627029	-0.564985		TCCTCGTATG	11	0.303691	-163.076		TATACGCGAG	13	0.327918	-4.58815		TGAGCGTCAG	8	0.185636	21.3991		TCAGCGTCCG	2	0.0359395	-21.5684		TAACCGTCAG	4	0.0807901	32.1366		TGACCGCCGG	6	0.123047	-21.6743		TCGACGTCTG	35	0.457606	-156.221
	TTAACGTCAG	45	0.781902	5.03834		TAAACGCCCG	44	0.790386	1.90513		TCACCGCGCG	34	0.627029	16.9539		TAATCGTATG	11	0.303691	-91.3866		TGAACGAGAG	13	0.327918	51.3039		TCACCGCACG	8	0.185636	12.6289		TATACGGCTG	2	0.0359395	0.668871		TTAACGCGAG	4	0.0807901	46.7563		TTAACGGTAG	6	0.123047	47.0199		TATACGTATG	35	0.457606	-64.9335
	TACTCGGCTG	45	0.781902	8.93266		TAAGCGGGCG	44	0.790386	29.9666		TTGACGGGCG	34	0.627029	3.06637		TGACCGCCTG	11	0.303691	4.87057		TGACCGGCGA	13	0.327918	-77.102		TTGACGATAG	8	0.185636	-73.9277		TCCGCGCGAG	2	0.0359395	-125.583		TGACCTCGAG	4	0.0807901	59.1114		TGACCGTAGG	6	0.123047	-24.3015		TTGTCGGTGG	34	0.444532	-155.838
	TAGCCGCGCG	45	0.781902	0.355232		CGACCGCCTG	43	0.772423	9.81258		TCAGCGGGAG	34	0.627029	27.0355		TGACCACGAG	11	0.303691	62.3449		TGACCGGTAG	13	0.327918	-36.1232		TAAGCGGGCG	8	0.185636	29.9666		TAAACGCGAG	2	0.0359395	42.9256		TAATCGGACG	4	0.0807901	39.1293		TTACCTCGAG	6	0.123047	21.6068		TATCCGTTTG	34	0.444532	-97.4427
	TTCACGTACG	45	0.781902	-5.94064		TACACGCCAG	43	0.772423	-2.61697		TAAGCGGAAG	34	0.627029	-6.35898		TGACCGCGTG	11	0.303691	46.3126		TCCCCGATGG	13	0.327918	-143.126		TCAACGGGCG	7	0.162432	52.0905		TGTACGAAAG	2	0.0359395	-36.1428		TGACCGACTG	4	0.0807901	-34.8079		TGACCGGACG	6	0.123047	-87.6571		TCGTCGATGG	34	0.444532	-205.497
	TTTACGGGAG	45	0.781902	41.6186		TGTACGGAAG	43	0.772423	7.61128		TATACGCGCG	34	0.627029	-4.16651		TATACGTATG	11	0.303691	-64.9335		TTCCCGCCTG	12	0.302694	-106.521		TATACGATAG	7	0.162432	-77.7584		TAATCGGACG	2	0.0359395	39.1293		TGACCGGTTG	4	0.0807901	-81.3109		TCAACGGGCG	5	0.102539	52.0905		TCTTCGTCGG	34	0.444532	-147.828
	TGATCGGCTG	45	0.781902	-2.26168		TAATCGAGCG	43	0.772423	-6.20446		TCAACGCAAG	34	0.627029	36.091		TGCCCGTATG	11	0.303691	-41.597		TCGTCGCGAG	12	0.302694	-56.5081		TGAACGAGAG	7	0.162432	51.3039		TGACCGATGG	2	0.0359395	-62.0232		TAAACGACCG	4	0.0807901	0.527042		TTCTCGCGAG	5	0.102539	-119.242		TGTTCGTGTG	34	0.444532	-86.7122
	TTACCGAGAG	45	0.781902	14.3173		TGGACGGGTG	43	0.772423	-0.361086		TATGCGTCAG	34	0.627029	-11.4114		TGACCGAGTG	10	0.276083	6.6342		TGACCGCCGG	11	0.277469	-21.6743		TAACCGGACG	7	0.162432	-7.67058		TTAGCGTAAG	2	0.0359395	-10.5674		TTAACGCAAG	4	0.0807901	42.4313		TATTCGCGAG	5	0.102539	-82.8598		TAAGCGTTTG	34	0.444532	-40.7431
	TATGCGTCAG	45	0.781902	-11.4114		TAAACGACAG	43	0.772423	0.105403		TTACCGGGAG	34	0.627029	0.063563		TGACCGATCG	10	0.276083	-79.6119		TGACCGAATG	11	0.277469	2.30917		TATTCGGGAG	7	0.162432	-4.48097		TGACCGACGG	2	0.0359395	-29.7738		TTAACGTCCG	4	0.0807901	0.782708		TGGTCGCGAG	5	0.102539	-12.6632		TCCCCGTTTG	34	0.444532	-143.192
	TTACCGGGAG	45	0.781902	0.063563		TGCACGGAAG	43	0.772423	15.3136		TCAACGGTAG	33	0.608587	9.10064		TGACCGACAG	10	0.276083	10.3798		TGACCTCGAG	11	0.277469	59.1114		TCAACGCGCG	7	0.162432	9.71446		TGTTCGCGAG	2	0.0359395	-41.5245		TGACCGGCAG	4	0.0807901	-35.4529		TGGCCGTGGG	5	0.102539	-38.6289		TTGGCGTGTG	34	0.444532	-139.869
	TGAGCGGATG	45	0.781902	-10.2113		TACACGGAAG	43	0.772423	5.55723		TGAACGAGTG	33	0.608587	6.11618		TGACCGACCG	10	0.276083	-78.9415		TGACCGGAAG	11	0.277469	1.66417		TGAACGAGTG	7	0.162432	6.11618		TGAACGGGTG	2	0.0359395	49.8703		TGACCGACCG	4	0.0807901	-78.9415		TCGGCGCGAG	5	0.102539	-56.5081		TAAGCGTTAG	34	0.444532	10.9723
	TAGACGTGCG	44	0.764526	-7.16009		TGCCCGCATG	43	0.772423	-1.85278		TAGCCGCAAG	33	0.608587	-5.98303		TGTACGTATG	10	0.276083	-80.2283		TTTCCGCGAG	10	0.252245	6.48203		TGTCCGATAG	7	0.162432	-67.484		TTAACGGTAG	2	0.0359395	47.0199		TCCCCGCAAG	4	0.0807901	-0.509989		TTACCGCGCG	5	0.102539	18.1611		TAGCCGTTTG	34	0.444532	-129.022
	TACACGTCAG	44	0.764526	-2.89286		TAAGCGGACG	43	0.772423	25.6416		TTAACGAGCG	33	0.608587	9.54364		TGACCGCAGG	10	0.276083	15.4427		TCTTCGATGG	10	0.252245	-173.918		TTAACGATAG	7	0.162432	3.26576		TTCGCGCGAG	2	0.0359395	-119.242		TTAGCGGACG	4	0.0807901	24.7951		TGACCGTCCG	5	0.102539	-79.0073		TAAGCGATAG	34	0.444532	-45.8796
	TCGCCGTGAG	44	0.764526	-10.7412		TAAGCGTGCG	43	0.772423	-9.65146		TACACGCTAG	33	0.608587	0.456839		CGACCGCGAG	10	0.276083	96.4423		TAGCCGGACG	10	0.252245	-91.0725		TCGTCGATAG	7	0.162432	-128.442		TTACCGGCGA	2	0.0359395	-126.27		TGGTCGAGAG	4	0.0807901	-15.5221		TCTACGCGAG	5	0.102539	-38.6767		TTGGCGATTG	34	0.444532	-234.217
	TCAACGGTCG	44	0.764526	9.97805		TAACCGCTCG	43	0.772423	8.47417		TAAACGAGTG	33	0.608587	-10.168		TCTTCGTATG	10	0.276083	-139.2		TGTACGGGAG	10	0.252245	47.5443		TAATCGGAAG	7	0.162432	7.12875		TGACAGCGTG	2	0.0359395	12.4426		TGACCGATAG	4	0.0807901	9.70943		TAATCGCGAG	5	0.102539	-35.3461		TGTTCGTTAG	34	0.444532	-144.896
	TCAACGAGAG	44	0.764526	7.45897		TTATCGAACG	43	0.772423	-11.376		TGTCCGCGTG	33	0.608587	-1.20106		TGCACGCGAG	10	0.276083	-35.045		TGCACGGTAG	10	0.252245	21.0103		TCACCGCCAG	7	0.162432	6.21336		TGGACGGGAG	2	0.0359395	44.8266		TTAACGCATG	4	0.0807901	-40.9644		TGACGGCGAG	5	0.102539	40.7753		TTGGCGTTCG	34	0.444532	-129.804
	TGCACGGTAG	44	0.764526	21.0103		GGACCGAAAG	42	0.754459	0.341313		TATTCGGCAG	33	0.608587	10.1154		TCCGCGTATG	10	0.276083	-137.803		TGAACGCAAG	10	0.252245	48.3569		TAAACGTTAG	7	0.162432	0.537206		TATCCGCGAG	2	0.0359395	2.65128		TAAGCGGACG	4	0.0807901	25.6416		TGAACGCAAG	5	0.102539	48.3569		TCTGCGATTG	34	0.444532	-202.638
	TGCACGGCAG	44	0.764526	17.9365		TTAACGTGCG	42	0.754459	10.6458		TAAACGTAAG	33	0.608587	38.3246		TCGTCGTATG	10	0.276083	-202.638		TTAACGCGAG	10	0.252245	46.7563		TTACCGCAAG	7	0.162432	49.6707		TGACCGTGCG	2	0.0359395	-37.5652		TCACCGCCCG	4	0.0807901	-24.4882		TGAACGGGAG	5	0.102539	95.058		TTAGCGATTG	34	0.444532	-157.024
	TAAACGGCCG	44	0.764526	44.2812		TGATCGAAAG	42	0.754459	-1.19474		TAAACGCGTG	33	0.608587	-8.78989		TGGTCGTATG	10	0.276083	-158.504		TGACCGGCAG	10	0.252245	-35.4529		TACACGGCCG	7	0.162432	8.60177		TGACCGCGTT	2	0.0359395	15.1991		TGAGCGGCAG	3	0.0605926	29.4383		TTATCGGGAG	5	0.102539	46.8635		TTAGCGTTAG	34	0.444532	-16.7759
	TAAACGGCAG	44	0.764526	12.2806		TGAGCGGGTG	42	0.754459	25.6927		TTAACGTCAG	33	0.608587	5.03834		TGACCGCCCG	10	0.276083	-39.263		TCGGCGCAGG	10	0.252245	-202.638		TCGGCGATAG	7	0.162432	-157.162		TCTGCGCGAG	2	0.0359395	-85.3694		TGAGCGTGAG	3	0.0605926	31.2622		TCCCCGCAAG	5	0.102539	-0.509989		TTTCCGATTG	34	0.444532	-156.805
	TCAGCGTCAG	44	0.764526	9.13318		TAACCGACAG	42	0.754459	0.623429		TTACCGCGCG	33	0.608587	18.1611		TACACGTATG	10	0.276083	-57.2312		TCTACGGATG	10	0.252245	-81.71		CGACCGGGAG	7	0.162432	10.9312		TGACCGATCG	2	0.0359395	-79.6119		TCAACGGAGG	3	0.0605926	-30.1673		TAAACGGAAG	4	0.0820311	49.3976		TCCCCGTTAG	33	0.431457	-66.1364
	TATACGCAAG	44	0.764526	18.6367		TCAACGTACG	42	0.754459	5.11353		TTAACGACCG	33	0.608587	-0.319482		TGAACGGGAG	10	0.276083	95.058		TTGACGCGAG	10	0.252245	-3.47509		TAATCGATAG	7	0.162432	-48.7385		TTGACGGGAG	2	0.0359395	38.901		TGTGCGGGAG	3	0.0605926	23.3666		TGTGCGGGAG	4	0.0820311	23.3666		TTGGCGAGCG	33	0.431457	-117.581
	TGAACGCAAG	44	0.764526	48.3569		TGTCCGCATG	42	0.754459	-9.55512		TAATCGGCCG	33	0.608587	2.0123		TGACCGGTCG	10	0.276083	-125.445		TCGTCGTACG	10	0.252245	-156.284		TGGTCGATAG	7	0.162432	-84.5967		TCAGCGGAAG	2	0.0359395	-8.86853		TAAACGCTAG	3	0.0605926	32.392		TAGCCTCGAG	4	0.0820311	-0.876411		TGTTCGCGAG	33	0.431457	-41.5245
	TAAGCGTGCG	44	0.764526	-9.65146		TGCACGGCAG	42	0.754459	17.9365		TACACGCAAG	33	0.608587	26.3391		TGTACGCGAG	10	0.276083	5.16824		TGTGCGGGAG	9	0.22702	23.3666		TCGCCGCGAT	7	0.162432	-2.1105		TGACCGGTAG	2	0.0359395	-36.1232		TAAACGGCCG	3	0.0605926	44.2812		TAAACGAGCG	4	0.0820311	41.9691		TCGGCGTGTG	33	0.431457	-139.869
	TGGCCGTGAG	44	0.764526	33.1037		TGAACGGGAG	42	0.754459	95.058		TGAACGTGTG	33	0.608587	7.21837		TGACTGCGAG	10	0.276083	65.9528		TAGCCGTCAG	9	0.22702	-45.7273		TGACCGCGCG	7	0.162432	2.17902		TCACCGCTCG	2	0.0359395	-25.1586		TTATCGGTCG	3	0.0605926	0.49539		TGCGCGTTAG	4	0.0820311	-42.7854		TTATCGGTTG	33	0.431457	-78.6446
	TACACGTAAG	44	0.764526	-5.51576		TAAACGGCCG	42	0.754459	44.2812		TAAACGCTCG	33	0.608587	1.23474		TGAGCGTCAG	10	0.276083	21.3991		TAGACGCGCG	9	0.22702	-6.8842		TGATCGATAG	7	0.162432	-38.9822		TAAACGCGCG	2	0.0359395	43.3472		TTTACGCGAG	3	0.0605926	-0.757402		TTGCCGCGAG	4	0.0820311	35.3433		TCATCGTTAG	33	0.431457	-79.9681
	TGTACGGGTG	44	0.764526	2.3566		TTTACGTGAG	42	0.754459	-1.0333		TAGACGGACG	32	0.590145	-2.00372		TTAACGTATG	10	0.276083	-41.2403		TGACCGACCG	9	0.22702	-78.9415		TACCCGTCAG	7	0.162432	-3.54281		TTGCCGGTGG	2	0.0359395	-202.638		TGCACGGTAG	3	0.0605926	21.0103		TGAGCGGTTG	4	0.0820311	-16.4198		TAATCGTGTG	33	0.431457	-87.0616
	TGATCGCAAG	44	0.764526	1.66417		TAACCGGAAG	42	0.754459	-8.09222		TATACGGAAG	32	0.590145	-2.14511		TAATCGAAAG	10	0.276083	-10.9511		TGAACGGGAG	9	0.22702	95.058		TGAACGCGTG	7	0.162432	7.49426		TGACCGTCGG	2	0.0359395	-29.8396		TGACCTACTA	3	0.0605926	-68.6923		TTAGCGCGAG	4	0.0820311	-31.5154		TGACCGACTG	33	0.431457	-34.8079
	TTATCGGTCG	43	0.74715	0.49539		TGAGCGGCAG	42	0.754459	29.4383		TTACCGCACG	32	0.590145	13.8361		TTACCGTACG	10	0.276083	5.67084		TGCGCGGTAA	9	0.22702	-4.66278		TGCGCGGTAG	7	0.162432	-3.16732		TGCACGCCAG	2	0.0359395	-24.4395		TAATCGGGCG	3	0.0605926	43.4544		TGCACGCGAG	4	0.0820311	-35.045		TGGACGTGTG	33	0.431457	-43.013
	TTTACGGACG	43	0.74715	29.009		TAGCCGCGCG	42	0.754459	0.355232		TAACCGTACG	32	0.590145	6.51736		TTGCCGTATG	10	0.276083	-156.871		TGAACGGACG	9	0.22702	1.41165		TTTTCGATAG	7	0.162432	-122.101		TAAACGATAG	2	0.0359395	-0.564985		TGACCGCCTG	3	0.0605926	4.87057		TAACCGTAAG	4	0.0820311	37.6747		TGTCCGTTTG	33	0.431457	-112.737
	TAACCGTCCG	43	0.74715	0.979283		TTGACGGGCG	42	0.754459	3.06637		TTAGCGTAAG	32	0.590145	-10.5674		CGCGCGCGAG	10	0.276083	-76.7957		TATACGGCTG	9	0.22702	0.668871		TTCGCGATAG	7	0.162432	-105.563		TAAACGCCAG	1	0.0179698	33.0624		TACGCGGCAG	3	0.0605926	-15.9975		GGACCGCGTG	4	0.0820311	-0.842899		TTGGCGGATG	33	0.431457	-137.747
	TTACCGCTAG	43	0.74715	11.8833		TAAACGTCCG	42	0.754459	1.62923		TTAACGTTAG	32	0.590145	4.36795		TGACCGCACG	9	0.248475	-2.14601		TGGACGGGAG	9	0.22702	44.8266		TTGCCGAGAG	7	0.162432	-4.33515		TTGACGAATG	1	0.0179698	-125.744		TGCCCGCAAG	3	0.0605926	43.3349		TGAGCGGGTG	4	0.0820311	25.6927		TTAACGAATG	33	0.431457	-42.3425
	TTCTCGGACG	43	0.74715	-5.55758		TCAACGCACG	42	0.754459	5.38942		TCAACGCTAG	32	0.590145	-1.69645		TGACCGATGG	9	0.248475	-62.0232		TAACCGTGAG	8	0.201796	10.4208		TTCCCGCAAG	7	0.162432	5.83031		TTTGCGCGAG	1	0.0179698	-79.0291		TATTCGCGAG	3	0.0605926	-82.8598		TAAACGATCG	4	0.0820311	-0.143346		TGTGCGATTG	33	0.431457	-158.504
	TAGCCGCAAG	43	0.74715	-5.98303		TCATCGGGAG	42	0.754459	8.94422		TGGTCGGGAG	32	0.590145	2.55773		TAGACGGACG	9	0.248475	-2.00372		TTAACGTTAG	8	0.201796	4.36795		TCTACGGGCG	7	0.162432	4.5768		TACTCGCGTG	1	0.0179698	-143.21		TGCGCGTTAG	3	0.0605926	-42.7854		TTACCGCAAG	4	0.0820311	49.6707		TAGACGAATG	33	0.431457	-97.8949
	TAACCGCAAG	43	0.74715	77.4189		TGGCCGCGGG	42	0.754459	1.11528		TGAACGGCTG	32	0.590145	8.42824		TCAACGCGAG	9	0.248475	8.83705		TTAACGTCAG	8	0.201796	5.03834		TTATCGGCAG	6	0.139227	5.42141		TCTCCGCGAG	1	0.0179698	0.141727		TGGGCGGGTG	3	0.0605926	-24.5387		TTCCCGCGAG	4	0.0820311	-33.7312		TAGGCGATGG	33	0.431457	-202.638
	TAAACGTGAG	43	0.74715	11.0707		TATTCGGGTG	42	0.754459	6.96148		TTTACGGGAG	32	0.590145	41.6186		TGTGCGCGAG	9	0.248475	-41.5245		TTATCGCACG	8	0.201796	-40.0961		TCAACGAACG	6	0.139227	4.01134		TGACCTAACA	1	0.0179698	-75.7089		TGACCGAATG	3	0.0605926	2.30917		TATGCGCGAG	4	0.0820311	-82.8598		TCCACGTTTG	33	0.431457	-142.542
	TGTCCGCGTG	43	0.74715	-1.20106		TGAGCGGGAC	41	0.736496	41.6508		TACCCGCACG	32	0.590145	2.42121		TGACCGGACG	9	0.248475	-87.6571		TCCCCGTTGG	8	0.201796	-143.192		TGCTCGGCTG	6	0.139227	-6.36214		TTAACGCTCG	1	0.0179698	0.388215		TAAGCGCGAG	3	0.0605926	-35.3461		TGACCGGAGG	4	0.0820311	-70.0684		TGCTCGTTTG	33	0.431457	-113.246
	TTAACGGTAG	43	0.74715	47.0199		TGCCCGAAAG	41	0.736496	3.65647		TAATCGGCAG	32	0.590145	1.59066		TGACCGGAAG	9	0.248475	1.66417		TTAACGGTAG	8	0.201796	47.0199		TTGGCGATAG	6	0.139227	-150.821		TTACCGCGCG	1	0.0179698	18.1611		TAAGCGTCGG	3	0.0605926	-36.3432		TAAGCGTGCG	4	0.0820311	-9.65146		TTCTCGGTGG	33	0.431457	-110.58
	TAAACGCGCG	43	0.74715	43.3472		TAAGCGTCAG	41	0.736496	43.2217		TTACCGCCAG	32	0.590145	12.5537		TGACCGACTG	9	0.248475	-34.8079		TCAACGGGAG	8	0.201796	51.2131		TTAACGCAAG	6	0.139227	42.4313		TGAGCGCGTT	1	0.0179698	-70.312		TGACCGCCCG	3	0.0605926	-39.263		TGAGCGGGAC	4	0.0820311	41.6508		TTGTCGAGAG	33	0.431457	-53.0267
	TAATCGGGCG	43	0.74715	43.4544		TAACCGATAG	41	0.736496	-0.046959		TTATCGGCAG	31	0.571703	5.42141		TTCCCGTATG	9	0.248475	-117.31		TAGACGTGCG	8	0.201796	-7.16009		TGTCCGCAAG	6	0.139227	35.6326		TTGCCGCGCG	1	0.0179698	-0.491292		TGAGCGGTTG	3	0.0605926	-16.4198		TATACGGACG	4	0.0820311	29.8555		TTGGCGTAGG	33	0.431457	-177.365
	TGAGCGTCAG	43	0.74715	21.3991		TAAGCGCAAG	41	0.736496	-8.09222		TGCACGCAAG	31	0.571703	4.51653		TGGGCGTATG	9	0.248475	-133.231		TTACCGCTAG	8	0.201796	11.8833		GGACCGCGTG	6	0.139227	-0.842899		TGACCCGAGT	1	0.0179698	-136.212		TCGACGCGAG	3	0.0605926	-9.81539		TTGACGCGAG	4	0.0820311	-3.47509		TAAGCGGTAG	33	0.431457	-12.5674
	TGTTCGGGTG	43	0.74715	-8.33332		TTAACGGAGG	41	0.736496	1.41165		TCACCGCCAG	31	0.571703	6.21336		TGATCGTATG	9	0.248475	-75.1025		TGGACGAGAG	8	0.201796	1.07247		TAGACGGACG	6	0.139227	-2.00372		TATGCGCGAG	1	0.0179698	-82.8598		TAACCGCGGG	3	0.0605926	-29.3999		TGCCCGCTAG	4	0.0820311	17.4527		TTGGCGTATG	33	0.431457	-177.365
	TAAACGAAAG	43	0.74715	37.2224		TCAACGAGAG	41	0.736496	7.45897		TAAACGGAGG	31	0.571703	1.41165		TTAACGGTAG	9	0.248475	47.0199		TATACGTTAG	8	0.201796	-76.6562		TAAACGGCTG	6	0.139227	-7.85591		TTTACGGTAG	1	0.0179698	-30.1736		TAAACGCGAG	3	0.0605926	42.9256		TGGACGGGAG	4	0.0820311	44.8266		TTCTCGATAG	33	0.431457	-76.843
	TAACCGCGCG	43	0.74715	19.0077		TAAACGGTCG	41	0.736496	43.6108		TTTACGGCCG	31	0.571703	-11.1985		TGACCGCGCG	9	0.248475	2.17902		TGACCGATTG	8	0.201796	-35.4783		TAGACGTGCG	6	0.139227	-7.16009		TGAGCGGTAG	1	0.0179698	28.7679		TTTACGGACG	3	0.0605926	29.009		TATCCGCGAG	4	0.0820311	2.65128		TTGGCGATCG	33	0.431457	-155.077
	TTAGCGGTAG	43	0.74715	-8.7367		TAACCGAACG	41	0.736496	6.58315		TCCCCGCAAG	31	0.571703	-0.509989		TGACCGTAAG	9	0.248475	47.4311		TAAACGGAAG	8	0.201796	49.3976		TTACCGCTAG	6	0.139227	11.8833		TGACCGTAAG	1	0.0179698	47.4311		TATACGGACG	3	0.0605926	29.8555		TTGCCGCGCG	3	0.0615233	-0.491292		TTAGCGTATG	33	0.431457	-93.963
	TTACCGTAAG	43	0.74715	9.92647		TCAACGTGCG	41	0.736496	9.43856		TGTCCGCATG	31	0.571703	-9.55512		TGTACGGGAG	9	0.248475	47.5443		TTAACGAGAG	8	0.201796	45.3782		TATTCGGGCG	6	0.139227	-4.05933		TACACGCTAG	1	0.0179698	0.456839		TGACCGAACG	3	0.0605926	-41.8244		TATACGCGAG	3	0.0615233	-4.58815		TGTTCGTCGG	33	0.431457	-130.24
	TTAACGTAAG	43	0.74715	10.5764		TTAGCGTAAG	41	0.736496	-10.5674		TGAACGCTAG	31	0.571703	10.5695		TGACCGGCGG	9	0.248475	-75.6065		TAAACGCATG	8	0.201796	18.464		TCACCGCTAG	6	0.139227	5.54298		TGTGCGGGAG	1	0.0179698	23.3666		TGAGCGGATG	3	0.0605926	-10.2113		TTAACGAGAG	3	0.0615233	45.3782		TATACGTTTG	33	0.431457	-96.7927
	TAACCGTGCG	43	0.74715	10.8424		TCAGCGGAAG	41	0.736496	-8.86853		TAAACGAACG	31	0.571703	37.6441		TGTCCGCGAG	9	0.248475	43.9866		TAACCGATAG	8	0.201796	-0.046959		TAAACGCATG	6	0.139227	18.464		TCAACGCATG	1	0.0179698	-40.9644		TAAACGCACG	3	0.0605926	39.0222		TGGCCGCGCG	3	0.0615233	-16.4734		TGTACGATTG	33	0.431457	-113.19
	TCAACGCTAG	43	0.74715	-1.69645		TATACGAGCG	41	0.736496	-5.5446		TTCACGGACG	31	0.571703	36.7113		TGGCCGCGAG	9	0.248475	72.8479		TCAACGGACG	8	0.201796	47.7655		TGAACGGTTG	6	0.139227	7.75785		TTATCGGTCG	1	0.0179698	0.49539		TTAACGTGAG	3	0.0605926	46.4804		TTGTCGCGAG	3	0.0615233	-50.1678		TCGCCGGCTG	33	0.431457	-171.059
	TAACCGGACG	43	0.74715	-7.67058		TGTACGCAAG	41	0.736496	-3.18581		TATACGAGCG	31	0.571703	-5.5446		TAGGCGTATG	9	0.248475	-117.937		TGACCGCACG	7	0.176571	-2.14601		TCTACGATAG	6	0.139227	-111.847		TGACCTCCTG	1	0.0179698	-27.5184		TTCGCGCGAG	3	0.0605926	-119.242		TTAACGTTCG	3	0.0615233	0.11232		TTCACGAATG	33	0.431457	-86.1829
	TCAACGCCAG	43	0.74715	-1.02607		TTCACGGTCG	41	0.736496	10.8291		TAGCCGCGCG	31	0.571703	0.355232		TCTTCGCGAG	9	0.248475	-85.3694		TACCCGAAAG	7	0.176571	-6.09992		TCACCGTAAG	6	0.139227	3.58617		TCACCCCTAC	1	0.0179698	-58.7164		TTAGCGGGAG	3	0.0605926	33.3757		TCAGCGTCCG	3	0.0615233	-21.5684		TTGTCGTTTG	33	0.431457	-202.638
	TGGTCGGGAG	43	0.74715	2.55773		TTCACGGCAG	41	0.736496	12.0109		TAAACGTCCG	31	0.571703	1.62923		TTCTCGTATG	9	0.248475	-163.076		TAACCGTGCG	7	0.176571	10.8424		TTAACGTCCG	6	0.139227	0.782708		GGACCGGTGG	1	0.0179698	-155.011		TGCTCGGCAG	3	0.0605926	-24.3323		TATACGGCTG	3	0.0615233	0.668871		TCACCGAATG	33	0.431457	-73.4034
	TTAACGATAG	43	0.74715	3.26576		TATACGCGCG	41	0.736496	-4.16651		TAACCGAGAG	31	0.571703	10.4865		TGCACGTATG	9	0.248475	-72.526		CGACCGTTAG	7	0.176571	14.5857		TCCCCGCAAG	6	0.139227	-0.509989		TGAACGCTAG	1	0.0179698	10.5695		TGACAGTGAG	3	0.0605926	17.8861		TCACCGCGCG	3	0.0615233	16.9539		TTTGCGTTTG	33	0.431457	-177.365
	TGGCCGAGAG	43	0.74715	33.1694		TACCCGTCAG	41	0.736496	-3.54281		TTAACGTCCG	31	0.571703	0.782708		TGGACGGGAG	9	0.248475	44.8266		TGTCCGCGTG	7	0.176571	-1.20106		TAACCGCACG	6	0.139227	46.2616		TGCACGGTAG	1	0.0179698	21.0103		TGACCGGTCG	3	0.0605926	-125.445		TAACCGTCAG	3	0.0615233	32.1366		TAATCGTATG	33	0.431457	-91.3866
	TGAACGGCTG	43	0.74715	8.42824		TGAACGGACG	41	0.736496	1.41165		TGATCGGCTG	31	0.571703	-2.26168		TACCCGCTAG	8	0.220866	7.69627		TGCGCGTATG	7	0.176571	-93.6698		TATTCGATAG	6	0.139227	-94.3531		TGGCCGCGCG	1	0.0179698	-16.4734		TGGCCGTGGG	3	0.0605926	-38.6289		TGGCCGGAAG	3	0.0615233	-81.7378		TTGGCGCCCG	33	0.431457	-155.077
	TGAGCGAGAG	43	0.74715	5.98921		TACACGCACG	41	0.736496	-4.81823		TGAGCGTGAG	31	0.571703	31.2622		TTCACGCGAG	8	0.220866	-40.9707		TTAACGCTCG	7	0.176571	0.388215		TTAACGGCCG	6	0.139227	43.4346		TGACCGAGCG	1	0.0179698	-37.4994		TGACCGTGCG	3	0.0605926	-37.5652		TGACCGGCTG	3	0.0615233	-80.6405		TTCTCGCTTG	33	0.431457	-157.38
	TGAGCGGAAG	43	0.74715	34.9764		TTTCCGCAAG	41	0.736496	-1.87203		TTAACGCCCG	31	0.571703	1.0586		TCAACGCTAG	8	0.220866	-1.69645		TGACCGCATG	7	0.176571	41.9876		TTCACGATAG	6	0.139227	-28.6694		TGCACGGCAG	1	0.0179698	17.9365		TAAACGAGTG	3	0.0605926	-10.168		TTAACGTGAG	3	0.0615233	46.4804		TGACCGGTCG	33	0.431457	-125.445
	TCAACGTCAG	43	0.74715	-1.30196		TTCCCGCAAG	41	0.736496	5.83031		TTAGCGGGAG	31	0.571703	33.3757		TCAACGGGAG	8	0.220866	51.2131		TGGTCGGGAG	7	0.176571	2.55773		TGACCGCCAG	6	0.139227	50.0583		TGACCGTCCG	1	0.0179698	-79.0073		TAACCGCATG	3	0.0605926	25.7035		TGAACGGGTG	3	0.0615233	49.8703		TCGCCGTTAG	33	0.431457	-79.8157
	TAACCGTTAG	42	0.729775	-0.112745		TACCCGTAAG	40	0.718533	-6.16571		TCACCGCACG	31	0.571703	12.6289		TGACCGTCCG	8	0.220866	-79.0073		TCAACGCGCG	7	0.176571	9.71446		TGATCGGCTG	6	0.139227	-2.26168		TTGGCGACGG	1	0.0179698	-202.638		TAACCGTAAG	3	0.0605926	37.6747		TTCGCGCGAG	3	0.0615233	-119.242		TTAGCGGGAG	33	0.431457	33.3757
	TGTACGGAAG	42	0.729775	7.61128		TCACCGAGAG	40	0.718533	7.97699		TGAGCGGGGG	30	0.553261	-0.852254		TATTCGGGCG	8	0.220866	-4.05933		TACACGTCAG	7	0.176571	-2.89286		TGTCCGCCAG	6	0.139227	-4.57486		TGACAGAGAG	1	0.0179698	17.9519		TTGACGGGAG	3	0.0605926	38.901		TGATCTCATA	3	0.0615233	-77.4079		TGATCGTTGG	33	0.431457	-139.435
	TAAACGGAGG	42	0.729775	1.41165		TCAACGGCCG	40	0.718533	10.6484		TACACGGGCG	30	0.553261	-2.00372		TTGTCGGGAG	8	0.220866	-3.36791		TGTCCGCGAG	7	0.176571	43.9866		TTGCCGTGAG	6	0.139227	-4.40093		TCACCGCGGG	1	0.0179698	-29.3999		TCGGCGCGAG	3	0.0605926	-56.5081		TAAACGACCG	3	0.0615233	0.527042		TTGTCGGCTG	33	0.431457	-92.6802
	TGAACGGGTG	42	0.729775	49.8703		TGTCCGCGTG	40	0.718533	-1.20106		TCAACGGTCG	30	0.553261	9.97805		TGCTCGTATG	8	0.220866	-118.943		TTACCGAGAG	7	0.176571	14.3173		TGTTCGGCTG	6	0.139227	6.2631		TAAACGTGCG	1	0.0179698	43.0713		TGAACGGGGG	3	0.0605926	23.3254		TGACCGACCG	3	0.0615233	-78.9415		TTACCGTTTG	32	0.418383	-111.257
	TTACCGCACG	42	0.729775	13.8361		TATACGGGAG	40	0.718533	6.20895		TTAACGGAGG	30	0.553261	1.41165		TGACCGGCTG	8	0.220866	-80.6405		TGAGCGCAAG	7	0.176571	1.66417		TGAACGCCAG	6	0.139227	11.2399		TAACCGCGCG	1	0.0179698	19.0077		TAGACGGGCG	3	0.0605926	35.4918		TGGTCGCCAG	3	0.0615233	-81.7378		TTCGCGTCGG	32	0.418383	-103.602
	TAAACGGTCG	42	0.729775	43.6108		TTAACGAAAG	40	0.718533	9.47423		TAATCGGGAG	30	0.553261	11.4538		TCATCGCGAG	8	0.220866	-37.8557		TTTACGCGAG	7	0.176571	-0.757402		TGAGCGGAAG	6	0.139227	34.9764		TAACCGACAG	1	0.0179698	0.623429		TCAACGGACG	3	0.0605926	47.7655		TATACGGGCG	3	0.0615233	38.2095		TTATCGAATG	32	0.418383	-90.516
	TTTACGAGAG	42	0.729775	-2.13549		TGAACGGGCG	40	0.718533	5.73669		TAACCGAAAG	30	0.553261	37.7405		TATACGCGAG	8	0.220866	-4.58815		TCACCGAAAG	7	0.176571	3.65196		TGTGCGATAG	6	0.139227	-113.317		TTCTCGCGAG	1	0.0179698	-119.242		TAAACGATCG	3	0.0605926	-0.143346		TCCACGCGAG	3	0.0615233	-78.8899		TAGGCGCCCG	32	0.418383	-122.651
	TCAACGTGCG	42	0.729775	9.43856		TGATCGAGAG	40	0.718533	3.13029		TCAACGTGCG	30	0.553261	9.43856		TTAACGGCAG	8	0.220866	47.6903		TGGCCGCGGG	7	0.176571	1.11528		TTTCCGTAGG	6	0.139227	-125.012		TTGGCGAACG	1	0.0179698	-123.498		TAAACGCGTG	3	0.0605926	-8.78989		TCAACGGGAG	3	0.0615233	51.2131		TTCTCGTGTG	32	0.418383	-202.638
	TTAACGTACG	42	0.729775	37.8997		TTTACGAGAG	40	0.718533	-2.13549		TAAACGGCAG	30	0.553261	12.2806		TGACCGAAGG	8	0.220866	-24.2357		TTATCGAGAG	7	0.176571	-2.79535		TTTCCGGCTG	6	0.139227	-116.249		TCCCCGCGTG	1	0.0179698	-117.127		TAAACGCGCG	3	0.0605926	43.3472		TATCCGCAAG	3	0.0615233	25.8762		TCCCCGATAG	32	0.418383	-66.0707
	TTACCGCGCG	42	0.729775	18.1611		TAAGCGGCAG	40	0.718533	19.6819		TCAGCGGAAG	30	0.553261	-8.86853		TGACCGAACG	8	0.220866	-41.8244		TAACCGAGCG	7	0.176571	10.9082		TGTACGGGTG	6	0.139227	2.3566		TAGCCTCGAG	1	0.0179698	-0.876411		TTACCGGGAG	3	0.0605926	0.063563		TCTCCGCGAG	3	0.0615233	0.141727		TGCACGTTTG	32	0.418383	-66.8293
	TAAACGGCTG	42	0.729775	-7.85591		TAAACGGTAG	40	0.718533	11.6102		TTGCCGCGCG	30	0.553261	-0.491292		TACCCGCACG	8	0.220866	2.42121		TTACCGAACG	7	0.176571	5.73663		TACTCGATAG	6	0.139227	-80.6738		TGTCCGACTG	1	0.0179698	-57.862		TAAACGCAGG	3	0.0605926	-9.38544		TGACCGCATG	3	0.0615233	41.9876		TGTGCGATAG	32	0.418383	-113.317
	TTATCGGACG	42	0.729775	38.2828		TTAACGTTCG	40	0.718533	0.11232		TTTCCGCGAG	30	0.553261	6.48203		TAGTCGTATG	8	0.220866	-143.21		CGACCGAGTG	7	0.176571	11.5762		TTTACGATAG	6	0.139227	-73.9277		TGTACGGCGG	1	0.0179698	-72.7498		TGCACGCTAG	3	0.0605926	-21.3657		TGAGCGGTAG	3	0.0615233	28.7679		TCTTCGGTGG	32	0.418383	-124.259
	TTATCGGAAG	42	0.729775	10.9595		TGCTCGGCTG	40	0.718533	-6.36214		TGTCCGTGAG	30	0.553261	4.2424		TGACCTCGAG	8	0.220866	59.1114		TTGCCGAGAG	7	0.176571	-4.33515		TATTCGGCAG	6	0.139227	10.1154		TAAACGAGCG	1	0.0179698	41.9691		TGACCGCAGG	3	0.0605926	15.4427		TCAACGCATG	3	0.0615233	-40.9644		TATACGGGTG	32	0.418383	-13.9275
	TACACGGCTG	42	0.729775	-11.9564		TCGACGGGAG	40	0.718533	0.981705		TGAACGATAG	30	0.553261	9.19141		TGACCGGGGG	8	0.220866	-65.7434		TTCACGCACG	7	0.176571	-5.66475		TCAGCGATAG	6	0.139227	-79.9681		TAACCGCTAG	1	0.0179698	39.6315		TGACCGTACG	3	0.0605926	-41.8902		TGCACGGCAG	3	0.0615233	17.9365		TTAGCGCGAG	32	0.418383	-31.5154
	TAATCGGCAG	42	0.729775	1.59066		TTAACGACCG	40	0.718533	-0.319482		TGCCCGCATG	30	0.553261	-1.85278		TCCCCGCGAG	8	0.220866	-40.0715		TTGACGAGCG	7	0.176571	-40.6878		TGACCGTGTG	6	0.139227	6.56841		GGACCGAGAG	1	0.0179698	4.66635		TATACGGGCG	3	0.0605926	38.2095		TTAACGACCG	3	0.0615233	-0.319482		TTAACGTATG	32	0.418383	-41.2403
	TTAGCGGGCG	42	0.729775	-2.45883		TCACCGAAAG	40	0.718533	3.65196		TGAACGGTTG	30	0.553261	7.75785		TGTCCGTATG	8	0.220866	-49.2993		TAAGCGGGAG	7	0.176571	29.545		TTTCCGAGTG	6	0.139227	-116.592		TATACGGCCG	1	0.0179698	-10.3519		TAAACGATAG	3	0.0605926	-0.564985		TAACCGCCAG	3	0.0615233	40.3019		TTAACGACTG	32	0.418383	-47.8806
	TTCCCGCAAG	42	0.729775	5.83031		TTGACGGGAG	40	0.718533	38.901		TTCACGGCAG	30	0.553261	12.0109		TGACCGTGTG	8	0.220866	6.56841		TACCCGCGAG	7	0.176571	-37.562		TGACCGCGAA	6	0.139227	90.0049		TCTTCGGGAG	1	0.0179698	-38.5695		TAAACGCCAG	2	0.0403951	33.0624		TAGGCGCGAG	3	0.0615233	-53.9986		TCGCCGATCG	32	0.418383	-110.452
	TTAACGGAAG	41	0.712399	53.2284		TCAGCGGGCG	40	0.718533	-3.66609		TAAACGGGTG	30	0.553261	33.5862		TTATCGGGAG	8	0.220866	46.8635		TACACGAAAG	7	0.176571	-6.61795		TGACCTACTA	6	0.139227	-68.6923		TCCCCGATTG	1	0.0179698	-143.126		TAATCGACAG	2	0.0403951	-16.4892		TCATCGCGAG	3	0.0615233	-37.8557		TCAGCGTTTG	32	0.418383	-100.172
	TAACCGCAGG	41	0.712399	-2.14601		TACCCGCAAG	40	0.718533	33.5785		TAAACGCCAG	30	0.553261	33.0624		TCAACGGACG	8	0.220866	47.7655		TGACCCCGAG	6	0.151347	56.4704		TGATCGGAAG	6	0.139227	16.8851		TTAACGGTCG	1	0.0179698	42.7643		TTAACGAACG	2	0.0403951	36.7975		TGACCGGCCG	3	0.0615233	-124.774		TCGCCGATGG	32	0.418383	-156.805
	TGAACGAGAG	41	0.712399	51.3039		TTGCCGTGAG	40	0.718533	-4.40093		TTTCCGCAAG	30	0.553261	-1.87203		TCTCCGTATG	7	0.193258	-125.012		TTCACGCAAG	6	0.151347	-1.40912		TCACCGGAGG	6	0.139227	-119.236		TGCCCGCAAG	1	0.0179698	43.3349		TTACCGCGTG	2	0.0403951	-29.3999		TGCTCGGCAG	3	0.0615233	-24.3323		TTGCCGGTAG	32	0.418383	-119.242
	TCAACGGCAG	41	0.712399	9.77103		TATACGGCAG	40	0.718533	-10.7736		TTGACGAGAG	30	0.553261	-4.85318		TTAACGTGCG	7	0.193258	10.6458		TTATCGGGCG	6	0.151347	11.0289		TGACAGCGTG	6	0.139227	12.4426		TGACCATATA	1	0.0179698	-28.4075		TTTTCGGGAG	2	0.0403951	-0.650227		TCAGCGGAAG	3	0.0615233	-8.86853		TTGACGACTG	32	0.418383	-125.744
	TGTCCGCAAG	41	0.712399	35.6326		TTACCGGGAG	40	0.718533	0.063563		TAACCGGGCG	30	0.553261	-3.34554		TAAGCGTCTG	7	0.193258	-8.49376		CGACCGCCTG	6	0.151347	9.81258		TGGACGGGAG	6	0.139227	44.8266		TGAACCCGAG	1	0.0179698	17.652		TCAACGCATG	2	0.0403951	-40.9644		TAAGCGGGAG	3	0.0615233	29.545		TCTGCGTTGG	32	0.418383	-177.365
	TATCCGCAAG	41	0.712399	25.8762		TCTCCGCGAA	40	0.718533	-1.35374		TAAACGAGCG	29	0.534819	41.9691		TTATCGTATG	7	0.193258	-119.236		TAACCGTCAG	6	0.151347	32.1366		TGTCCGTAAG	6	0.139227	-4.11166		TGACCGGATG	1	0.0179698	-43.5235		TGACCGAGTG	2	0.0403951	6.6342		TTGGCGGTAG	3	0.0615233	-85.9301		TTCTCGTTAG	32	0.418383	-105.563
	TGATCGAAAG	41	0.712399	-1.19474		TAACCGCCAG	40	0.718533	40.3019		TAGACGAGCG	29	0.534819	-8.26228		TTGACGGGCG	7	0.193258	3.06637		TAGCCGTTCG	6	0.151347	-108.464		TTATCGGTCG	5	0.116023	0.49539		TAAACGTTCG	1	0.0179698	0.958845		TACACGGACG	2	0.0403951	37.5578		TAAACGCGTG	3	0.0615233	-8.78989		TTCTCGTCTG	32	0.418383	-128.875
	TGTACGTGAG	41	0.712399	4.89235		TTTACGCAAG	40	0.718533	-9.11146		TTATCGGCCG	29	0.534819	1.16578		TGAACGGGTG	7	0.193258	49.8703		TGCTCGGCTG	6	0.151347	-6.36214		TCAACGAAAG	5	0.116023	3.13393		TGACCCGTGG	1	0.0179698	-142.886		TGACCCCGAG	2	0.0403951	56.4704		TGTCCGCATG	3	0.0615233	-9.55512		TGTTCGACGG	32	0.418383	-101.52
	CGACCGGGAG	41	0.712399	10.9312		TGTGCGGGAG	39	0.700569	23.3666		TTGACGTGAG	29	0.534819	-3.75099		TTACCGCACG	7	0.193258	13.8361		TTAACGGGGG	6	0.151347	5.73669		TTGCCGCGAG	5	0.116023	35.3433		TTACCGCTAT	1	0.0179698	-19.2302		TGACCGAGCG	2	0.0403951	-37.4994		TGTACGCGAG	3	0.0615233	5.16824		TGTTCGATGG	32	0.418383	-156.329
	TTACCGTCAG	41	0.712399	4.38839		TAACCGTCAG	39	0.700569	32.1366		TGAGCGGGTG	29	0.534819	25.6927		TGAACGGCTG	7	0.193258	8.42824		TTAACGTGAG	6	0.151347	46.4804		TGAACGACAG	5	0.116023	9.8618		TGAGCGGCTG	1	0.0179698	-15.7494		TGCCCGACAG	2	0.0403951	-25.2996		TTAGCGTTAG	3	0.0615233	-16.7759		TTATCGTGAG	32	0.418383	-31.5154
	TAAGCGCAAG	41	0.712399	-8.09222		TAGACGAGCG	39	0.700569	-8.26228		TAAACGTGAG	29	0.534819	11.0707		TACACGCGAG	7	0.193258	-44.8014		TCGCCGCGCG	6	0.151347	-1.69856		TTAACGCACG	5	0.116023	38.1756		ATTGCCCCAG	1	0.0179698	-161.599		TGCACGGCAG	2	0.0403951	17.9365		TAAACGCAGG	3	0.0615233	-9.38544		TATGCGATTG	32	0.418383	-143.21
	TAACCGCGTG	41	0.712399	-1.55046		TAGACGTGCG	39	0.700569	-7.16009		TTAACGCGCG	29	0.534819	10.9217		TTGACGCGAG	7	0.193258	-3.47509		GGACCGTGAG	6	0.151347	4.60056		TCGACGGGAG	5	0.116023	0.981705		TGCTCGGATG	1	0.0179698	-40.564		TCACCGCGGG	2	0.0403951	-29.3999		TTAACGCATG	3	0.0615233	-40.9644		TTCTCGCTCG	32	0.418383	-109.819
	TCAACGTGAG	41	0.712399	8.56116		TCAACGCGCG	39	0.700569	9.71446		TGATCGAGAG	29	0.534819	3.13029		TACCCGCGAG	7	0.193258	-37.562		TTCTCGCCGG	6	0.151347	-160.454		TGAGCGGGAC	5	0.116023	41.6508		TGTGCGCGAG	1	0.0179698	-41.5245		TAAACGTGCG	2	0.0403951	43.0713		TTACCGCGTG	2	0.0410155	-29.3999		TTCCCGTTGG	32	0.418383	-143.192
	CGACCGTTAG	41	0.712399	14.5857		TACACGGGCG	39	0.700569	-2.00372		TGCGCGGTAG	29	0.534819	-3.16732		TAACCGCGTA	7	0.193258	-3.04593		TATCCGCACG	6	0.151347	-5.28114		TGGCCGATAG	5	0.116023	-35.9051		TGACCAACAA	1	0.0179698	-20.271		TTCTCGCGAG	2	0.0403951	-119.242		GGACCGAAAG	2	0.0410155	0.341313		TATACGGTGG	32	0.418383	-113.569
	TAAACGTGTG	41	0.712399	-9.06578		TTACCGTCAG	39	0.700569	4.38839		TAAACGGTCG	29	0.534819	43.6108		TGACCGTCTG	7	0.193258	-34.8736		TTAACGCACG	6	0.151347	38.1756		TAAACGTTCG	5	0.116023	0.958845		TCTACGCGAG	1	0.0179698	-38.6767		TAAACGAGCG	2	0.0403951	41.9691		TACACGCTAG	2	0.0410155	0.456839		TGTTCGAATG	32	0.418383	-66.3462
	TGCCCGTAAG	41	0.712399	3.59068		TGAACGGGGG	39	0.700569	23.3254		TGGCCGCCAG	29	0.534819	3.77336		TAATCGGGCG	7	0.193258	43.4544		TTGACGGACG	6	0.151347	-2.85025		TCACCGCGCG	5	0.116023	16.9539		TAGCCGCGAG	1	0.0179698	31.5125		TATACGGCCG	2	0.0403951	-10.3519		TTTTCGCTTG	2	0.0410155	-171.059		TGTCCGACTG	31	0.405308	-57.862
	TTATCGGGAG	41	0.712399	46.8635		TGCCCGTAAG	39	0.700569	3.59068		TTAACGTTCG	29	0.534819	0.11232		TGAACGGACG	7	0.193258	1.41165		TTGCCGTGAG	6	0.151347	-4.40093		TAATCGCAAG	5	0.116023	-8.09222		TGATCGGTTG	1	0.0179698	-34.511		TTAACGGTCG	2	0.0403951	42.7643		TACTCGCGAG	2	0.0410155	-91.4941		TCGTCGTTAG	31	0.405308	-157.162
	TTATCGGGCG	41	0.712399	11.0289		TCACCGTGAG	39	0.700569	7.91121		TTATCGGGCG	29	0.534819	11.0289		TTAGCGGGAG	7	0.193258	33.3757		TGTACGCAAG	6	0.151347	-3.18581		TCAGCGCGAG	5	0.116023	-37.8557		TGACCTCTAG	1	0.0179698	16.9989		TGGCCGTGAG	2	0.0403951	33.1037		TGACAGAGAG	2	0.0410155	17.9519		TATCCGACTG	31	0.405308	-42.5672
	TGAACGATAG	41	0.712399	9.19141		TGATCGGAAG	39	0.700569	16.8851		TAACCGTGCG	29	0.534819	10.8424		TCGGCGCGAG	7	0.193258	-56.5081		TTAACGCCCG	6	0.151347	1.0586		TGTACGTGAG	5	0.116023	4.89235		GGACCGCAAG	1	0.0179698	40.0198		TGAACCCGAG	2	0.0403951	17.652		TTGTCGTTGG	2	0.0410155	-234.217		TTGTCGAACG	31	0.405308	-94.7779
	TAAACGATAG	41	0.712399	-0.564985		TCAACGGACG	39	0.700569	47.7655		TAACCGGACG	29	0.534819	-7.67058		TAAACGCCCG	7	0.193258	1.90513		TACCCGTCAG	6	0.151347	-3.54281		TTACCGCACG	5	0.116023	13.8361		TGAACGAGAG	1	0.0179698	51.3039		TGACCGGATG	2	0.0403951	-43.5235		TTAACGGCAG	2	0.0410155	47.6903		TGGCCGTTTG	31	0.405308	-81.1586
	TGAGCGGCAG	41	0.712399	29.4383		TACCCGCCAG	39	0.700569	4.62247		TAAACGACAG	29	0.534819	0.105403		TAGCCGTATG	7	0.193258	-97.4427		TTGCCGTCCG	6	0.151347	-109.31		TAAGCGTCAG	5	0.116023	43.2217		TTTCCGCGCG	1	0.0179698	-29.3526		TAAGCGGCAG	2	0.0403951	19.6819		TACGCGGCAG	2	0.0410155	-15.9975		TTGCCGTCGG	31	0.405308	-125.292
	TAAACGGTTG	41	0.712399	-8.5263		TCAACGCCAG	39	0.700569	-1.02607		TATTCGGGAG	29	0.534819	-4.48097		TGAGCGGATG	7	0.193258	-10.2113		TGTACGGGTG	6	0.151347	2.3566		TAAGCGGACG	5	0.116023	25.6416		TGACCGGCGG	1	0.0179698	-75.6065		TAAACGTTCG	2	0.0403951	0.958845		TCAGCGTAAG	2	0.0410155	-16.9077		TTGCCGTTTG	31	0.405308	-156.871
	TCGACGGGAG	41	0.712399	0.981705		TTAACGCACG	39	0.700569	38.1756		TTAACGATCG	29	0.534819	-0.98987		TCTACGGGCG	7	0.193258	4.5768		TGCCCGTAAG	6	0.151347	3.59068		TAAGCGTTAG	5	0.116023	10.9723		TGCCCCCGAG	1	0.0179698	-31.2565		TAAGCGTGAG	2	0.0403951	21.5058		TGAACCCGAG	2	0.0410155	17.652		TCCCCGACAG	31	0.405308	-69.1445
	TTGACGGGCG	41	0.712399	3.06637		TGGTCGGGAG	39	0.700569	2.55773		TTGACGGGAG	29	0.534819	38.901		TGTCCGTAAG	7	0.193258	-4.11166		TGACCGGATG	6	0.151347	-43.5235		TTCACGGCCG	5	0.116023	7.75525		TGACCGGACG	1	0.0179698	-87.6571		TGAGCGGCTG	2	0.0403951	-15.7494		TAAACGTTCG	2	0.0410155	0.958845		TGACCGGTTG	31	0.405308	-81.3109
	TCAGCGGGCG	41	0.712399	-3.66609		TTAACGACAG	39	0.700569	3.93615		TTCACGGCCG	29	0.534819	7.75525		TACCCGCCAG	6	0.16565	4.62247		TGAACGTCAG	6	0.151347	10.964		TGAACGGCTG	5	0.116023	8.42824		TAAGCGCGAG	1	0.0179698	-35.3461		TAAACGTCAG	2	0.0403951	32.7865		TCGGCGATGG	2	0.0410155	-234.217		TCAGCGAACG	31	0.405308	-72.8823
	TGTCCGCCAG	41	0.712399	-4.57486		TTTACGGGCG	39	0.700569	5.78406		TCAGCGGGCG	29	0.534819	-3.66609		TGAACGAGAG	6	0.16565	51.3039		TGCACGCGAG	6	0.151347	-35.045		TCCACGCAAG	5	0.116023	-7.74942		TGGTCGCGAG	1	0.0179698	-12.6632		TAACCGCCAG	2	0.0403951	40.3019		TCAACGCAGG	2	0.0410155	-40.9644		TTCCCGTGTG	31	0.405308	-156.871
	TGACCGCGTG	41	0.712399	46.3126		TACACGAAAG	39	0.700569	-6.61795		TTATCGGAAG	29	0.534819	10.9595		TTGCCGCGAG	6	0.16565	35.3433		TGAACGCATG	6	0.151347	3.16922		TCAGCGGGCG	5	0.116023	-3.66609		TGAGCGGTTG	1	0.0179698	-16.4198		TCTACGCGAG	2	0.0403951	-38.6767		TGAGCGGCTG	2	0.0410155	-15.7494		TAGGCGTTAG	31	0.405308	-66.2211
	TGAACGGACG	41	0.712399	1.41165		GGACCGCAAG	39	0.700569	40.0198		TATACGGCCG	29	0.534819	-10.3519		TCTACGGTAG	6	0.16565	-68.0928		TGAGCGTAAG	6	0.151347	-4.64174		TTACCGTCAG	5	0.116023	4.38839		TGAACGCAAG	1	0.0179698	48.3569		TAGCCGCGAG	2	0.0403951	31.5125		TAAACGTCAG	2	0.0410155	32.7865		TGCTCGTTAG	31	0.405308	-99.6374
	TAGCCGAGAG	41	0.712399	-8.1659		TGAACGCGAT	39	0.700569	21.5685		TGAACGCGTG	29	0.534819	7.49426		TCAACGGCAG	6	0.16565	9.77103		TTACCGGGAG	6	0.151347	0.063563		TGACAGTGAG	5	0.116023	17.8861		TGACCGTGGG	1	0.0179698	-19.9765		TGACCACGTG	2	0.0403951	17.1572		TTATCGCACG	2	0.0410155	-40.0961		TATACGCTCG	31	0.405308	-75.9587
	TAACCGCTAG	41	0.712399	39.6315		TGAGCGGAAG	39	0.700569	34.9764		TGAACCCGAG	29	0.534819	17.652		TCAACGCCAG	6	0.16565	-1.02607		TGACCGTACG	6	0.151347	-41.8902		TAAACGTGAG	5	0.116023	11.0707		TGCGCGCTCG	1	0.0179698	-157.38		TTATCGCGAG	2	0.0403951	-31.5154		TTAACGGCCG	2	0.0410155	43.4346		TCTACGTTTG	31	0.405308	-156.221
	TGGCCGCGTG	41	0.712399	27.6602		TGAACGCGTG	39	0.700569	7.49426		TGAACGGACG	29	0.534819	1.41165		TGAACGATAG	6	0.16565	9.19141		TAAACGAACG	6	0.151347	37.6441		TACACGAAAG	5	0.116023	-6.61795		TGCACGCGAG	1	0.0179698	-35.045		TAAACGGATG	2	0.0403951	29.2611		GGACCGCAAG	2	0.0410155	40.0198		TTGGCGGTGG	31	0.405308	-169.326
	TAAACGCCCG	41	0.712399	1.90513		TTAGCGGGCG	39	0.700569	-2.45883		TGTTCGGCAG	29	0.534819	-11.7071		TACACGGACG	6	0.16565	37.5578		TCAACGTAAG	6	0.151347	4.23612		TAGTCGATAG	5	0.116023	-125.932		TCGACGCGAG	1	0.0179698	-9.81539		TTAACGGCCG	2	0.0403951	43.4346		TTTACGGACG	2	0.0410155	29.009		TTGGCGTACG	31	0.405308	-98.2249
	TAACCGCTCG	41	0.712399	8.47417		TAGCCGAGAG	39	0.700569	-8.1659		TGAACGGATG	29	0.534819	13.9663		TTGACGTGAG	6	0.16565	-3.75099		TAAACGAAAG	6	0.151347	37.2224		TGAGCGATAG	5	0.116023	-36.1232		TTTCCGGTAG	1	0.0179698	-119.242		TGACCGCTCG	2	0.0403951	-39.9334		TGACCGCGGT	2	0.0410155	-11.3458		TATTCGAATG	31	0.405308	-51.0514
	TTAACGGACG	40	0.695024	80.5517		TGAACGTGTG	39	0.700569	7.21837		TAACCGCTCG	29	0.534819	8.47417		TACTCGGCAG	6	0.16565	-2.50979		TATTCGGATG	6	0.151347	-1.39258		TTAACGGTCG	5	0.116023	42.7643		TCAGCGAGTG	1	0.0179698	-114.911		TGTGCGTGAG	2	0.0403951	-16.2515		TATACGCCAG	2	0.0410155	-21.5707		TGACCGTCGG	31	0.405308	-29.8396
	TTATCGGCAG	40	0.695024	5.42141		TGGACGCGTG	39	0.700569	-11.1582		TAACCGCCCG	29	0.534819	9.14456		TATACGGACG	6	0.16565	29.8555		TAACCGCTAG	6	0.151347	39.6315		TTTCCGACAG	5	0.116023	-81.7579		TAGCCGCGCG	1	0.0179698	0.355232		TATACGGCTG	2	0.0403951	0.668871		TGAGCGTCAG	2	0.0410155	21.3991		TTAGCGGTAG	31	0.405308	-8.7367
	TTATCGGCCG	40	0.695024	1.16578		TAACCGCTAG	39	0.700569	39.6315		TCGCCGAGAG	28	0.516377	-10.6755		TGGCCGGATG	6	0.16565	-95.3465		TTAGCGTGAG	6	0.151347	-6.24235		TGGACGCCAG	5	0.116023	-35.045		TTCACGCGAG	1	0.0179698	-40.9707		TTAACGTACG	2	0.0403951	37.8997		TAAACGCATG	2	0.0410155	18.464		TTGCCGTATG	31	0.405308	-156.871
	TAGACGGACG	40	0.695024	-2.00372		TAAACGCTCG	39	0.700569	1.23474		TAGACGTGCG	28	0.516377	-7.16009		TGGACGTATG	6	0.16565	-112.088		TGGCCGCGTG	6	0.151347	27.6602		TACCCGCAAG	5	0.116023	33.5785		TGACCGCTAT	1	0.0179698	18.2744		TTTACGGCGG	2	0.0403951	-90.3385		TAAACGTAAG	2	0.0410155	38.3246		TTATCGCTCG	31	0.405308	-77.8835
	TTAACGAGCG	40	0.695024	9.54364		GGACCGCGTG	38	0.682606	-0.842899		TACACGTCAG	28	0.516377	-2.89286		TTTACGCGAG	6	0.16565	-0.757402		TCTACGCGAG	6	0.151347	-38.6767		TTATCGGACG	5	0.116023	38.2828		TTAACGTACG	1	0.0179698	37.8997		TACTCGGATG	2	0.0403951	-25.2692		TCCCCGTCGG	2	0.0410155	-114.687		TCTGCGACTG	31	0.405308	-147.828
	TACCCGTAAG	40	0.695024	-6.16571		TAAGCGTCTG	38	0.682606	-8.49376		TAAGCGTTAG	28	0.516377	10.9723		TCCACGGACG	6	0.16565	3.92508		TAGTCGGGAG	6	0.151347	-7.19866		TTAACGGTAG	5	0.116023	47.0199		TAGACGCGAG	1	0.0179698	-7.30584		TGTGCGGCAG	2	0.0403951	-25.1948		TTAGCGGGAG	2	0.0410155	33.3757		TTGTCGGGCG	31	0.405308	-39.2025
	TGCCCGAAAG	40	0.695024	3.65647		TGGACGTGAG	38	0.682606	2.17466		TCAACGTAAG	28	0.516377	4.23612		TACACGGGCG	6	0.16565	-2.00372		TAACCGAAAG	6	0.151347	37.7405		TCTACGGACG	5	0.116023	-3.77726		TGCACGTCTG	1	0.0179698	-69.9031		TTAGCGTAAG	2	0.0403951	-10.5674		TAATCGTCTG	2	0.0410155	-65.3457		TCCTCGTTAG	31	0.405308	-111.903
	TAAGCGTCCG	40	0.695024	12.0644		TTAGCGGACG	38	0.682606	24.7951		TAGACGCGCG	28	0.516377	-6.8842		TTGACGGGAG	6	0.16565	38.901		TTAACGTACG	6	0.151347	37.8997		TATACGGGAG	5	0.116023	6.20895		TGCCCTCGAG	1	0.0179698	-28.6156		TCGCCGCGAG	2	0.0403951	29.003		TGTACGATTG	2	0.0410155	-113.19		TAATCGTTAG	31	0.405308	-45.8796
	TGGACGTGAG	40	0.695024	2.17466		TCAACGTGAG	38	0.682606	8.56116		TAACCGTAAG	28	0.516377	37.6747		TCTACGAGAG	6	0.16565	-40.0547		TTACCGGACG	6	0.151347	-8.51711		TCAACGCAAG	5	0.116023	36.091		TAGGCGCGAG	1	0.0179698	-53.9986		TAAGCGTAAG	2	0.0403951	17.1808		TAGACGGGTG	2	0.0410155	-16.6452		TTAGCGATGG	31	0.405308	-157.024
	TCAACGTACG	40	0.695024	5.11353		TTAACGAACG	38	0.682606	36.7975		TATACGGGCG	28	0.516377	38.2095		TAAGCGTGCG	6	0.16565	-9.65146		TGACAGCGTG	6	0.151347	12.4426		TTAACGCCCG	5	0.116023	1.0586		TATACGCCAG	1	0.0179698	-21.5707		TGCCCGCTAG	2	0.0403951	17.4527		TGTTCGTCAG	2	0.0410155	-90.086		TTGCCGTGTG	31	0.405308	-87.7966
	TAAACGAGTG	40	0.695024	-10.168		GGACCGAGAG	38	0.682606	4.66635		TCAACGAGCG	28	0.516377	8.33637		TTTACGGGAG	6	0.16565	41.6186		TTAACGGAGA	6	0.151347	-0.083814		TGACCGGCGG	5	0.116023	-75.6065		TAAGCGTAAG	1	0.0179698	17.1808		TCCCCGCGAG	2	0.0403951	-40.0715		TTACCGGGAG	2	0.0410155	0.063563		TATTCGATTG	31	0.405308	-82.9106
	TGGCCGCAAG	40	0.695024	3.77336		TGAGCGTCAG	38	0.682606	21.3991		TGCCCGTAAG	28	0.516377	3.59068		TTAGCGGAAG	6	0.16565	-2.52823		TAAACGTGAG	6	0.151347	11.0707		TGAACGGGAG	5	0.116023	95.058		TTGGCGGGTG	1	0.0179698	-100.251		TCCACGGCCG	2	0.0403951	-25.031		TTAACGAACG	2	0.0410155	36.7975		TTTCCGAATG	31	0.405308	-124.946
	TTAACGGTCG	40	0.695024	42.7643		TTAGCGGTAG	38	0.682606	-8.7367		TTTACGAGAG	28	0.516377	-2.13549		TAACCGCGTG	6	0.16565	-1.55046		TGTCCGTAAG	6	0.151347	-4.11166		TACACGTACG	5	0.116023	-5.09412		TGCCCGCTAG	1	0.0179698	17.4527		TGTTCGCGAG	2	0.0403951	-41.5245		TGAGCGGCAG	2	0.0410155	29.4383		TGGACGATTG	31	0.405308	-113.19
	TAAGCGTAAG	40	0.695024	17.1808		TGGCCGCCAG	38	0.682606	3.77336		TTCACGGAAG	28	0.516377	9.38798		TCATCGGGAG	6	0.16565	8.94422		TAACCGCGTA	5	0.126122	-3.04593		TGAACGGGCG	5	0.116023	5.73669		TGAGCGGATG	1	0.0179698	-10.2113		TTAACGATCG	2	0.0403951	-0.98987		TCAGCGGGAG	2	0.0410155	27.0355		TAGACGTTTG	31	0.405308	-128.372
	TAGTCGGGAG	40	0.695024	-7.19866		TTAACGTAAG	38	0.682606	10.5764		TTTACGTGAG	28	0.516377	-1.0333		TAGCCGCCTG	6	0.16565	-89.2774		TAACCGCGTG	5	0.126122	-1.55046		TGACCGGTAG	5	0.116023	-36.1232		TTGCCGAGTG	1	0.0179698	-87.7308		TGGCCGAGAG	2	0.0403951	33.1694		TTTTCGGGAG	2	0.0410155	-0.650227		TTGCCGAGGG	31	0.405308	-87.7308
	TCTACGGGCG	40	0.695024	4.5768		TAACCGTGAG	38	0.682606	10.4208		TAGTCGGGCG	28	0.516377	-6.77702		TCATCGGGCG	6	0.16565	9.82163		TTCACGAACG	5	0.126122	-7.04284		TCTACGGATG	5	0.116023	-81.71		TGTACGGCAG	1	0.0179698	-1.01719		TGACCGGTCC	2	0.0403951	-154.674		TCGGCGTCAG	2	0.0410155	-68.7307		TTCACGATAG	31	0.405308	-28.6694
	TTCACGAACG	40	0.695024	-7.04284		TTTCCGCGAG	38	0.682606	6.48203		TAAGCGGCAG	28	0.516377	19.6819		TGACCGCCAG	6	0.16565	50.0583		TCAACGGGCG	5	0.126122	52.0905		TCACCGATGG	5	0.116023	-111.191		TAACCGTTAG	1	0.0179698	-0.112745		TGATCGCCAG	2	0.0403951	-35.4529		TAAACGCTAG	2	0.0410155	32.392		TCCCCGGCTG	31	0.405308	-128.875
	TGTCCGTGAG	40	0.695024	4.2424		TAAACGACCG	38	0.682606	0.527042		TGACAGCGTG	28	0.516377	12.4426		TCGCCGCGAG	6	0.16565	29.003		GAGCCGCCTG	5	0.126122	-136.433		TGAACGCATG	5	0.116023	3.16922		TTCACGGGTG	1	0.0179698	-81.9903		TGCGCGGGAG	2	0.0403951	-16.8466		TAAACGAAAG	2	0.0410155	37.2224		TCTTCGCTTG	31	0.405308	-171.059
	TAAACGATCG	40	0.695024	-0.143346		TAAACGATCG	38	0.682606	-0.143346		TCAACGGAAG	28	0.516377	15.3091		TGGACGCGAT	6	0.16565	2.91601		TGAGCGCGAG	5	0.126122	5.98921		TTTCCGTGGG	5	0.116023	-116.658		TACTCGAATG	1	0.0179698	-74.928		TGGGCGGGAG	2	0.0403951	20.649		TCAACGGGTG	2	0.0410155	-25.8423		TCCCCGTATG	31	0.405308	-117.31
	TTAACGCACG	40	0.695024	38.1756		TCTCCGCAAG	38	0.682606	-8.21233		TGAGCGTAAG	28	0.516377	-4.64174		TCCACGCGAG	6	0.16565	-78.8899		TTATCGGCAG	5	0.126122	5.42141		TTTCCGGACG	5	0.116023	-60.0598		TAAGCGGGCG	1	0.0179698	29.9666		TGAACGCGAT	2	0.0403951	21.5685		TAACCGATAG	2	0.0410155	-0.046959		TCGACGTTAG	31	0.405308	-110.745
	TACTCGGCCG	40	0.695024	-2.08815		TAAACGCACG	38	0.682606	39.0222		TGACCGAGAG	28	0.516377	51.8219		GGACCGAGAG	6	0.16565	4.66635		TTAACGTTCG	5	0.126122	0.11232		TGGACGGGTG	5	0.116023	-0.361086		TGATCGTGGG	1	0.0179698	-97.3223		TGACCGACAG	2	0.0403951	10.3798		TAAACGTGTG	2	0.0410155	-9.06578		TAATCGAATG	31	0.405308	-62.6666
	TGCCCGCTAG	40	0.695024	17.4527		TTCACGGTAG	38	0.682606	15.0847		TCAACGCACG	28	0.516377	5.38942		TAAACGGATG	6	0.16565	29.2611		TCAACGAACG	5	0.126122	4.01134		TGATCGCAAG	5	0.116023	1.66417		TGGACGTTCG	1	0.0179698	-156.221		GGACCGCGTG	2	0.0403951	-0.842899		TGACCTACTA	2	0.0410155	-68.6923		TAGCCGCCCG	31	0.405308	-68.7193
	TGCCCGCATG	40	0.695024	-1.85278		TGTACGGGTG	38	0.682606	2.3566		TAACCGCCTG	28	0.516377	-11.4136		TTAACGCGAG	6	0.16565	46.7563		TTAACGGCAG	5	0.126122	47.6903		TAAACGCTAG	5	0.116023	32.392		TGACCGTAGT	1	0.0179698	-55.415		TCAGCGGAAG	2	0.0403951	-8.86853		TGAGCGGAAG	2	0.0410155	34.9764		TCCCCGCGAG	31	0.405308	-40.0715
	TTCACGGTCG	40	0.695024	10.8291		TAAACGCTAG	38	0.682606	32.392		TGTCCGCCAG	28	0.516377	-4.57486		TTCGCGTATG	6	0.16565	-137.803		TTAACGGTCG	5	0.126122	42.7643		TAAACGAAAG	5	0.116023	37.2224		TGATCGCTCG	1	0.0179698	-125.445		TGAGCGGGTG	2	0.0403951	25.6927		TAACCGCTAG	2	0.0410155	39.6315		TCTACGGTGG	30	0.392234	-145.148
	TTTACGGGCG	40	0.695024	5.78406		TAAGCGGGAG	38	0.682606	29.545		TGAACGAAAG	28	0.516377	15.3999		TGAACGGGGG	6	0.16565	23.3254		TAGCCGTTGG	5	0.126122	-156.871		TAACCGCTAG	5	0.116023	39.6315		TGATCGCCAG	1	0.0179698	-35.4529		TTGGCGATCG	2	0.0403951	-155.077		TGACCGAGAT	2	0.0410155	20.7084		TGAGCGCTCG	30	0.392234	-125.445
	TTCACGGTAG	40	0.695024	15.0847		TTGACGAGAG	38	0.682606	-4.85318		TGCACGGGAG	28	0.516377	7.33103		TGAACGCGTG	6	0.16565	7.49426		TAGCCGTCGG	5	0.126122	-125.292		TGAACGGATG	5	0.116023	13.9663		TGCGCGGGAG	1	0.0179698	-16.8466		TTTACGTAAG	2	0.0403951	-40.9663		TAAGCGGTAG	2	0.0410155	-12.5674		TTATCGGCTG	30	0.392234	-46.3953
	TCAACGCACG	40	0.695024	5.38942		TAACCGCATG	37	0.664643	25.7035		TACGCGTCAG	28	0.516377	7.54228		TAGACGGGAG	6	0.16565	3.49126		TACCCGCCAG	5	0.126122	4.62247		TACCCGAGAG	5	0.116023	-77.2404		TGGGCGGGAG	1	0.0179698	20.649		TTAACGGAGA	2	0.0403951	-0.083814		TGGCCGTGAG	2	0.0410155	33.1037		TCTTCGATTG	30	0.392234	-142.339
	TCATCGGGAG	40	0.695024	8.94422		TAGCCGCAAG	37	0.664643	-5.98303		TGGCCGCGAG	28	0.516377	72.8479		TATGCGTATG	6	0.16565	-86.0774		TTGTCGCCTG	5	0.126122	-171.059		TTTCCGTGAG	5	0.116023	-33.2622		TTAACGCAAG	1	0.0179698	42.4313		TCACCGCAAG	2	0.0403951	43.3304		TATCCGTATG	2	0.0410155	-65.5835		TATTCGGACG	30	0.392234	-12.4134
	TACTCGGACG	40	0.695024	-4.71105		TGATCGGTAG	37	0.664643	10.6767		TCTCCGCGAA	28	0.516377	-1.35374		TAAACGGCCG	6	0.16565	44.2812		TCAACGCCAG	5	0.126122	-1.02607		TATCCGATAG	5	0.116023	-77.2404		TTAACGTCCG	1	0.0179698	0.782708		TGCTCGGTAG	2	0.0403951	-21.2585		TATCCGATGG	2	0.0410155	-156.805		TAATCGTGCG	30	0.392234	-34.9245
	TAATCGGCTG	40	0.695024	13.0331		TCAACGTAAG	37	0.664643	4.23612		TGGACGCGTG	28	0.516377	-11.1582		TAATCGGCAG	6	0.16565	1.59066		TAACCGCATG	5	0.126122	25.7035		TACACGATAG	5	0.116023	-32.5002		TAACCGTAAG	1	0.0179698	37.6747		TCTACGGAAG	2	0.0403951	-36.2336		TAAGCGTGAG	2	0.0410155	21.5058		TGGCCGATTG	30	0.392234	-81.0928
	TGTACGGGAG	40	0.695024	47.5443		TATTCGGATG	37	0.664643	-1.39258		TCAGCGGACG	27	0.497934	-7.99113		TAAGCGTAAG	6	0.16565	17.1808		TAACCGTAAG	5	0.126122	37.6747		TCACCGTTCG	5	0.116023	-64.9028		TGACCGGCAG	1	0.0179698	-35.4529		TACCCGCGAG	2	0.0403951	-37.562		TGACCGTTAT	2	0.0410155	-21.4698		TGACCGCCCG	30	0.392234	-39.263
	TAGACGGGCG	40	0.695024	35.4918		TCAACGGTCG	37	0.664643	9.97805		TACCCGAAAG	27	0.497934	-6.09992		TGTTCGGGTG	6	0.16565	-8.33332		TGGACGCGAT	5	0.126122	2.91601		TAAACGCGTG	5	0.116023	-8.78989		TGAACGCGAT	1	0.0179698	21.5685		TAGACGGGTG	2	0.0403951	-16.6452		TGACCGTGGG	2	0.0410155	-19.9765		TACTCGTTAG	30	0.392234	-77.8148
	TTAACGAGAG	40	0.695024	45.3782		TAAACGTGTG	37	0.664643	-9.06578		TGTCCGCAAG	27	0.497934	35.6326		TGAACGCATG	6	0.16565	3.16922		TGTCCGCAAG	5	0.126122	35.6326		TTAACGTAAG	5	0.116023	10.5764		TGTCCGCAAG	1	0.0179698	35.6326		TCGACGAGAG	2	0.0403951	-42.7724		TTAACGTACG	2	0.0410155	37.8997		TGCACGGTGG	30	0.392234	-50.7223
	TACACGCACG	40	0.695024	-4.81823		TTAACGCGCG	37	0.664643	10.9217		TGACCGTTAG	27	0.497934	9.64365		TTACCGAACG	6	0.16565	5.73663		TATACGGGAG	5	0.126122	6.20895		TCACCGGCTG	4	0.0928182	-124.774		TGGTCGGATG	1	0.0179698	-80.1255		TGTCCGCATG	2	0.0403951	-9.55512		TTAGCGTAAG	2	0.0410155	-10.5674		TTGGCGAACG	30	0.392234	-123.498
	TAATCGAAAG	40	0.695024	-10.9511		TAAACGTACG	37	0.664643	38.7463		TATACGGACG	27	0.497934	29.8555		TTCACGGAAG	6	0.16565	9.38798		TTATCGGCCG	5	0.126122	1.16578		TACCCGAAAG	4	0.0928182	-6.09992		TAAGCGGGAG	1	0.0179698	29.545		TCACCGCTCG	2	0.0403951	-25.1586		TAAACGCACG	2	0.0410155	39.0222		TTGCCGTTAG	30	0.392234	-73.4754
	TAAACGCTAG	40	0.695024	32.392		TAACCGAAAG	37	0.664643	37.7405		TAAGCGTCTG	27	0.497934	-8.49376		TCTCCGCGAG	6	0.16565	0.141727		TAAACGCGCG	5	0.126122	43.3472		TTAACGTGCG	4	0.0928182	10.6458		TGAACGGGGG	1	0.0179698	23.3254		TAACCGTCCG	2	0.0403951	0.979283		TGGGCGGGAG	2	0.0410155	20.649		TCGGCGAAAG	30	0.392234	-157.162
	TAAACGGGAG	40	0.695024	53.7227		TTAACGTTAG	37	0.664643	4.36795		TTTACGGCAG	27	0.497934	-6.94283		TAATCGCGAG	6	0.16565	-35.3461		TAAACGACAG	5	0.126122	0.105403		TACCCGCTAG	4	0.0928182	7.69627		TAGCCGACGG	1	0.0179698	-125.226		TGGACGCGAG	2	0.0403951	34.0295		TTAACGTCCG	2	0.0410155	0.782708		TTGGCGGCTG	30	0.392234	-137.747
	TAAGCGGGCG	40	0.695024	29.9666		TGCCCGCTAG	37	0.664643	17.4527		TCAACGTGAG	27	0.497934	8.56116		TTATCGCGAG	6	0.16565	-31.5154		TATACGGGCG	5	0.126122	38.2095		TGTACGAGAG	4	0.0928182	3.79016		TGACCGGTAA	1	0.0179698	-56.5594		TGCACGCCAG	2	0.0403951	-24.4395		TGTGCGTTAG	2	0.0410155	-88.0437		TAAGCGGCCG	30	0.392234	-11.4754
	TAAACGGGGG	40	0.695024	5.73669		TTCACGTACG	37	0.664643	-5.94064		TGCGCGGCAG	27	0.497934	-6.24112		TGGGCGGGAG	6	0.16565	20.649		TGAGCGGTAG	5	0.126122	28.7679		TTTCCGCGAA	4	0.0928182	4.98656		TAAGCGTCAG	1	0.0179698	43.2217		TATCCGCAAG	2	0.0403951	25.8762		TCAACGGACG	2	0.0410155	47.7655		TTAGCGGTGG	30	0.392234	-92.1324
	TTTACGCAAG	40	0.695024	-9.11146		TGAACGGTTG	37	0.664643	7.75785		TAATCGGGCG	27	0.497934	43.4544		TCACCGTCAG	6	0.16565	-1.95191		TGACCGGGTG	5	0.126122	-39.1985		TATTCGCGAG	4	0.0928182	-82.8598		TGAGCGGGTG	1	0.0179698	25.6927		TTTGCGCGAG	1	0.0201975	-79.0291		TACCCGCGAG	2	0.0410155	-37.562		TATTCGGCTG	30	0.392234	21.5579
	TAAACGAGAG	39	0.677648	9.96852		TGACCGAGAG	37	0.664643	51.8219		TAAGCGTAAG	27	0.497934	17.1808		TTAACGTTCG	5	0.138041	0.11232		TCTTCGTCGG	5	0.126122	-147.828		TTATCGGGCG	4	0.0928182	11.0289		TTTACGTAAG	1	0.0179698	-40.9663		TCTCCGCGAG	1	0.0201975	0.141727		TCGTCGCGAG	2	0.0410155	-56.5081		TCGGCGTCTG	30	0.392234	-145.786
	TTGACGGACG	39	0.677648	-2.85025		TAAACGCAGG	37	0.664643	-9.38544		TATTCGGCCG	27	0.497934	10.5371		TTTCCGCGAG	5	0.138041	6.48203		TAAACGGCTG	5	0.126122	-7.85591		TCTACGCGTG	4	0.0928182	-115.732		TGTACGATTG	1	0.0179698	-113.19		TTAACGCTCG	1	0.0201975	0.388215		TGCACGCTAG	2	0.0410155	-21.3657		TTCTCGATGG	30	0.392234	-160.239
	TGAACGTGAG	39	0.677648	52.4061		TTCACGCAAG	37	0.664643	-1.40912		TGATCGGAAG	27	0.497934	16.8851		TAACCGTCAG	5	0.138041	32.1366		TGAGCGGGGG	5	0.126122	-0.852254		TGGTCGCGAG	4	0.0928182	-12.6632		TAGACGGGCG	1	0.0179698	35.4918		TTACCGCGCG	1	0.0201975	18.1611		TAACCGCACG	2	0.0410155	46.2616		TATACGATGG	30	0.392234	-157.323
	TAACCGATAG	39	0.677648	-0.046959		TAATCGGCCG	37	0.664643	2.0123		TGTCCGTAAG	27	0.497934	-4.11166		TGCACGTTCG	5	0.138041	-110.963		TTAACGACCG	5	0.126122	-0.319482		TCAACGGCAG	4	0.0928182	9.77103		TCAACGGACG	1	0.0179698	47.7655		TGCGCGATTG	1	0.0201975	-113.246		TTCCCGATCG	1	0.0205078	-63.986		TGATCGTTTG	30	0.392234	-112.89
	TTAACGAACG	39	0.677648	36.7975		TAAACGGGTG	37	0.664643	33.5862		TACCCGCTAG	27	0.497934	7.69627		TCTACGGGTG	5	0.138041	-73.356		TGAGCGGAAG	5	0.126122	34.9764		TAGCCGTTCG	4	0.0928182	-108.464		TCACCGCAAG	1	0.0179698	43.3304		TCAGCGGGAG	1	0.0201975	27.0355		TGACCTCTCC	1	0.0205078	-101.552		TTCTCGACTG	30	0.392234	-100.155
	TCAACGAGCG	39	0.677648	8.33637		TTAGCGGGAG	37	0.664643	33.3757		TGAGCGGCAG	27	0.497934	29.4383		TACGCGTATG	5	0.138041	-78.375		TCATCGGACG	5	0.126122	5.4966		TGACCGATGG	4	0.0928182	-62.0232		TTAGCGGACG	1	0.0179698	24.7951		TATGCGCGAG	1	0.0201975	-82.8598		TCGGCGTTTG	1	0.0205078	-177.365		TTGGCGTCAG	30	0.392234	-62.3904
	TATTCGGCCG	39	0.677648	10.5371		TAACCGCCCG	37	0.664643	9.14456		TGAGCGGTAG	27	0.497934	28.7679		TAAACGACAG	5	0.138041	0.105403		TATACGGAAG	5	0.126122	-2.14511		TTTACGGAAG	4	0.0928182	1.68564		TACCCGCGAG	1	0.0179698	-37.562		TTGGCGATGG	1	0.0201975	-234.217		TGACCTACGG	1	0.0205078	-62.1628		TATTCGACTG	30	0.392234	-28.1009
	TAAACGAACG	39	0.677648	37.6441		TAAACGGGGG	37	0.664643	5.73669		TCGACGGGCG	27	0.497934	1.85911		TACACGGAAG	5	0.138041	5.55723		TTAACGCGCG	5	0.126122	10.9217		TGACCGATAT	4	0.0928182	-21.4041		TAAACGATCG	1	0.0179698	-0.143346		TGACCCCTGA	1	0.0201975	-58.8701		TAAGCGAACG	1	0.0205078	-39.2495		TTGGCGTTGG	30	0.392234	-177.365
	TAGTCGGGCG	39	0.677648	-6.77702		TTTACGGCCG	36	0.646679	-11.1985		TACTCGGCCG	27	0.497934	-2.08815		TCTACGTAGG	5	0.138041	-124.362		TACCCGTAAG	5	0.126122	-6.16571		TAACCGTCCG	4	0.0928182	0.979283		TAAACGCGTG	1	0.0179698	-8.78989		TGACCGGGTG	1	0.0201975	-39.1985		TCAGCGCCTG	1	0.0205078	-124.774		TTAGCGACTG	30	0.392234	-124.774
	TTGCCGCGCG	39	0.677648	-0.491292		TAACCGCGTG	36	0.646679	-1.55046		TAAGCGGACG	27	0.497934	25.6416		TCATCGGACG	5	0.138041	5.4966		TAATCGGAAG	5	0.126122	7.12875		TAAACGACAG	4	0.0928182	0.105403		TCGACGAGAG	1	0.0179698	-42.7724		TTAGCGATGG	1	0.0201975	-157.024		TTGTCGACAG	1	0.0205078	-122.101		TGATCGTATG	30	0.392234	-75.1025
	TCAACGGGCG	39	0.677648	52.0905		TTAACGGTCG	36	0.646679	42.7643		TACACGGTCG	27	0.497934	11.6756		TATACGTGCG	5	0.138041	-4.4424		TACACGAACG	5	0.126122	-6.19631		TGAGCGGCAG	4	0.0928182	29.4383		TCAACGGATG	1	0.0179698	-30.1673		TTGACACTGG	1	0.0201975	-185.101		TTCTCGCGCG	1	0.0205078	-155.077		TATCCGAATG	30	0.392234	-65.5177
	TTGTCGGGAG	39	0.677648	-3.36791		TTAACGGCCG	36	0.646679	43.4346		TAAGCGTGAG	27	0.497934	21.5058		TGGACGAGAG	5	0.138041	1.07247		TACACGCCAG	5	0.126122	-2.61697		TACCCGCGTG	4	0.0928182	-89.2774		TGACCTCATG	1	0.0179698	9.59865		TACACGCTAG	1	0.0201975	0.456839		TTGGCGGCCG	1	0.0205078	-90.1858		TTCTCGCCCG	30	0.392234	-112.892
	TAAACGTTCG	39	0.677648	0.958845		TCGCCGCGCG	36	0.646679	-1.69856		TGAGCGAGAG	27	0.497934	5.98921		TAGGCGCGAG	5	0.138041	-53.9986		TGTCCGAGAG	5	0.126122	4.30818		TTACCGCGCG	4	0.0928182	18.1611		TGTCCGCATG	1	0.0179698	-9.55512		TTCGCGCGGG	1	0.0201975	-202.638		TGGCCGTTGG	1	0.0205078	-107.703		TCGTCGGTAG	30	0.392234	-110.362
	TAAACGTCAG	39	0.677648	32.7865		TTCACGGACG	36	0.646679	36.7113		TGAACGCGAT	27	0.497934	21.5685		TGCCCGCCAG	5	0.138041	14.3789		TACACGCACG	5	0.126122	-4.81823		TATTCGCCCG	4	0.0928182	-67.8418		TTGACGCCTG	1	0.0179698	-155.945		TAGGCGCCCG	1	0.0201975	-122.651		TCCCCGTTAG	1	0.0205078	-66.1364		TCGACGACTG	30	0.392234	-157.323
	TAAACGTTAG	39	0.677648	0.537206		TAACCGTGCG	36	0.646679	10.8424		TACACGTACG	27	0.497934	-5.09412		TGACCGATTG	5	0.138041	-35.4783		TAAACGTTAG	5	0.126122	0.537206		TGGACGAGAG	4	0.0928182	1.07247		TGTTCGGATG	1	0.0179698	-16.6874		TGGACGGTAG	1	0.0201975	-24.2479		TCAGCGGACG	1	0.0205078	-7.99113		TGTTCGTATG	30	0.392234	-95.0662
	TACCCGCACG	39	0.677648	2.42121		TGAACGATAG	36	0.646679	9.19141		TACACGTAAG	27	0.497934	-5.51576		TACCCGTAAG	5	0.138041	-6.16571		CCCCCGCGAG	5	0.126122	-35.1295		TATACGGAAG	4	0.0928182	-2.14511		TAATCGAACG	1	0.0179698	-10.5295		TAAGCGTAGG	1	0.0201975	-62.3841		TCGCCGAATG	1	0.0205078	-156.805		TATACGAATG	30	0.392234	-66.0357
	TATACGGCAG	39	0.677648	-10.7736		TCAACGGGAG	36	0.646679	51.2131		TAATCGAAAG	27	0.497934	-10.9511		TCACCGAGAG	5	0.138041	7.97699		TTTACGAGAG	5	0.126122	-2.13549		TACTCGGCAG	4	0.0928182	-2.50979		TCGTCGTATG	1	0.0179698	-202.638		TGAGCGTATG	1	0.0201975	-49.8294		TGACCGCTGG	1	0.0205078	-22.3447		TAATCGGTAG	30	0.392234	-30.6587
	TAATCGGCCG	39	0.677648	2.0123		TACACGGACG	36	0.646679	37.5578		TAATCGAACG	27	0.497934	-10.5295		TTGACGTTCG	5	0.138041	-77.0811		TAAACGTAAG	5	0.126122	38.3246		TGAACGCAAG	4	0.0928182	48.3569		TGTACGCGAG	1	0.0179698	5.16824		TTTTCGAGAG	1	0.0201975	-50.309		TTTACGCGAG	1	0.0205078	-0.757402		TGATCGATTG	30	0.392234	-84.1698
	TAGACGGGAG	39	0.677648	3.49126		TAACCGAGAG	36	0.646679	10.4865		TCACCGTCAG	27	0.497934	-1.95191		TCACCGCTAG	5	0.138041	5.54298		TTGCCGTCTG	5	0.126122	-156.871		TGACCGTTAG	4	0.0928182	9.64365		TTACCGAGCG	1	0.0179698	-21.5173		TGACCGCCGG	1	0.0201975	-21.6743		TTTGCGATTG	1	0.0205078	-202.638		TGATCGACTG	30	0.392234	-51.9205
	TGAACCCGAG	39	0.677648	17.652		TCAGCGGGAG	36	0.646679	27.0355		TAAGCGGGAG	27	0.497934	29.545		TACACGCCAG	5	0.138041	-2.61697		TTGACGGGCG	5	0.126122	3.06637		TTGTCGGGAG	4	0.0928182	-3.36791		TTAACGCACG	1	0.0179698	38.1756		TAAACGTGTG	1	0.0201975	-9.06578		TCGTCGGCAG	1	0.0205078	-78.7827		TTCGCGATGG	30	0.392234	-188.959
	TAACCGGGCG	39	0.677648	-3.34554		TTCACGGCCG	36	0.646679	7.75525		TCAACGAAAG	26	0.479492	3.13393		TACACGCTAG	5	0.138041	0.456839		TAAGCGTCCG	5	0.126122	12.0644		TGCCCGCCAG	4	0.0928182	14.3789		TTCACGTGAG	1	0.0179698	-41.2465		TAAGCGTGCG	1	0.0201975	-9.65146		TGGCCGATAG	1	0.0205078	-35.9051		TAAGCGCCCG	30	0.392234	-44.7876
	TTATCGGTAG	38	0.660272	4.75102		TCTACGGACG	36	0.646679	-3.77726		TAAACGAGAG	26	0.479492	9.96852		TACTCGCGAG	5	0.138041	-91.4941		TAACCGAGAG	5	0.126122	10.4865		TAGCCGCAAG	4	0.0928182	-5.98303		TAAACGACAG	1	0.0179698	0.105403		TCCACGGGAG	1	0.0201975	-36.5139		TGACCGGGAT	1	0.0205078	-25.1243		TTATCGTACG	29	0.379159	-40.0961
	TTCACGGGAG	38	0.660272	1.40539		TTATCGGAAG	36	0.646679	10.9595		TTTACGGACG	26	0.479492	29.009		TAGCCGCGGG	5	0.138041	-48.0524		TTACCGCACG	5	0.126122	13.8361		TTAACGATCG	4	0.0928182	-0.98987		TTTCCGAGAG	1	0.0179698	-33.1964		TAACCGCGCG	1	0.0201975	19.0077		TAGGCGCTTG	1	0.0205078	-174.789		TCTTCGTATG	29	0.379159	-139.2
	TAGACGAGCG	38	0.660272	-8.26228		TACACGGCTG	36	0.646679	-11.9564		TAACCGTCCG	26	0.479492	0.979283		TAAACGTTCG	5	0.138041	0.958845		TTCGCGAGAG	5	0.126122	-119.242		TCACCGAGCG	4	0.0928182	-22.7246		TTACCGGGAG	1	0.0179698	0.063563		TCCCCGCCCG	1	0.0201975	-60.1676		TATGCGATTG	1	0.0205078	-143.21		TCAACGTATG	29	0.379159	-72.8192
	TGCACGCAAG	38	0.660272	4.51653		TATACGGCTG	36	0.646679	0.668871		TGACCGATAG	26	0.479492	9.70943		TGATCGGTAG	5	0.138041	10.6767		TAAGCGTCAG	5	0.126122	43.2217		TGCCCGAAAG	4	0.0928182	3.65647		TGCACGCTAG	1	0.0179698	-21.3657		TAAACGGTCG	1	0.0201975	43.6108		TAAACGGTCG	1	0.0205078	43.6108		TCGTCGTATG	29	0.379159	-202.638
	TCACCGAGAG	38	0.660272	7.97699		TGAGCGGATG	36	0.646679	-10.2113		TATCCGCAAG	26	0.479492	25.8762		TAGCCGCGCG	5	0.138041	0.355232		TCACCGCAAG	5	0.126122	43.3304		TTACCGTGAG	4	0.0928182	14.2515		TAAACGCAGG	1	0.0179698	-9.38544		TTAACGTTCG	1	0.0201975	0.11232		TGCGCGGAAG	1	0.0205078	-8.86402		TGTGCGTTTG	29	0.379159	-133.231
	TAATCGGAAG	38	0.660272	7.12875		TCACCGTCAG	36	0.646679	-1.95191		TATACGTGCG	26	0.479492	-4.4424		TTCACGTACG	5	0.138041	-5.94064		TTACCGCAAG	5	0.126122	49.6707		TTTCCGGGTG	4	0.0928182	-130.846		TGGACGCGAG	1	0.0179698	34.0295		TCGCCGGCGG	1	0.0201975	-171.059		TCCCCGCGTG	1	0.0205078	-117.127		TTATCGATCG	29	0.379159	-49.1634
	TACACGCTAG	38	0.660272	0.456839		TCAACGTCAG	36	0.646679	-1.30196		TCAACGCGCG	26	0.479492	9.71446		TGATCGAAAG	5	0.138041	-1.19474		TTAGCGGCAG	5	0.126122	-8.06631		TAAACGTCAG	4	0.0928182	32.7865		TGACCGCAGG	1	0.0179698	15.4427		TGCGCGGAAG	1	0.0201975	-8.86402		TAATCGGGCG	1	0.0205078	43.4544		TAGGCGTTTG	29	0.379159	-117.937
	CGACCGCTAG	38	0.660272	54.3299		TAACCGGGCG	36	0.646679	-3.34554		TTCTCGGACG	26	0.479492	-5.55758		TTTGCGCGAG	5	0.138041	-79.0291		TTAGCGGTAG	5	0.126122	-8.7367		TTATCGAGAG	4	0.0928182	-2.79535		TGACCGTACG	1	0.0179698	-41.8902		TCACCGCGTG	1	0.0201975	-29.3999		GGACCGCCCG	1	0.0205078	-86.4186		TTCCCGAATG	29	0.379159	-117.244
	TAGACGCGCG	38	0.660272	-6.8842		TAAACGAGCG	35	0.628716	41.9691		TTTACGCGAA	26	0.479492	-2.25287		TATGCGCGAG	5	0.138041	-82.8598		TAACCGAACG	5	0.126122	6.58315		TGCGCGCAAG	4	0.0928182	-42.1762		TGCTCGCGAG	1	0.0179698	-81.7378		TTAACGACCG	1	0.0201975	-0.319482		TACACGCAAG	1	0.0205078	26.3391		TTATCGACTG	29	0.379159	-96.0541
	TGATCGAGAG	38	0.660272	3.13029		TATACGTGCG	35	0.628716	-4.4424		TATTCGGATG	26	0.479492	-1.39258		TCAACGTAAG	5	0.138041	4.23612		TGAACGGATG	5	0.126122	13.9663		TCCCCGATAG	4	0.0928182	-66.0707		TGTGCGAGAG	1	0.0179698	-41.5245		TAGCCTCGAG	1	0.0201975	-0.876411		TATACGTGTG	1	0.0205078	-56.5795		TAGGCGATTG	29	0.379159	-174.789
	TGCGCGGCAG	38	0.660272	-6.24112		TGGACGAGAG	35	0.628716	1.07247		TCTTCGCGAG	26	0.479492	-85.3694		TTCACGGCCG	5	0.138041	7.75525		TCAGCGGGCG	5	0.126122	-3.66609		TGACCGGTTG	4	0.0928182	-81.3109		TCAACGGGAG	1	0.0179698	51.2131		TTATCGGGTG	1	0.0201975	-36.5322		TTAACGGTCG	1	0.0205078	42.7643		TCTGCGCCTG	29	0.379159	-147.828
	TAAACGTACG	38	0.660272	38.7463		TTGACGTGAG	35	0.628716	-3.75099		TTACCGTACG	26	0.479492	5.67084		TGACCGAGCG	5	0.138041	-37.4994		TCAACGGTCG	5	0.126122	9.97805		TAAACGTCCG	4	0.0928182	1.62923		TAAACGTACG	1	0.0179698	38.7463		TGAACGCTTG	1	0.0201975	-34.6182		TGTACTGTCC	1	0.0205078	-175.188		TGGACGTTTG	29	0.379159	-112.088
	TAACCGAACG	38	0.660272	6.58315		TAATCGGAAG	35	0.628716	7.12875		TGCTCGGCTG	26	0.479492	-6.36214		TGGACGTGAG	5	0.138041	2.17466		TATCCGCGAG	5	0.126122	2.65128		TAACCGAGAG	4	0.0928182	10.4865		TATCCGCAAG	1	0.0179698	25.8762		TTCTCGATGG	1	0.0201975	-160.239		TTAGCGACAG	1	0.0205078	-41.3785		TTGGCGGCAG	29	0.379159	-85.9301
	TCTACGGGAG	38	0.660272	3.69939		TTTACGGCAG	35	0.628716	-6.94283		TCAACGCCAG	26	0.479492	-1.02607		TGGCCGTGAG	5	0.138041	33.1037		TTATCGGGAG	5	0.126122	46.8635		TGAGCGGGTG	4	0.0928182	25.6927							TAACCGCTAG	1	0.0201975	39.6315		TCAGCGTTGG	1	0.0205078	-100.172		TTGACGATGG	29	0.379159	-157.323
	TATTCGGGAG	38	0.660272	-4.48097		TAACCGTACG	35	0.628716	6.51736		TTAACGCACG	26	0.479492	38.1756		TCAACGGTCG	5	0.138041	9.97805		TTAACGTCCG	5	0.126122	0.782708		TTTCCGAATG	4	0.0928182	-124.946							TTACCTCGAG	1	0.0201975	21.6068		TCCACGAGAG	1	0.0205078	-80.268		TGAACGTTAG	29	0.379159	10.2936
	TCTCCGCAAG	38	0.660272	-8.21233		TAAACGGATG	35	0.628716	29.2611		TACACGGAAG	26	0.479492	5.55723		TATCCGCGAG	5	0.138041	2.65128		TTCACGGCAG	5	0.126122	12.0109		TTTCCGCTTG	4	0.0928182	-148.706							TTTCCGCGAG	1	0.0201975	6.48203		TAGGCGTTCG	1	0.0205078	-97.3784		TCCCCGCCCG	29	0.379159	-60.1676
	TGAGCGTAAG	38	0.660272	-4.64174		TGAGCGCAAG	35	0.628716	1.66417		TGCGCGGAAG	26	0.479492	-8.86402		TTTACGGGCG	5	0.138041	5.78406		TAAGCGCAAG	5	0.126122	-8.09222		TCACCGCTCG	4	0.0928182	-25.1586							TGCACGCGAT	1	0.0201975	-66.1585		TCACCGCGAT	1	0.0205078	16.5419		TATTCGTAGG	29	0.379159	-139.2
	TAAACGCACG	38	0.660272	39.0222		TCTTCGCGAG	35	0.628716	-85.3694		TCTCCGCAAG	26	0.479492	-8.21233		TAAACGCAGG	5	0.138041	-9.38544		TTAGCGGACG	5	0.126122	24.7951		TTTCCGCCGG	4	0.0928182	-125.475							TCATCGGCGG	1	0.0201975	-77.9742		TTCACGCCCG	1	0.0205078	-34.6208		TGTTCGGGAG	29	0.379159	5.27542
	TTAACGGGGG	38	0.660272	5.73669		TTACCGTACG	35	0.628716	5.67084		TTATCGAGAG	26	0.479492	-2.79535		TGACCGGGCG	5	0.138041	-83.3321		TCAACGTCAG	5	0.126122	-1.30196		TGGACGTGAG	4	0.0928182	2.17466							TATACGTGCG	1	0.0201975	-4.4424		TGACCTCTAG	1	0.0205078	16.9989		TCGGCGTTTG	29	0.379159	-177.365
	TGAACGAAAG	38	0.660272	15.3999		TCAACGGGCG	35	0.628716	52.0905		TCATCGGGAG	26	0.479492	8.94422		TATACGCGCG	5	0.138041	-4.16651		TATTCGGCTG	5	0.126122	21.5579		TGACCTGTCC	4	0.0928182	-187.063							TGACCGTCAG	1	0.0201975	10.314		TCAACGCGTG	1	0.0205078	-68.2183		TGTGCGGTAG	29	0.379159	-48.4256
	TGAACGGAAG	38	0.660272	59.154		TTAACGTCAG	35	0.628716	5.03834		TCATCGGGCG	26	0.479492	9.82163		TTACCGTATG	5	0.138041	-73.4692		TAGCCGTAGG	4	0.100898	-125.292		TTTCCGCGTG	4	0.0928182	-76.9136							TGTCCGTGTG	1	0.0201975	-40.9453		TGTGCGCGTG	1	0.0205078	-86.7122		TGAACGATAG	29	0.379159	9.19141
	TACACGCAAG	38	0.660272	26.3391		TTAACGCAAG	35	0.628716	42.4313		TGACCGCGTG	26	0.479492	46.3126		TTAACGGGGG	5	0.138041	5.73669		TCAGCGGACG	4	0.100898	-7.99113		TCAACGGTCG	4	0.0928182	9.97805							TCAGCGTTGG	1	0.0201975	-100.172		TGTGCGTGAG	1	0.0205078	-16.2515		TTGACGTCTG	29	0.379159	-156.221
	CGACCGAGAG	38	0.660272	56.7639		TGAACGACAG	35	0.628716	9.8618		TAGACGGGCG	26	0.479492	35.4918		TCGCCGCGAT	5	0.138041	-2.1105		TCCCCGGACG	4	0.100898	-85.1437		TTTCCGCGGG	4	0.0928182	-76.9136							TGTGCGCGAG	1	0.0201975	-41.5245		TCTGCGCCCG	1	0.0205078	-133.053		TTGACGTTTG	29	0.379159	-156.221
	TTAGCGGGAG	38	0.660272	33.3757		TACACGAACG	35	0.628716	-6.19631		TGTCCGAGAG	26	0.479492	4.30818		TTATCGGAAG	5	0.138041	10.9595		TATACGCGCG	4	0.100898	-4.16651		TTTCCGCTAG	4	0.0928182	-65.3102							TAAACTGTCC	1	0.0201975	-18.0077		TTCACGTTTG	1	0.0205078	-110.963		TCTGCGTTAG	29	0.379159	-100.31
	TAACCGCCAG	38	0.660272	40.3019		TGGCTGTGAG	35	0.628716	7.55614		TATTCGGGTG	26	0.479492	6.96148		TTAACGCTCA	5	0.138041	-1.10725		TAAACGAGCG	4	0.100898	41.9691		TCACCGCCTG	4	0.0928182	-70.842							TGACCGCTTG	1	0.0201975	4.20019		TTAGCGTCGG	1	0.0205078	-67.9222		TCTGCGTTCG	29	0.379159	-131.011
	TGTACGAGAG	37	0.642897	3.79016		TAAGCGTGAG	35	0.628716	21.5058		TTAGCGGGCG	26	0.479492	-2.45883		TAGCCGGTCG	5	0.138041	-122.651		TTCGCGCGTG	4	0.100898	-202.638		TGGCCGCAAG	4	0.0928182	3.77336							TTGACGGTAG	1	0.0201975	-30.1736		TATTCGGGTG	1	0.0205078	6.96148		TGGACGTATG	29	0.379159	-112.088
	TAAACGTGCG	37	0.642897	43.0713		TACTCGGACG	35	0.628716	-4.71105		TAACCGCTAG	26	0.479492	39.6315		TGAACGCCAG	5	0.138041	11.2399		TTAACGGCCG	4	0.100898	43.4346		TTTACGGGCG	4	0.0928182	5.78406							TTCACGGACG	1	0.0201975	36.7113		TAAACGTTAG	1	0.0205078	0.537206		TAATCGATTG	29	0.379159	-68.875
	TAACCGACAG	37	0.642897	0.623429		TGAGCGAGAG	35	0.628716	5.98921		TAAACGCCCG	26	0.479492	1.90513		TATACGGCAG	5	0.138041	-10.7736		TCATCGGGAG	4	0.100898	8.94422		TTTCCGAACG	4	0.0928182	-45.8061							TTTACTGTCC	1	0.0201975	-96.0477		TTGGCGTCCG	1	0.0205078	-98.2249		TGTTCGATTG	29	0.379159	-98.2054
	TTTACGGCCG	37	0.642897	-11.1985		TGTTCGGCTG	35	0.628716	6.2631		TGAGCGGATG	26	0.479492	-10.2113		TTACCGAGAG	5	0.138041	14.3173		TAGACGCGAG	4	0.100898	-7.30584		TAAACGATTG	4	0.0928182	-52.2804							TTCTCGGTTG	1	0.0201975	-79.0009		TGAGCGTAGG	1	0.0205078	-76.3743		TCTCCGTTAG	29	0.379159	-111.395
	TTAACGGAGG	37	0.642897	1.41165		TGATCGCAAG	35	0.628716	1.66417		TAAGCGTCCG	25	0.46105	12.0644		TACACGGCTG	5	0.138041	-11.9564		TCGCCGCGAG	4	0.100898	29.003		TTTCCGCTCG	4	0.0928182	-101.145							TCCTCGCGAG	1	0.0201975	-125.583		TATACGCTAG	1	0.0205078	-44.8014		TATACGTCTG	29	0.379159	-41.9831
	TAACCGCGTA	37	0.642897	-3.04593		TTAACGGGTG	35	0.628716	5.73669		TAACCGACAG	25	0.46105	0.623429		TTAACGAGAG	5	0.138041	45.3782		TGATCGGCTG	4	0.100898	-2.26168		TTAACGGAGG	4	0.0928182	1.41165							TTAGCGCGAG	1	0.0201975	-31.5154		TAAACGTGGC	1	0.0205078	-66.1448		TGATCGCCCG	29	0.379159	-124.774
	TTACCGAACG	37	0.642897	5.73663		TAACCGCAGG	34	0.610753	-2.14601		TCAACGGCCG	25	0.46105	10.6484		TAGCCTCGAG	5	0.138041	-0.876411		TCACCCGAGG	4	0.100898	-154.266		TCACCGCTTG	4	0.0928182	-71.5124							TAAACGTTAG	1	0.0201975	0.537206		TGACCGATGT	1	0.0205078	-93.1367		TTAACGTTTG	29	0.379159	-79.0277
	TGGACGGGTG	37	0.642897	-0.361086		TTTACGGAAG	34	0.610753	1.68564		CGACCGTTAG	25	0.46105	14.5857		TATTCGGGTG	5	0.138041	6.96148		TCAACGCTAG	4	0.100898	-1.69645		TAACCGCGTG	4	0.0928182	-1.55046							TATACGCGGG	1	0.0201975	-84.153		TTACCGGATG	1	0.0205078	-87.6571		TTTACGTAGG	29	0.379159	-92.783
	TAAGCGGCCG	37	0.642897	-11.4754		TGACCGATAG	34	0.610753	9.70943		TCGCCGCGAT	25	0.46105	-2.1105		TATTCGGCAG	5	0.138041	10.1154		TAACCGTTAG	4	0.100898	-0.112745		TACCCGACGG	4	0.0928182	-114.621							TAGTCGTCTG	1	0.0201975	-111.631		TAGACGCGAG	1	0.0205078	-7.30584		TAAGCGAGGG	29	0.379159	-114.911
	TTCACGGACG	37	0.642897	36.7113		TAAGCGTCCG	34	0.610753	12.0644		TGCACGGTAG	25	0.46105	21.0103		TTTACGAGAG	5	0.138041	-2.13549		TAACCGGACG	4	0.100898	-7.67058		TCGCCGCGCG	4	0.0928182	-1.69856							TAGCCGCGCG	1	0.0201975	0.355232		TCCCCGCATG	1	0.0205078	-77.5653		TGGTCGATGG	29	0.379159	-156.329
	TGCTCGGCTG	37	0.642897	-6.36214		TAGACGCGCG	34	0.610753	-6.8842		TGAACGTCAG	25	0.46105	10.964		TAGCCGAGAG	5	0.138041	-8.1659		TGAACGATAG	4	0.100898	9.19141		TCACCGGATG	4	0.0928182	-119.236							TGAGCGGGAC	1	0.0201975	41.6508		TCTGCGCTGG	1	0.0205078	-202.638		TTGCCGTGAG	29	0.379159	-4.40093
	TCAACGGGAG	37	0.642897	51.2131		TGTTCGGGTG	34	0.610753	-8.33332		TGTTCGGGTG	25	0.46105	-8.33332		TGCTCGCGAG	5	0.138041	-81.7378		TTCGCGCCTG	4	0.100898	-160.454		TGGACGCGAT	4	0.0928182	2.91601							TAGACGCGAG	1	0.0201975	-7.30584		TTCCCGCCTG	1	0.0205078	-106.521		TCCCCGTAGG	29	0.379159	-117.31
	TCACCGAAAG	37	0.642897	3.65196		TAAACGAAAG	34	0.610753	37.2224		TGGACGGGTG	25	0.46105	-0.361086		TCTCCGCGAA	5	0.138041	-1.35374		TGCACGGAAG	4	0.100898	15.3136		TAAACGCGCG	4	0.0928182	43.3472							TGTACGAAAG	1	0.0201975	-36.1428		TTGCCCGCGG	1	0.0205078	-206.089		TTGTCGATGG	29	0.379159	-205.497
	TGAACGTAAG	37	0.642897	16.5021		TAAGCGGCCG	34	0.610753	-11.4754		TTAGCGGCAG	25	0.46105	-8.06631		TTTACGTGAG	5	0.138041	-1.0333		TCAACGCAAG	4	0.100898	36.091		TTTCCGAGAG	4	0.0928182	-33.1964							TTCCCGCCTG	1	0.0201975	-106.521		TGCCCTCGAG	1	0.0205078	-28.6156		TGGTCGTTTG	29	0.379159	-158.504
	TAAGCGGACG	37	0.642897	25.6416		TAGTCGGGAG	34	0.610753	-7.19866		TGGGCGGGAG	25	0.46105	20.649		TAAACGAAAG	5	0.138041	37.2224		TTAACGCCAG	4	0.100898	5.31424		TTAACGCTCG	4	0.0928182	0.388215							TGAGCTGTCC	1	0.0201975	-122.172		TTGTCGGCGG	1	0.0205078	-124.259		TTTCCGTTAG	29	0.379159	-105.054
	TCAGCGGGAG	37	0.642897	27.0355		TGACAGCGTG	34	0.610753	12.4426		TAACCGTGAG	25	0.46105	10.4208		TACTCGTATG	5	0.138041	-103.648		TCAACGAGCG	4	0.100898	8.33637		TGACCGGGTG	4	0.0928182	-39.1985							TATACGCCAG	1	0.0201975	-21.5707		TCGCCGCGAG	1	0.0205078	29.003		TATCCGTATG	29	0.379159	-65.5835
	TAAACGCAAG	37	0.642897	70.1795		TGTTCGGGAG	34	0.610753	5.27542		TTGTCGGGAG	25	0.46105	-3.36791		TTACCTCGAG	5	0.138041	21.6068		TACACGGAAG	4	0.100898	5.55723		TGAACGAAAG	4	0.0928182	15.3999							TACCCGCAAG	1	0.0201975	33.5785		TAAGCGTAAG	1	0.0205078	17.1808		TTCACGTCAG	29	0.379159	-30.6411
	TGACCGAGAG	37	0.642897	51.8219		TGTCCGTGAG	34	0.610753	4.2424		TTACCGTGAG	25	0.46105	14.2515		TAAGCGGCAG	5	0.138041	19.6819		TTAACGCTCA	4	0.100898	-1.10725		TCAACGAGAG	4	0.0928182	7.45897							TTATCGGACG	1	0.0201975	38.2828		TATACGAACG	1	0.0205078	-13.8987		TTCACGACTG	29	0.379159	-83.56
	TAAGCGTGAG	37	0.642897	21.5058		TAAACGCATG	34	0.610753	18.464		TACACGAACG	25	0.46105	-6.19631		TCAACGTGCG	5	0.138041	9.43856		TGTTCGGCTG	4	0.100898	6.2631		TGCACGGCAG	4	0.0928182	17.9365							TAAACGGGTG	1	0.0201975	33.5862		TGATCGGCTG	1	0.0205078	-2.26168		TTCACGATTG	29	0.379159	-112.065
	TAACCGCCTG	37	0.642897	-11.4136		TGGCCGTGAG	34	0.610753	33.1037		TAAACGTCAG	25	0.46105	32.7865		TTGCCGAGAG	5	0.138041	-4.33515		TCAACGCGAG	4	0.100898	8.83705		TAATCGGGTG	4	0.0928182	-8.68271							TTATCGAGCG	1	0.0201975	-38.6299		TGACCGGCTT	1	0.0205078	-111.754		TGTCCGTTAG	28	0.366085	-67.5498
	TTAACGCTCA	37	0.642897	-1.10725		TAACCGCCTG	34	0.610753	-11.4136		TGATCGGGTG	25	0.46105	7.60144		TGGCCGCTAG	5	0.138041	3.77336		TAATCGGGTG	4	0.100898	-8.68271		TTAACGAAAG	4	0.0928182	9.47423							TCCCCGTATG	1	0.0201975	-117.31		TAAACGGGTG	1	0.0205078	33.5862		TGGCCGTTGG	28	0.366085	-107.703
	TGAACGCGTG	37	0.642897	7.49426		TTAACGGGGG	34	0.610753	5.73669		TCACCGTAAG	25	0.46105	3.58617		TCAACGGAAG	5	0.138041	15.3091		TTAACGAAAG	4	0.100898	9.47423		TAAACGGATG	4	0.0928182	29.2611							TCCTCGTCTG	1	0.0201975	-128.875		TTCTCGCCCG	1	0.0205078	-112.892		TACACGTTTG	28	0.366085	-83.1134
	TGAACGGCAG	37	0.642897	53.6159		TACGCGTCAG	34	0.610753	7.54228		TAAACGCAGG	25	0.46105	-9.38544		TTACCGTAAG	5	0.138041	9.92647		TTGACGTGAG	4	0.100898	-3.75099		TGACCGGCGA	4	0.0928182	-77.102							TGTACGTGCG	1	0.0201975	-84.429		TTGTCGTTAG	1	0.0205078	-150.821		TTATCGGCGG	28	0.366085	-77.9742
	TAATCGGTCG	37	0.642897	1.34191		TAGACGGGAG	34	0.610753	3.49126		TGGACGCGAT	25	0.46105	2.91601		TAAACGGTAG	5	0.138041	11.6102		TTGTCGGGAG	4	0.100898	-3.36791		TTACCGAGAG	4	0.0928182	14.3173							TGCGCGTCAG	1	0.0201975	-14.2803		TGACCTCGTG	1	0.0205078	13.9237		TGGGCGCTTG	28	0.366085	-126.925
	TCACCGCAAG	37	0.642897	43.3304		TAATCGAAAG	34	0.610753	-10.9511		TTAACGCCAG	25	0.46105	5.31424		TGTGCGGGAG	4	0.110433	23.3666		TACACGTACG	4	0.100898	-5.09412		TTAACGCGCG	4	0.0928182	10.9217							TAACCGTTAG	1	0.0201975	-0.112745		TTTGCGCCTG	1	0.0205078	-147.828		TATCCGTTAG	28	0.366085	-77.3062
	TTAACCGGAG	37	0.642897	54.1024		TTACCTCGAG	34	0.610753	21.6068		TAATCGGTCG	25	0.46105	1.34191		TAGCCGTGTG	4	0.110433	-59.9471		TGAGCGGGAC	4	0.100898	41.6508		TGACCGGTCG	4	0.0928182	-125.445							TTCGCGATAG	1	0.0201975	-105.563		TAACCGTTAG	1	0.0205078	-0.112745		TGATCGGTCG	28	0.366085	-78.6446
	TAACCGCCCG	37	0.642897	9.14456		TTATCGGTCG	33	0.59279	0.49539		TCAACGAACG	24	0.442608	4.01134		TCAGCGGACG	4	0.110433	-7.99113		TAGCCGCAAG	4	0.100898	-5.98303		TGCACGGGAG	4	0.0928182	7.33103							GGACCTGTCC	1	0.0201975	-160.745		TTCACGGGTG	1	0.0205078	-81.9903		TCTTCGATAG	28	0.366085	-128.442
	TTATCGAACG	37	0.642897	-11.376		TAAACGAGAG	33	0.59279	9.96852		TAACCGTTAG	24	0.442608	-0.112745		TAGTCGCGAG	4	0.110433	-53.9986		TCACCGAGAG	4	0.100898	7.97699		TGCGCGGCAG	4	0.0928182	-6.24112							TAGGCGTCGG	1	0.0201975	-114.207		TGGCCGAGAG	1	0.0205078	33.1694		TTATCGACAG	28	0.366085	-44.2374
	TCAGCGGACG	36	0.625521	-7.99113		TTGACGGACG	33	0.59279	-2.85025		TTGACGGACG	24	0.442608	-2.85025		TAAACGAGCG	4	0.110433	41.9691		TAACCCGAGG	4	0.100898	-122.687		TGCGCGGTAA	4	0.0928182	-4.66278							TATCCGCGAG	1	0.0201975	2.65128		TATGCGCCCG	1	0.0205078	-99.4207		TGGCCGATGG	28	0.366085	-107.638
	TACCCGAAAG	36	0.625521	-6.09992		TGAGCGGGGG	33	0.59279	-0.852254		TGCCCGAAAG	24	0.442608	3.65647		TAACCGGAAG	4	0.110433	-8.09222		TACGCGTCAG	4	0.100898	7.54228		TAATCGGTCG	4	0.0928182	1.34191							TTGGCGCGAG	1	0.0201975	-50.1678		TCCGCGGTCG	1	0.0205078	-77.7138		TAATCGAGCG	28	0.366085	-6.20446
	TATACGTGCG	36	0.625521	-4.4424		TACACGTCAG	33	0.59279	-2.89286		TCACCGCTAG	24	0.442608	5.54298		TTATCGGGCG	4	0.110433	11.0289		TCTTCACGAG	4	0.100898	-114.525		TGGCCGCGGG	4	0.0928182	1.11528							TTCACGTTGG	1	0.0201975	-110.963		TTGGCGTACG	1	0.0205078	-98.2249		TGATCGAATG	28	0.366085	-46.3824
	TAAGCGTCTG	36	0.625521	-8.49376		TTCTCGGACG	33	0.59279	-5.55758		TAAACGTGCG	24	0.442608	43.0713		CGACCGCCTG	4	0.110433	9.81258		TGATCGAGAG	4	0.100898	3.13029		TATACGGCTG	4	0.0928182	0.668871							TGTCCGATTG	1	0.0201975	-112.672		TGATCGACGG	1	0.0205078	-78.4654		TTACCGTTGG	28	0.366085	-111.257
	TAAGCGTTAG	36	0.625521	10.9723		TAAACGTGCG	33	0.59279	43.0713		TGATCGAAAG	24	0.442608	-1.19474		TAACCGTTCG	4	0.110433	-31.2701		TGTACGCGAG	4	0.100898	5.16824		TAAACGTAAG	4	0.0928182	38.3246							TGTCCGCGTT	1	0.0201975	-32.3146		TTCGCGTCGG	1	0.0205078	-103.602		TTATCGATTG	28	0.366085	-128.303
	TGCCCGCAAG	36	0.625521	43.3349		TTAACGGATG	33	0.59279	1.41165		TCAACGTACG	24	0.442608	5.11353		TTAACGTGAG	4	0.110433	46.4804		TGAACGCGTG	4	0.100898	7.49426		TAAACGGGTG	4	0.0928182	33.5862							TCACCTGTCC	1	0.0201975	-140.709		TCGGCGTGTG	1	0.0205078	-139.869		TCTACGACTG	28	0.366085	-102.514
	TCAACGGAAG	36	0.625521	15.3091		CGACCGGGAG	33	0.59279	10.9312		TGACAGTGAG	24	0.442608	17.8861		TAAACGACCG	4	0.110433	0.527042		TCACCGCTAG	4	0.100898	5.54298		TAATCGGGAG	4	0.0928182	11.4538							TGGCCGTTTG	1	0.0201975	-81.1586		TAAGCGTCCG	1	0.0205078	12.0644		TAGCCGGCTG	28	0.366085	-111.631
	TAAACGGTAG	36	0.625521	11.6102		TAAACGAGTG	33	0.59279	-10.168		TGGCCGCAAG	24	0.442608	3.77336		TAACCGCATG	4	0.110433	25.7035		TAATCGGCAG	4	0.100898	1.59066		TGTTCGGGTG	4	0.0928182	-8.33332							TTATCGATGG	1	0.0201975	-128.303		TAAGCGGAGG	1	0.0205078	-54.3449		TTCTCGCGAG	28	0.366085	-119.242
	TATTCGGCTG	36	0.625521	21.5579		TTAACGGCAG	33	0.59279	47.6903		TTAACGAACG	24	0.442608	36.7975		TAGACGAGCG	4	0.110433	-8.26228		TTTACGCGAA	4	0.100898	-2.25287		TTACCGCCAG	4	0.0928182	12.5537							TTGACGAGCG	1	0.0201975	-40.6878		TGTTCGCATG	1	0.0205078	-95.0662		TAAGCGATCG	28	0.366085	-45.458
	TTACCGAAAG	36	0.625521	9.99226		TGCGCGGTAG	33	0.59279	-3.16732		TGCCCGCAAG	24	0.442608	43.3349		TGGCCGTTCG	4	0.110433	-125.292		TAATCGGTCG	4	0.100898	1.34191		TCGGCGCGAG	4	0.0928182	-56.5081							TGTCCGCAAG	1	0.0201975	35.6326		TGCGCGGGAG	1	0.0205078	-16.8466		TAGGCGTTCG	28	0.366085	-97.3784
	TTAACGACAG	36	0.625521	3.93615		TAGTCGGGCG	33	0.59279	-6.77702		TGAACGGGCG	24	0.442608	5.73669		TAGCCGTTAG	4	0.110433	-77.3062		TGACTGCGAG	4	0.100898	65.9528		TATTCGCTTG	4	0.0928182	-111.631							TTCGCGGATG	1	0.0201975	-98.1853		TCGGCGGTTG	1	0.0205078	-169.326		TTATCGTCCG	28	0.366085	-77.2131
	TTCACGCAAG	36	0.625521	-1.40912		TGGACGGGAG	33	0.59279	44.8266		TAAACGTACG	24	0.442608	38.7463		TAACCGTCCG	4	0.110433	0.979283		TAGCCGAAAG	4	0.100898	-45.6615		TTCCCGATAG	4	0.0928182	-59.7304							GGACCGTATG	1	0.0201975	-44.9122		TGACCTCGTT	1	0.0205078	-17.1898		TTGCCGATGG	28	0.366085	-156.805
	TCTACGGACG	36	0.625521	-3.77726		TTGCCGCGCG	33	0.59279	-0.491292		TTAACGTACG	24	0.442608	37.8997		TAGCCGTGAG	4	0.110433	-8.23168		TCTCCGCAAG	4	0.100898	-8.21233		TTACCGGGAG	4	0.0928182	0.063563							TTCGCGGCGG	1	0.0201975	-127.141		TTTGCGTGCG	1	0.0205078	-89.5906		TCTACGTTAG	28	0.366085	-110.745
	TTAACGCTAG	36	0.625521	4.64385		TATACGCAAG	33	0.59279	18.6367		TTAACGTAAG	24	0.442608	10.5764		TCGGCGTTCG	4	0.110433	-131.011		TAATCGGGCG	4	0.100898	43.4544		TAGCCGAGAG	4	0.0928182	-8.1659							TCAACGGATG	1	0.0201975	-30.1673		TTAGCGTTTG	1	0.0205078	-100.172		TGCACGAATG	28	0.366085	-73.6282
	TGAACGGTAG	36	0.625521	52.9455		TACTCGGCCG	33	0.59279	-2.08815		TTCACGAACG	24	0.442608	-7.04284		TAGCCGTGCG	4	0.110433	-39.389		TGTACGGAAG	4	0.100898	7.61128		TTAGCGGTAG	4	0.0928182	-8.7367							TAATCGAACG	1	0.0201975	-10.5295		TAATCGCGGG	1	0.0205078	-114.911		TTAGCGGATG	28	0.366085	-54.3449
	TAGCCTCGAG	36	0.625521	-0.876411		TTAACGATAG	33	0.59279	3.26576		TAAACGACCG	24	0.442608	0.527042		TAGACGTGCG	4	0.110433	-7.16009		TTAGCGGGCG	4	0.100898	-2.45883		TAGTCGGGAG	4	0.0928182	-7.19866							TGTTCGGATG	1	0.0201975	-16.6874		TAACCGCATG	1	0.0205078	25.7035		TTGGCGCGGG	28	0.366085	-133.563
	TTACCTCGAG	36	0.625521	21.6068		TAAACGTTAG	33	0.59279	0.537206		TAGCCGTGAG	24	0.442608	-8.23168		TTACCGCTAG	4	0.110433	11.8833		TAATCGGGAG	4	0.100898	11.4538		TAAACGCTCG	4	0.0928182	1.23474							TGACCAAGAT	1	0.0201975	-8.447		TTGACGGGAG	1	0.0205078	38.901		TTCACGAGCG	28	0.366085	-78.1833
	TAAACGCTCG	36	0.625521	1.23474		TGGCCGAGAG	33	0.59279	33.1694		TAAACGGCTG	24	0.442608	-7.85591		TTACCGAAAG	4	0.110433	9.99226		TAATCGCAAG	4	0.100898	-8.09222		TGAACGTCTG	4	0.0928182	-34.2237							TTAGCGTTAG	1	0.0201975	-16.7759		TATTCGGTGG	1	0.0205078	-92.6802		TTCACGAGAG	28	0.366085	-42.3487
	GGACCGAAAG	35	0.608146	0.341313		TTAACGCCAG	33	0.59279	5.31424		TATTCGGGCG	24	0.442608	-4.05933		TGACCGTCAG	4	0.110433	10.314		TGTACGGCAG	4	0.100898	-1.01719		TTCACGCACG	4	0.0928182	-5.66475							TTAACGCACG	1	0.0201975	38.1756		TCAGCGAACG	1	0.0205078	-72.8823		TTATCGTCGG	28	0.366085	-124.774
	TAACCGCATG	35	0.608146	25.7035		TGAGCGTGAG	33	0.59279	31.2622		TACTCGGCAG	24	0.442608	-2.50979		TACACGTCAG	4	0.110433	-2.89286		TGAACGGGTG	4	0.100898	49.8703		TTACCGTAAG	4	0.0928182	9.92647							TTTACGCAAG	1	0.0201975	-9.11146		TGAACGCGAT	1	0.0205078	21.5685		TATACGCTTG	28	0.366085	-96.5168
	TCAACGCGCG	35	0.608146	9.71446		TTAACGCCCG	33	0.59279	1.0586		TTAACGATAG	24	0.442608	3.26576		TAATCGGACG	4	0.110433	39.1293		TGGCCGAGAG	4	0.100898	33.1694		TCACCGTCAG	4	0.0928182	-1.95191							TTCCCGCGAG	1	0.0201975	-33.7312		TTACCCGAGG	1	0.0205078	-122.687		TTGCCGTCAG	28	0.366085	-73.4754
	TGAGCGGGAG	35	0.608146	70.8804		TATACGGCCG	33	0.59279	-10.3519		TACACGGCCG	24	0.442608	8.60177		TTAACGAGCG	4	0.110433	9.54364		TTGACGGGAG	4	0.100898	38.901		TAACCGTGAG	3	0.0696136	10.4208							TGACCGGGGG	1	0.0201975	-65.7434		TGATCGCCCG	1	0.0205078	-124.774		TCGGCGGCCG	28	0.366085	-122.972
	TAAGCGTCAG	35	0.608146	43.2217		TAATCGGTCG	33	0.59279	1.34191		TCCACGCAAG	24	0.442608	-7.74942		AGACCGCCAG	4	0.110433	19.5009		CGACCGACAG	4	0.100898	15.3218		GGACCGAAAG	3	0.0696136	0.341313							TGACCGTCGG	1	0.0201975	-29.8396		TTGGCGATCG	1	0.0205078	-155.077		TCTTCGGCAG	28	0.366085	-23.9731
	TTAGCGTGAG	35	0.608146	-6.24235		TCAACGAAAG	32	0.574826	3.13393		TCATCGCGAG	24	0.442608	-37.8557		TGCCCGAAAG	4	0.110433	3.65647		TGACCCCGTG	4	0.100898	11.2827		TTATCGGTAG	3	0.0696136	4.75102							TGTTCGGACG	1	0.0201975	-92.3999		TTTACGTAAG	1	0.0205078	-40.9663		TGATCGAGCG	28	0.366085	-86.191
	TCGCCGCGAT	35	0.608146	-2.1105		TCACCGCTAG	32	0.574826	5.54298		TTTACGGGCG	24	0.442608	5.78406		TGGCTGTGAG	4	0.110433	7.55614		TAAACGTACG	4	0.100898	38.7463		TTAACGTCAG	3	0.0696136	5.03834							TAGCCGCCCG	1	0.0201975	-68.7193		TGCCCGCGTG	1	0.0205078	-41.4143		TCGGCGCGAG	28	0.366085	-56.5081
	TCGCCGCGCG	35	0.608146	-1.69856		TAAGCGTTAG	32	0.574826	10.9723		TACTCGGACG	24	0.442608	-4.71105		TGAACGAATG	4	0.110433	-29.7878		TTCCCGCGTG	4	0.100898	-117.127		TGACCGAGTG	3	0.0696136	6.6342							TAAACGTACG	1	0.0201975	38.7463		TTTCCGTTAG	1	0.0205078	-105.054		TCCCCGCTCG	28	0.366085	-57.0938
	TGCGCGGTAG	35	0.608146	-3.16732		TTAGCGTGAG	32	0.574826	-6.24235		TAATCGGCTG	24	0.442608	13.0331		TTTTCGCGAG	4	0.110433	-79.0291		TTACCGTACG	4	0.100898	5.67084		TCAGCGGACG	3	0.0696136	-7.99113												TCACCGCAAG	1	0.0205078	43.3304		TTCTCGTATG	28	0.366085	-163.076
	TTAGCGTAAG	35	0.608146	-10.5674		TCGCCGCGAT	32	0.574826	-2.1105		TGACCGCGAT	24	0.442608	60.3868		TGTACGGAAG	4	0.110433	7.61128		TGAACGGCTG	4	0.100898	8.42824		TCCGCGGGCG	3	0.0696136	-91.3931												TGACCTTCTG	1	0.0205078	-67.2626		TGAACGTTTG	28	0.366085	-34.8941
	TGGGCGGGAG	35	0.608146	20.649		TGCACGGTAG	32	0.574826	21.0103		TAGCCTCGAG	24	0.442608	-0.876411		TCAGCGCGAG	4	0.110433	-37.8557		TGGACGTGAG	4	0.100898	2.17466		TGAGCGCGAT	3	0.0696136	-25.1243												TCGTCGATTG	1	0.0205078	-173.918		TTGGCGATAG	28	0.366085	-150.821
	TAAACGCGTG	35	0.608146	-8.78989		TATTCGGCAG	32	0.574826	10.1154		TCACCGCAAG	24	0.442608	43.3304		TCTCCGTTCG	4	0.110433	-142.096		TAACCGCGCG	4	0.100898	19.0077		TAACCGCAGG	3	0.0696136	-2.14601												TTAGCGCCCG	1	0.0205078	-77.2131		TTCTCGCACG	28	0.366085	-83.9364
	TGTCCGTAAG	35	0.608146	-4.11166		TAAACGAACG	32	0.574826	37.6441		TAAACGGGGG	24	0.442608	5.73669		TGATCGCCCG	4	0.110433	-124.774		TAACCGACAG	4	0.100898	0.623429		TTCACGGGAG	3	0.0696136	1.40539												TAATCGAACG	1	0.0205078	-10.5295		TTGGCGACAG	28	0.366085	-119.242
	TTTTCGGGAG	35	0.608146	-0.650227		TAAACGGCAG	32	0.574826	12.2806		TGTGCGGGAG	23	0.424166	23.3666		TAAGCGTCAG	4	0.110433	43.2217		CGACCGGGAG	4	0.100898	10.9312		TAGCCGTTGG	3	0.0696136	-156.871												TGTGCGTTTG	1	0.0205078	-133.231		TGTGCGCGAG	28	0.366085	-41.5245
	TACACGGACG	35	0.608146	37.5578		TCAGCGTCAG	32	0.574826	9.13318		TTCACGGGAG	23	0.424166	1.40539		TAAGCGTTAG	4	0.110433	10.9723		TGGCCGTGAG	4	0.100898	33.1037		TAACCGTGCG	3	0.0696136	10.8424												TTATCGAATG	1	0.0205078	-90.516		TCCTCGTCGG	28	0.366085	-160.454
	TTAACGTCCG	35	0.608146	0.782708		TTATCGGGCG	32	0.574826	11.0289		TAACCGTCAG	23	0.424166	32.1366		TAAGCGGAAG	4	0.110433	-6.35898		TTCACGGACG	4	0.100898	36.7113		TAAACGAGAG	3	0.0696136	9.96852												TTAACGCACG	1	0.0205078	38.1756		TTGTCGCCCG	28	0.366085	-155.077
	TTAGCGTCAG	35	0.608146	15.4735		TCAACGCTAG	32	0.574826	-1.69645		TGTTCGCGAG	23	0.424166	-41.5245		TAACCGATAG	4	0.110433	-0.046959		TTTACGGCAG	4	0.100898	-6.94283		TCACCGTACG	3	0.0696136	-27.1154												TAACCGTCCG	1	0.0205078	0.979283		TAATCGTCCG	28	0.366085	-44.7876
	TATACGCGCG	35	0.608146	-4.16651		TTACCGCGCG	32	0.574826	18.1611		TAACCGCATG	23	0.424166	25.7035		TTAGCGTGAG	4	0.110433	-6.24235		TGGCCGCTAG	4	0.100898	3.77336		TCAGCGTCCG	3	0.0696136	-21.5684												TTGTCGACTG	1	0.0205078	-142.339		TCGGCGACTG	28	0.366085	-202.638
	TACCCGCAAG	35	0.608146	33.5785		TAAACGGCTG	32	0.574826	-7.85591		TGATCGGTAG	23	0.424166	10.6767		TAGCCGTTTG	4	0.110433	-129.022		TGATCGGAAG	4	0.100898	16.8851		TAACCGTCAG	3	0.0696136	32.1366												TAAACGACAG	1	0.0205078	0.105403		TGAACGATTG	28	0.366085	-35.9963
	TTAACGGGAG	35	0.608146	89.1324		TTACCGAAAG	32	0.574826	9.99226		TTAACGGATG	23	0.424166	1.41165		TTCACGGCAG	4	0.110433	12.0109		TTCACGGTCG	4	0.100898	10.8291		TTTACGGACG	3	0.0696136	29.009												TGTCCGCCGG	1	0.0205078	-76.3075		TATACGTTGG	28	0.366085	-156.221
	TACACGTACG	35	0.608146	-5.09412		TTAACGATCG	32	0.574826	-0.98987		TTAACGGAGA	23	0.424166	-0.083814		TTAGCGTCAG	4	0.110433	15.4735		TAAACGGCAG	4	0.100898	12.2806		TGAACGAGCG	3	0.0696136	-38.0174												TGATCGTCTG	1	0.0205078	-80.6405		TAATCGACTG	28	0.366085	-36.6257
	TCACCGCACG	35	0.608146	12.6289		TAAACGTTCG	32	0.574826	0.958845		TGACCGTATG	23	0.424166	2.24338		TAAACGTGAG	4	0.110433	11.0707		TTTACGGGCG	4	0.100898	5.78406		TCAACGCTAG	3	0.0696136	-1.69645												TGGACGGGTG	1	0.0205078	-0.361086		TCCACGTTCG	28	0.366085	-64.6091
	TGGACGCGTG	35	0.608146	-11.1582		TGAACCCGAG	32	0.574826	17.652		TGCGCGGTAA	23	0.424166	-4.66278		TAACCGCACG	4	0.110433	46.2616		TCACCGTCAG	4	0.100898	-1.95191		TAACCGCATG	3	0.0696136	25.7035												TTCGCGAGCG	1	0.0205078	-155.077		TGTACGTCAG	28	0.366085	-43.6691
	TACACGGGCG	34	0.59077	-2.00372		TCAGCGGACG	31	0.556863	-7.99113		TGAGCGTCAG	23	0.424166	21.3991		TGACAGCGAG	4	0.110433	57.6303		TTAGCGTCAG	4	0.100898	15.4735		TTATCGGCCG	3	0.0696136	1.16578												TGGTCGACGG	1	0.0205078	-124.75		TCGGCGATGG	28	0.366085	-234.217
	TAAACGGACG	34	0.59077	81.3982		TCAACGGCAG	31	0.556863	9.77103		TCAGCGTCAG	23	0.424166	9.13318		TCTACGCATG	4	0.110433	-92.5071		TAAACGGTAG	4	0.100898	11.6102		TCAACGGGAG	3	0.0696136	51.2131												TAAGCGGACG	1	0.0205078	25.6416		TAGCCGCGAG	28	0.366085	31.5125
	GGACCGTGAG	34	0.59077	4.60056		TGATCGGCAG	31	0.556863	11.3471		TACTCGGCTG	23	0.424166	8.93266		TAATCGGCTG	4	0.110433	13.0331		TTAGCGGAAG	4	0.100898	-2.52823		TATCCGCAAG	3	0.0696136	25.8762												TTGACGTTTG	1	0.0205078	-156.221		TACCCGTTTG	28	0.366085	-83.7634
	GGACCGAGAG	34	0.59077	4.66635		TAAACGGAGG	31	0.556863	1.41165		TGCACGGAAG	23	0.424166	15.3136		TGAACGCGAT	4	0.110433	21.5685		GGACCGAAAG	3	0.0756735	0.341313		TACCCGGTAG	3	0.0696136	-77.8148												TCCGCGTTAG	1	0.0205078	-55.0514		TTTCCGGTCG	28	0.366085	-123.498
	TAATCGGGTG	34	0.59077	-8.68271		TCCCCGCAAG	31	0.556863	-0.509989		TAAACGGTTG	23	0.424166	-8.5263		TGAGCGTGAG	4	0.110433	31.2622		TCAGCGTCAG	3	0.0756735	9.13318		TGAGCGGTAG	3	0.0696136	28.7679												TCAACGTTTG	1	0.0205078	-110.607		TTCACGGTTG	28	0.366085	-68.311
	TTAACGAAAG	34	0.59077	9.47423		TGCGCGGCAG	31	0.556863	-6.24112		TGCCCGCTAG	23	0.424166	17.4527		TAACCGTACG	4	0.110433	6.51736		TTCGCGGTGG	3	0.0756735	-124.068		TTTTCGGGAG	3	0.0696136	-0.650227												TCAACGCAAG	1	0.0205078	36.091		TACACGGTAG	28	0.366085	-20.325
	TGCGCGGTAA	34	0.59077	-4.66278		TTAGCGGCAG	31	0.556863	-8.06631		TTAACGACAG	23	0.424166	3.93615		TGCACGGCAG	4	0.110433	17.9365		TAACCGCAGG	3	0.0756735	-2.14601		TCGACGGGCG	3	0.0696136	1.85911												TCTACGAGAG	1	0.0205078	-40.0547		TATTCGTCTG	28	0.366085	-56.821
	TTCACGGAAG	34	0.59077	9.38798		TGGCCGCTAG	31	0.556863	3.77336		TAAACGCATG	23	0.424166	18.464		TAAACGTGTG	4	0.110433	-9.06578		TTCACGGGAG	3	0.0756735	1.40539		TGAGCGGGGG	3	0.0696136	-0.852254												TAATCGACAG	1	0.0205078	-16.4892		TGTCCGGATG	28	0.366085	-95.0662
	TAAGCGGCAG	34	0.59077	19.6819		TGGGCGGGAG	31	0.556863	20.649		TAACCGAGCG	23	0.424166	10.9082		TTAACGCTAG	4	0.110433	4.64385		TTAACGTGCG	3	0.0756735	10.6458		TAAACGGTTG	3	0.0696136	-8.5263												TAAACGCCAG	1	0.0205078	33.0624		TGACCGAGCG	28	0.366085	-37.4994
	TACCCGCTAG	34	0.59077	7.69627		TATTCGGCTG	31	0.556863	21.5579		TTCACGGTCG	23	0.424166	10.8291		TACACGTACG	4	0.110433	-5.09412		TACCCGCTAG	3	0.0756735	7.69627		TGGTCGGGAG	3	0.0696136	2.55773												TCGACGTCTG	1	0.0205078	-156.221		TGTCCGTGTG	28	0.366085	-40.9453
	TAAACGACCG	34	0.59077	0.527042		TAGCCGTGAG	31	0.556863	-8.23168		TGGACGCGAG	23	0.424166	34.0295		TACCCGTCAG	4	0.110433	-3.54281		TCAACGGTAG	3	0.0756735	9.10064		TCTGCGTTAG	3	0.0696136	-100.31												TTCCCGCGTG	1	0.0205078	-117.127		TTCGCGGTGG	28	0.366085	-124.068
	TAAACGCATG	34	0.59077	18.464		TTTTCGGGAG	31	0.556863	-0.650227		TTAACGCTCG	23	0.424166	0.388215		TGGCCGGCTG	4	0.110433	-126.925		TCCCCGGGTG	3	0.0756735	-202.638		TTACCGAAAG	3	0.0696136	9.99226												TTCTCGTGAG	1	0.0205078	-119.242		TACCCGACGG	28	0.366085	-114.621
	TAAACGTCCG	34	0.59077	1.62923		TATTCGGGCG	31	0.556863	-4.05933		TTAACGCTCA	23	0.424166	-1.10725		TGAACGGGCG	4	0.110433	5.73669		TGCGCGGATG	3	0.0756735	-54.0517		TCATCGGACG	3	0.0696136	5.4966												TAAACGAACG	1	0.0205078	37.6441		TAGCCGCCTG	28	0.366085	-89.2774
	TGATCGGGTG	34	0.59077	7.60144		TTATCGGACG	31	0.556863	38.2828		TGAGCGGAAG	23	0.424166	34.9764		TGGGCGGATG	4	0.110433	-93.6132		TCCCCGTACG	3	0.0756735	-70.9558		TGACCGTTCG	3	0.0696136	-79.6776												TAGACGAATG	1	0.0205078	-97.8949		TAGTCGATGG	28	0.366085	-173.918
	TGGACGCGAT	34	0.59077	2.91601		TCAACGCAAG	31	0.556863	36.091		TAAACGCTAG	23	0.424166	32.392		TGCACGGGAG	4	0.110433	7.33103		TCGCCGCGAT	3	0.0756735	-2.1105		TCACCGTATG	3	0.0696136	-73.4692												TTTGCGTACG	1	0.0205078	-66.3657		TTCACGACCG	28	0.366085	-35.9989
	TTAACGCCAG	34	0.59077	5.31424		TTAACGCTCG	31	0.556863	0.388215		TTATCGGTAG	22	0.405724	4.75102		TGACCGGTAA	4	0.110433	-56.5594		TAACCGGCGA	3	0.0756735	-126.27		TGTACGACGG	3	0.0696136	-116.504												TTTGCGTCGG	1	0.0205078	-122.555		TTATCGTGTG	28	0.366085	-114.911
	TTAACGCTCG	34	0.59077	0.388215		TACACGTACG	31	0.556863	-5.09412		TTAACGTGCG	22	0.405724	10.6458		TAGACGGGCG	4	0.110433	35.4918		TTGTCGGTGG	3	0.0756735	-155.838		TGACGGCGAG	3	0.0696136	40.7753												TCTCCGAGGG	1	0.0205078	-116.592		TGACCGGTGG	28	0.366085	-107.856
	TATTCGGGTG	34	0.59077	6.96148		TACACGTAAG	31	0.556863	-5.51576		TCGCCGTGAG	22	0.405724	-10.7412		TGATCGAGAG	4	0.110433	3.13029		TTAACGCAAG	3	0.0756735	42.4313		TGACCGGACG	3	0.0696136	-87.6571												TAGTCGTGAG	1	0.0205078	-85.5775		TTCTCGCCTG	28	0.366085	-128.875
	TCTCCGCGAA	34	0.59077	-1.35374		TGACCGCGTG	31	0.556863	46.3126		TACACGCCAG	22	0.405724	-2.61697		TGGCCGCGGG	4	0.110433	1.11528		TGAACGCGAT	3	0.0756735	21.5685		TGTACGATGG	3	0.0696136	-139.735												TAGCCGCGTG	1	0.0205078	-20.2029		TATGCGTTAG	28	0.366085	-66.2211
	TCACCGTCAG	34	0.59077	-1.95191		TTGCCGAGAG	31	0.556863	-4.33515		TGATCGGCAG	22	0.405724	11.3471		TATACGGCTG	4	0.110433	0.668871		TCCCCGTCAG	3	0.0756735	-37.6313		TAACCGTTTG	3	0.0696136	-51.8282												TTTCCGTTTG	1	0.0205078	-156.871		TCTCCGGATG	28	0.366085	-139.2
	CGACCGCCTG	33	0.573394	9.81258		TCAACGGTAG	30	0.5389	9.10064		TGTACGTGAG	22	0.405724	4.89235		TTAGCGGGCG	4	0.110433	-2.45883		TGAACGACAG	3	0.0756735	9.8618		TCACCGAGGG	3	0.0696136	-69.0784												TTAACGCTCG	1	0.0205078	0.388215		TCTGCGTACG	28	0.366085	-99.152
	TTAACGTGAG	33	0.573394	46.4804		TTTACGGACG	30	0.5389	29.009		TAATCGAGCG	22	0.405724	-6.20446		TAAACGGGTG	4	0.110433	33.5862		TATACGAGTG	3	0.0756735	-57.6817		TGCACGCAAG	3	0.0696136	4.51653												TCGGCGAGCG	1	0.0205078	-118.789		TTGACGCCTG	28	0.366085	-155.945
	TGAACGAGTG	33	0.573394	6.11618		TACACGCTAG	30	0.5389	0.456839		TAACCGCGTA	22	0.405724	-3.04593		TAATCGGGAG	4	0.110433	11.4538		TAAACGATCG	3	0.0756735	-0.143346		TAAGCGTCTG	3	0.0696136	-8.49376												TGACCCCACA	1	0.0205078	-38.6714		TGGTCGTTAG	28	0.366085	-113.317
	TTAACGGATG	33	0.573394	1.41165		TAAACGTGAG	30	0.5389	11.0707		TAACCGCGTG	22	0.405724	-1.55046		TGAGCGTTAG	4	0.110433	-10.8502		TTATCGGAAG	3	0.0756735	10.9595		TACCCGTAAG	3	0.0696136	-6.16571												TGGACGACTG	1	0.0205078	-113.19		TGATCGCACG	28	0.366085	-87.6571
	TAACCGCACG	33	0.573394	46.2616		TGACCGTATG	30	0.5389	2.24338		TATACGGGAG	22	0.405724	6.20895		TAATCGAACG	4	0.110433	-10.5295		TAAACGATAG	3	0.0756735	-0.564985		TAGCCGATGG	3	0.0696136	-156.805												TGACCGGAGT	1	0.0205078	-101.182		TGTTCGGTCG	28	0.366085	-124.259
	TAAACGGATG	33	0.573394	29.2611		GGACCGTGAG	30	0.5389	4.60056		TAAACGCACG	22	0.405724	39.0222		TTACCGGGAG	4	0.110433	0.063563		TTACCGCGCG	3	0.0756735	18.1611		TACACGTGTG	3	0.0696136	-96.7927												TTGGCGATGG	1	0.0205078	-234.217		TTAGCGCCCG	28	0.366085	-77.2131
	TAAACGACAG	33	0.573394	0.105403		TTACCGAACG	30	0.5389	5.73663		TTAGCGTCAG	22	0.405724	15.4735		TAACCGCGCG	4	0.110433	19.0077		TGAGCGTGAG	3	0.0756735	31.2622		TATTCGCGGG	3	0.0696136	-130.846												TATCCGTCTG	1	0.0205078	-42.633		TAATCGAACG	28	0.366085	-10.5295
	TACACGAACG	33	0.573394	-6.19631		TATTCGGCCG	30	0.5389	10.5371		TTCACGCAAG	22	0.405724	-1.40912		TAACCGCTAG	4	0.110433	39.6315		TCGGCGCCTG	3	0.0756735	-202.638		TGTACGATAG	3	0.0696136	-68.002												TGACCCCTGA	1	0.0205078	-58.8701		TGGTCGTCTG	28	0.366085	-126.925
	TTAACGGGCG	33	0.573394	53.2978		TTCACGGAAG	30	0.5389	9.38798		GGACCGCAAG	22	0.405724	40.0198		TGGCCGCGTG	4	0.110433	27.6602		TGAACGAAAG	3	0.0756735	15.3999		TTTTCGGCCG	3	0.0696136	-21.8884												GGTCCGCGAG	1	0.0205078	-3.16892		TTCTCGAGAG	28	0.366085	-90.5223
	TGAACGGATG	33	0.573394	13.9663		TCAACGGAAG	30	0.5389	15.3091		TGACCGAATG	22	0.405724	2.30917		TAACCGAACG	4	0.110433	6.58315		TTTTCGGGAG	3	0.0756735	-0.650227		TAAACGGAAG	3	0.0696136	49.3976												TAGGCGATGG	1	0.0205078	-202.638		TGTGCGCTTG	28	0.366085	-158.504
	TAAACGGGCG	33	0.573394	85.7232		TAAACGCGTG	30	0.5389	-8.78989		TACACGGCTG	22	0.405724	-11.9564		TCCTCGCGAG	4	0.110433	-125.583		TAGCCGACTG	3	0.0756735	-97.3769		TACACGCCAG	3	0.0696136	-2.61697												TGAGCGTGAG	1	0.0205078	31.2622		TTCGCGTTAG	27	0.35301	-48.7111
	TACACGCCAG	32	0.556019	-2.61697		TAACCGGACG	30	0.5389	-7.67058		TCCCCGCGAG	22	0.405724	-40.0715		TAACCGAAAG	4	0.110433	37.7405		TACACGGACG	3	0.0756735	37.5578		TGGCTGTGAG	3	0.0696136	7.55614												TGACCGTAAG	1	0.0205078	47.4311		TTCGCGATTG	27	0.35301	-188.959
	TGACCGTATG	32	0.556019	2.24338		TGACCGTGAG	30	0.5389	51.7561		TAGCCGAGAG	22	0.405724	-8.1659		TTAGCGTAAG	4	0.110433	-10.5674		TGAACGCTAG	3	0.0756735	10.5695		TTTACGCGAA	3	0.0696136	-2.25287												TAGCCGGTCG	1	0.0205078	-122.651		TGGTCGCGGG	27	0.35301	-84.3958
	TGACAGCGTG	32	0.556019	12.4426		TTATCGAGAG	30	0.5389	-2.79535		TCAACGTCAG	22	0.405724	-1.30196		TCTACGGGAG	4	0.110433	3.69939		TGAACGCCAG	3	0.0756735	11.2399		TCACCGAAAG	3	0.0696136	3.65196												TGACCGTTGA	1	0.0205078	-63.5844		TTGTCGAATG	27	0.35301	-173.918
	TGGACGGGAG	32	0.556019	44.8266		TACACGGCCG	30	0.5389	8.60177		TCAACGGCAG	21	0.387282	9.77103		TAAGCGGGCG	4	0.110433	29.9666		GGACCGAGAG	3	0.0756735	4.66635		TAAACGTGCG	3	0.0696136	43.0713												TGTACGGGAG	1	0.0205078	47.5443		TACTCGCTTG	27	0.35301	-97.9513
	TGCACGGAAG	32	0.556019	15.3136		TGATCGGCTG	30	0.5389	-2.26168		TGACCGACAG	21	0.387282	10.3798		TAAACGGCAG	4	0.110433	12.2806		TTACCGAAAG	3	0.0756735	9.99226		TCTCCGCAAG	3	0.0696136	-8.21233												TAAACGCGGG	1	0.0205078	-36.6394		TAGTCGCGGG	27	0.35301	-133.563
	TACACGAAAG	32	0.556019	-6.61795		TACACGCAAG	30	0.5389	26.3391		GGACCGCGTG	21	0.387282	-0.842899		TATACGAGCG	4	0.110433	-5.5446		TATACGTGCG	3	0.0756735	-4.4424		TGAACGAATG	3	0.0696136	-29.7878												TGAGCGGGGG	1	0.0205078	-0.852254		TTGTCGGCAG	27	0.35301	-72.4424
	TAGCCGCCTG	32	0.556019	-89.2774		TAATCGAACG	30	0.5389	-10.5295		GGACCGTGAG	21	0.387282	4.60056		TCAACGTCAG	4	0.110433	-1.30196		TTAACGCTAG	3	0.0756735	4.64385		TCTACGTATG	3	0.0696136	-124.362												TACGCGCTCG	1	0.0205078	-77.3932		TAGGCGCTCG	27	0.35301	-122.651
	TACGCGTCAG	32	0.556019	7.54228		TTCACGCACG	30	0.5389	-5.66475		TAATCGGGTG	21	0.387282	-8.68271		TTAACGTAAG	4	0.110433	10.5764		TGTCCGAAAG	3	0.0756735	-4.04587		TCCACGGACG	3	0.0696136	3.92508												TACACGGACG	1	0.0205078	37.5578		TCTTCGTTAG	27	0.35301	-157.162
	TAATCGAACG	32	0.556019	-10.5295		TACCCGAAAG	29	0.520936	-6.09992		CGACCGACAG	21	0.387282	15.3218		TAAACGGGGG	4	0.110433	5.73669		TCTTCGTCAG	3	0.0756735	-102.352		TGATCGGCAG	3	0.0696136	11.3471												TGCTCGTCTG	1	0.0205078	-84.741		TTCGCGTTTG	27	0.35301	-132.107
	TAAACGCCAG	32	0.556019	33.0624		TTATCGGCAG	29	0.520936	5.42141		TTAGCGGTAG	21	0.387282	-8.7367		TATTCGGCTG	4	0.110433	21.5579		TTCTCGGACG	3	0.0756735	-5.55758		AGACCGACTG	3	0.0696136	-65.3652												TGCACGGTAG	1	0.0205078	21.0103		TCGACGAATG	27	0.35301	-157.323
	TTAACGGGTG	32	0.556019	5.73669		TATCCGCACG	29	0.520936	-5.28114		TACCCGCCAG	21	0.387282	4.62247		TTCACGAACG	3	0.0828249	-7.04284		TAGCCGGGAG	3	0.0756735	-53.9986		TGATCGAAAG	3	0.0696136	-1.19474												TGGACGGTAG	1	0.0205078	-24.2479		TTTTCGAATG	27	0.35301	-110.48
	TAATCGGACG	31	0.538643	39.1293		TGCACGCAAG	29	0.520936	4.51653		TAAACGATCG	21	0.387282	-0.143346		TTATCGGTAG	3	0.0828249	4.75102		TTAACGACAG	3	0.0756735	3.93615		TGGCCGAGAG	3	0.0696136	33.1694												TGGACGGCAG	1	0.0205078	-24.2479		TGTGCGTCTG	27	0.35301	-78.4217
	TGGCCGCCAG	31	0.538643	3.77336		TCGCCGTGAG	29	0.520936	-10.7412		TAAACGTTCG	21	0.387282	0.958845		TCAGCGTTCG	3	0.0828249	-53.8177		TTAACGATCG	3	0.0756735	-0.98987		TTGACGGGAG	3	0.0696136	38.901												TAACCGCGCG	1	0.0205078	19.0077		TGGTCGGCTG	27	0.35301	-48.5466
	TGACCGTGAG	31	0.538643	51.7561		TGACAGTGAG	29	0.520936	17.8861		TGAACGTAAG	21	0.387282	16.5021		TCAACGGGCG	3	0.0828249	52.0905		CCCCCGCGTG	3	0.0756735	-112.185		TCGCCGTAGG	3	0.0696136	-156.871												TAACCGACAG	1	0.0205078	0.623429		TAAGCGTTGG	27	0.35301	-68.5926
	TGGCTGTGAG	31	0.538643	7.55614		TAACCGCACG	29	0.520936	46.2616		TAAGCGTGCG	21	0.387282	-9.65146		TTAACGTCAG	3	0.0828249	5.03834		TAGCCGCCGG	3	0.0756735	-117.127		TTTCCGGTGG	3	0.0696136	-202.638												TGACCTGTCG	1	0.0205078	-157.833		TTCCCGGTAG	27	0.35301	-73.9841
	TAACCGAGCG	31	0.538643	10.9082		TAAACGCGCG	29	0.520936	43.3472		TTGCCGTGAG	21	0.387282	-4.40093		TTATCGGTCG	3	0.0828249	0.49539		TGCACGCAAG	3	0.0756735	4.51653		TGTGCGTTTG	3	0.0696136	-133.231												TTAACGTAGG	1	0.0205078	-41.2403		TCGTCGGTTG	27	0.35301	-124.259
	TGGCCGCGGG	31	0.538643	1.11528		TAACCGCGCG	29	0.520936	19.0077		TTATCGAACG	21	0.387282	-11.376		TCGCCGAGAG	3	0.0828249	-10.6755		TTAACGAGCG	3	0.0756735	9.54364		TTTCCGCCTG	3	0.0696136	-93.8962												TTACCGGCTG	1	0.0205078	-124.774		TAACCGACGG	27	0.35301	-78.9415
	TAAACGGGTG	31	0.538643	33.5862		TTACCGTGAG	29	0.520936	14.2515		TGACCGCACG	20	0.36884	-2.14601		TACCCGAAAG	3	0.0828249	-6.09992		TAATCGGCCG	3	0.0756735	2.0123		TTTCCGGGAG	3	0.0696136	-47.4501												GGACCGAGAG	1	0.0205078	4.66635		TACTCGTTTG	27	0.35301	-97.9513
	TGAGCGGGTG	30	0.521268	25.6927		TAAACGTCAG	29	0.520936	32.7865		TATCCGCACG	20	0.36884	-5.28114		TTATCGGCAG	3	0.0828249	5.42141		TGAACGGGGG	3	0.0756735	23.3254		TGACCATAGG	3	0.0696136	-53.4569												TATACGGCCG	1	0.0205078	-10.3519		TTCGCGCCCG	27	0.35301	-112.892
	TAAACGTAAG	30	0.521268	38.3246		TACCCGCACG	29	0.520936	2.42121		TGATCGCGAG	20	0.36884	5.98921		TACTCGGCTG	3	0.0828249	8.93266		TAGACGGGCG	3	0.0756735	35.4918		TGATCGGGTG	3	0.0696136	7.60144												TGGCCGGCAG	1	0.0205078	-81.7378		TTGTCGTGTG	27	0.35301	-165.142
	TTACCGTACG	30	0.521268	5.67084		TCAACGAACG	28	0.502973	4.01134		TTAGCGTGAG	20	0.36884	-6.24235		TGTACGAGAG	3	0.0828249	3.79016		TGACCGGGGG	3	0.0756735	-65.7434		TCAACGTAAG	3	0.0696136	4.23612												TACGCGATCG	1	0.0205078	-77.3932		TATCCGCCTG	27	0.35301	-34.4677
	TGTTCGGGAG	30	0.521268	5.27542		TTAACGGAGA	28	0.502973	-0.083814		TCGCCGCGCG	20	0.36884	-1.69856		TCAACGGTAG	3	0.0828249	9.10064		TAGACGGGAG	3	0.0756735	3.49126		TGGCCGCAGG	3	0.0696136	-67.9592												TAATCGCATG	1	0.0205078	-59.8077		TAGCCGTACG	27	0.35301	-76.8846
	TCATCGGACG	30	0.521268	5.4966		TAACCGTAAG	28	0.502973	37.6747		TGTCCGCGAG	20	0.36884	43.9866		TGACCTATGG	3	0.0828249	-94.4121		TGCCCGCATG	3	0.0756735	-1.85278		TATTCGGATG	3	0.0696136	-1.39258												TGCCCGCAAG	1	0.0205078	43.3349		TTATCGTCAG	27	0.35301	-41.3785
	TTCACGGCCG	30	0.521268	7.75525		TACTCGGCTG	28	0.502973	8.93266		TGTACGGCAG	20	0.36884	-1.01719		TCTACGCGTG	3	0.0828249	-115.732		TGCGCGGTAG	3	0.0756735	-3.16732		TTAACGGATG	3	0.0696136	1.41165												TTCGCGACAG	1	0.0205078	-77.0579		TTGGCGCGCG	27	0.35301	-86.0024
	GGACCGCGTG	29	0.503892	-0.842899		TTAACGTCCG	28	0.502973	0.782708		TAACCGAACG	20	0.36884	6.58315		TTTACGGACG	3	0.0828249	29.009		TAAACGTGCG	3	0.0756735	43.0713		TCACCGGCCG	3	0.0696136	-78.4203												TGGACGAGAG	1	0.0205078	1.07247		TGTTCGAGAG	27	0.35301	-44.3834
	TTTACGCGAA	29	0.503892	-2.25287		TTAGCGTCAG	28	0.502973	15.4735		TCTACGGGCG	20	0.36884	4.5768		TGCTCGGCTG	3	0.0828249	-6.36214		TACACGCAAG	3	0.0756735	26.3391		TCAACGTACG	3	0.0696136	5.11353												TAAGCGGCAG	1	0.0205078	19.6819		TGAGCGACTG	27	0.35301	-80.6405
	TGACAGTGAG	29	0.503892	17.8861		TAATCGGCAG	28	0.502973	1.59066		TTTTCGGGAG	20	0.36884	-0.650227		TGTCCGTGAG	3	0.0828249	4.2424		TAAACGTCAG	3	0.0756735	32.7865		TCACCGGTAG	3	0.0696136	-79.9681												TTGACGGCCG	1	0.0205078	-34.4292		TTCTCGGCGG	27	0.35301	-82.0747
	TCCCCGCAAG	29	0.503892	-0.509989		TTAACGAGAG	28	0.502973	45.3782		TTCACGTACG	20	0.36884	-5.94064		TTTACGGAAG	3	0.0828249	1.68564		TGATCGGCAG	3	0.0756735	11.3471		TGGACGGACG	3	0.0696136	-81.9903												TGGCCGCGTG	1	0.0205078	27.6602		TAGTCGGGTG	27	0.35301	-27.3352
	TGAACGGGGG	29	0.503892	23.3254		TCGCCGAGAG	27	0.48501	-10.6755		TGACCGCGGG	20	0.36884	19.7677		TCTACGAATG	3	0.0828249	-125.464		TTCACGTACG	3	0.0756735	-5.94064		TCACCGGCAG	3	0.0696136	-79.2977												TAAACGGATG	1	0.0205078	29.2611		TGTGCGTATG	27	0.35301	-101.372
	TATTCGGCAG	29	0.503892	10.1154		TGACCGTTAG	27	0.48501	9.64365		TAGACGGGAG	20	0.36884	3.49126		TGAACGACAG	3	0.0828249	9.8618		TATTCGGCAG	3	0.0756735	10.1154		TTTACGGCAG	3	0.0696136	-6.94283												TTAGCGTATG	1	0.0205078	-93.963		TAGGCGTATG	27	0.35301	-117.937
	TTAACGCCCG	29	0.503892	1.0586		TGCGCGGTAA	27	0.48501	-4.66278		TGTACGGGTG	20	0.36884	2.3566		TTATCGGCCG	3	0.0828249	1.16578		TGAGCGTCAG	3	0.0756735	21.3991		TTGGCGTTTG	3	0.0696136	-177.365												TGCCCCCGAG	1	0.0205078	-31.2565		TATTCGGTGG	27	0.35301	-92.6802
	TGTCCGAAAG	28	0.486517	-4.04587		TCACCGTAAG	27	0.48501	3.58617		TATACGGCTG	20	0.36884	0.668871		TAAACGATAG	3	0.0828249	-0.564985		TGTTCGGGTG	3	0.0756735	-8.33332		TGGGCGCAAG	3	0.0696136	-81.7378												TTCACGCCTG	1	0.0205078	-113.761		TTGGCGGTTG	27	0.35301	-169.326
	TTACCGGACG	28	0.486517	-8.51711		TTAACGCTCA	27	0.48501	-1.10725		CGACCGAGTG	20	0.36884	11.5762		TACCCGCGTG	3	0.0828249	-89.2774		TAAACGGAGG	3	0.0756735	1.41165		TAATCGAGCG	3	0.0696136	-6.20446												TATCCGGTTG	1	0.0205078	-111.631		TTCGCGAGCG	27	0.35301	-155.077
	TGAACGTGTG	28	0.486517	7.21837		TTAACGAGCG	26	0.467046	9.54364		TTACCTCGAG	20	0.36884	21.6068		TTACCGCGCG	3	0.0828249	18.1611		TGAACGTAAG	3	0.0756735	16.5021		TAAACGCACG	3	0.0696136	39.0222												TCCGCGCGAG	1	0.0205078	-125.583		TCGTCGTTTG	27	0.35301	-202.638
	TAAACGAGCG	27	0.469141	41.9691		TTAGCGGAAG	26	0.467046	-2.52823		TGGCCGTTGG	19	0.350398	-107.703		TTACCGCGAT	3	0.0828249	22.8822		TCGGCGCGGG	3	0.0756735	-133.563		TTACCGGAAG	3	0.0696136	-35.8404												TCTTCGCCTG	1	0.0205078	-116.249		TGATCGTGTG	27	0.35301	-70.7774
	TCAACGAAAG	27	0.469141	3.13393		TGACCGGGAG	26	0.467046	5.98921		TTATCGGTCG	19	0.350398	0.49539		TGGTCGGGAG	3	0.0828249	2.55773		TTAGCGGGAG	3	0.0756735	33.3757		TTCACGGTCG	3	0.0696136	10.8291												TCGGCGAATG	1	0.0205078	-234.217		TGTCCGTACG	27	0.35301	-93.433
	TATACGGAAG	27	0.469141	-2.14511		TATACGGGCG	26	0.467046	38.2095		TGAGCGGGAC	19	0.350398	41.6508		TTAACGACCG	3	0.0828249	-0.319482		TGTACGTGAG	3	0.0756735	4.89235		TTAGCGTCAG	3	0.0696136	15.4735												TCGGCGTTAG	1	0.0205078	-100.31		TAGGCGTACG	27	0.35301	-97.3784
	TTAACGGAGA	27	0.469141	-0.083814		TTCACGAACG	25	0.449083	-7.04284		TGACCGACTG	19	0.350398	-34.8079		TGTGCGCGAA	3	0.0828249	-43.02		TACACGGCCG	3	0.0756735	8.60177		TTTACGGGAG	3	0.0696136	41.6186												TTGGCGGGAG	1	0.0205078	-16.8556		TCAGCGTTAG	27	0.35301	-23.1162
	TTCTCGCGAG	26	0.451765	-119.242		TGACCGAATG	25	0.449083	2.30917		CGACCGGGAG	19	0.350398	10.9312		TCAACGCGCG	3	0.0828249	9.71446		TGATCGCAAG	3	0.0756735	1.66417		TTTCCGCCCG	3	0.0696136	-77.914												TCCGCGATAG	1	0.0205078	-111.903		TTGCCGCGAG	27	0.35301	35.3433
	TCTTCGCGAG	26	0.451765	-85.3694		TGACCGTCTG	24	0.43112	-34.8736		TTACCGTTAG	19	0.350398	-27.8609		TATACGGAAG	3	0.0828249	-2.14511		TAAGCGTTAG	3	0.0756735	10.9723		TAACCGCGTA	3	0.0696136	-3.04593												TGACGGGGTG	1	0.0205078	-89.9235		TACTCGTAGG	27	0.35301	-163.076
	TTTCCGCAAG	26	0.451765	-1.87203		TCACCGCGCG	24	0.43112	16.9539		TTAGCGGACG	19	0.350398	24.7951		TAGCCGCAGG	3	0.0828249	-85.5479		TACACGGTCG	3	0.0756735	11.6756		TTTCCGAGCG	3	0.0696136	-69.031												TTATCGAGGG	1	0.0205078	-86.191		TCAGCGTCCG	27	0.35301	-21.5684
	TAAGCGGAAG	25	0.43439	-6.35898		TAGCCTCGAG	24	0.43112	-0.876411		TTAACGGTCG	19	0.350398	42.7643		TGAACGAGTG	3	0.0828249	6.11618		TAAACGCCAG	3	0.0756735	33.0624		TTAACGAATG	3	0.0696136	-42.3425												TGGGCGCGAG	1	0.0205078	-12.6632		TGGCCGTGTG	27	0.35301	-12.084
	TGGCCGCGAG	25	0.43439	72.8479		TAAACGCCAG	24	0.43112	33.0624		TAAACGGATG	19	0.350398	29.2611		TTAACGATAG	3	0.0828249	3.26576		TAAGCGGAAG	3	0.0756735	-6.35898		TCAACGCACG	3	0.0696136	5.38942												TTAACGTCGG	1	0.0205078	-78.3573		TAATCGTTTG	27	0.35301	-97.5951
	TCACCGTAAG	24	0.417014	3.58617		CGACCGTTAG	23	0.413156	14.5857		TGACCGTCTG	19	0.350398	-34.8736		TGCCCGCTAG	3	0.0828249	17.4527		TAAGCGCGTG	3	0.0756735	-87.0616		TACCCGATGG	3	0.0696136	-111.547												TACACGCGAG	1	0.0205078	-44.8014		TGCTCGGTTG	27	0.35301	-34.8673
	TGATCGCGAG	23	0.399639	5.98921		TTGGCGCGAG	23	0.413156	-50.1678		TCGACGGGAG	19	0.350398	0.981705		TCGACGCGTG	3	0.0828249	-86.8707		TAACCGCCAG	3	0.0756735	40.3019		TCCCCGGTAG	3	0.0696136	-111.903												TCCACGACTG	1	0.0205078	-115.139		TTCTCGACGG	27	0.35301	-131.734
	TGAGCGGGAC	23	0.399639	41.6508		TCAACGAGCG	23	0.413156	8.33637		TCATCGGACG	19	0.350398	5.4966		TTAACGACAG	3	0.0828249	3.93615		TAGCCGTATG	3	0.0756735	-97.4427		TCAACGTGAG	3	0.0696136	8.56116												TGACCTATAA	1	0.0205078	-24.175		TCGGCGTTGG	27	0.35301	-177.365
	TCCACGGACG	23	0.399639	3.92508		TGTACGGCAG	23	0.413156	-1.01719		TCACCGAAAG	19	0.350398	3.65196		TATACGTTCG	3	0.0828249	-76.2346		TAAACGCTCG	3	0.0756735	1.23474		TTGCCGATAG	3	0.0696136	-73.4097												TAATCGGACG	1	0.0205078	39.1293		TCCGCGAATG	27	0.35301	-194.655
	TTATCGCGAG	23	0.399639	-31.5154		TGTCCGAGAG	23	0.413156	4.30818		TTCACGGTAG	19	0.350398	15.0847		TCCCCGGATG	3	0.0828249	-163.076		TCAACGTGCG	3	0.0756735	9.43856		TGACCGCTCG	3	0.0696136	-39.9334												TTGCCGAGAG	1	0.0205078	-4.33515		TTCTCGTCAG	27	0.35301	-77.0579
	TGACCGACAG	22	0.382263	10.3798		CGACCGAGTG	22	0.395193	11.5762		TATACGCGAG	19	0.350398	-4.58815		TGAACGCAGG	3	0.0828249	-23.3757		TGGCCGCCAG	3	0.0756735	3.77336		TACTCGGACG	3	0.0696136	-4.71105												TGTACGCTAG	1	0.0205078	-66.624		TTAACGATAG	27	0.35301	3.26576
	TGACCGGGAG	22	0.382263	5.98921		TGACCGATGG	21	0.37723	-62.0232		TGTTCGGCTG	19	0.350398	6.2631		TAATCGGAAG	3	0.0828249	7.12875		TCTACGGGAG	3	0.0756735	3.69939		TCATCGGGCG	3	0.0696136	9.82163												TTCTCGTTCG	1	0.0205078	-109.819		TAGGCGCGAG	27	0.35301	-53.9986
	TGACCGCTCG	22	0.382263	-39.9334		TGACCGACTG	21	0.37723	-34.8079		TACCCGTCAG	19	0.350398	-3.54281		TGCCCGCATG	3	0.0828249	-1.85278		TAAACGCACG	3	0.0756735	39.0222		CGACCGTTAG	3	0.0696136	14.5857												TTCCCGTTTG	1	0.0205078	-143.192		TCTGCGACGG	27	0.35301	-179.407
	TTTCCGCGAG	22	0.382263	6.48203		TAGCCGCGAG	21	0.37723	31.5125		TACACGCACG	19	0.350398	-4.81823		TAGACGGATG	3	0.0828249	-54.1408		TAACCGCTCG	3	0.0756735	8.47417		TGAGCGAGAG	3	0.0696136	5.98921												TGACCGGAAG	1	0.0205078	1.66417		TGAACGAATG	27	0.35301	-29.7878
	TCCCCGCGTG	22	0.382263	-117.127		TTCTCGCGAG	20	0.359266	-119.242		TAAGCGGGCG	19	0.350398	29.9666		TCACCGAAAG	3	0.0828249	3.65196		TTCCCGCAAG	3	0.0756735	5.83031		GGACCGTGAG	3	0.0696136	4.60056												TGTCCGAGGG	1	0.0205078	-67.4244		TCCTCGATTG	27	0.35301	-128.66
	TGACCGGTGG	22	0.382263	-107.856		TGACCGCTTG	20	0.359266	4.20019		CGACCGCCTG	18	0.331956	9.81258		TGATCGGCAG	3	0.0828249	11.3471		TAACCGCCCG	3	0.0756735	9.14456		TTATCGGAAG	3	0.0696136	10.9595												TGACCAGAGG	1	0.0205078	-99.2238		TATTCGTTGG	27	0.35301	-171.059
	TGACCGTTTG	20	0.347512	-35.544		TGTCCGCGAG	20	0.359266	43.9866		TTTACGGAAG	18	0.331956	1.68564		TAAACGTTAG	3	0.0828249	0.537206		TTACCGTAAG	3	0.0756735	9.92647		TCAACGAGCG	3	0.0696136	8.33637												TTAGCGGGTG	1	0.0205078	-50.0199		TTGGCGTCGG	27	0.35301	-145.786
	TGACCGAGTG	20	0.347512	6.6342		TGCTCGCGAG	20	0.359266	-81.7378		TGTCCGAAAG	18	0.331956	-4.04587		TCACCGCGCG	3	0.0828249	16.9539		TATACGAGCG	3	0.0756735	-5.5446		TTAACGAACG	3	0.0696136	36.7975												TGAGCGGATG	1	0.0205078	-10.2113		TCGGCGATAG	27	0.35301	-157.162
	TGACCGAGCG	20	0.347512	-37.4994		TGACCGTTTG	19	0.341303	-35.544		TGACCGTCGG	18	0.331956	-29.8396		TTATCGAGAG	3	0.0828249	-2.79535		TGATCGCCTG	3	0.0756735	-80.6405		TGACCGTAAG	3	0.0696136	47.4311												TCAGCGCGTG	1	0.0205078	-114.911		TGATCGGGAG	27	0.35301	52.7891
	TGACCGATGG	19	0.330136	-62.0232		TCATCGCGAG	19	0.341303	-37.8557		TGTGCGCGAG	18	0.331956	-41.5245		TAAACGCATG	3	0.0828249	18.464		TAAACGCGTG	3	0.0756735	-8.78989		TGCGCGCGGG	3	0.0696136	-153.47												TATTCGTGTG	1	0.0205078	-71.4174		TGTACGTCTG	27	0.35301	-57.2779
	TGACCGATAG	19	0.330136	9.70943		TGACCGCGGG	19	0.341303	19.7677		TGGCTGTGAG	18	0.331956	7.55614		TGACCTTATG	3	0.0828249	-30.1456		TTAACGTAAG	3	0.0756735	10.5764		TGAACGAACG	3	0.0696136	-42.3425												GGAGCGCGAT	1	0.0205078	-17.6964		TTTCCGGTAG	27	0.35301	-119.242
	TGACCGGTTG	19	0.330136	-81.3109		TGACCGTTCG	18	0.32334	-79.6776		TGACCGATGG	17	0.313514	-62.0232		TAACCGAGCG	3	0.0828249	10.9082		TTCACGGTAG	3	0.0756735	15.0847		GGACCGAGAG	3	0.0696136	4.66635												TGATCGTTAG	1	0.0205078	-67.7022		TCCCCGAGTG	27	0.35301	-156.805
	TGACCGCTAG	19	0.330136	49.3879		TGACCGTAGG	18	0.32334	-24.3015		TTCTCGCGAG	17	0.313514	-119.242		TCTACGAGCG	3	0.0828249	-39.1773		TTTACGGGAG	3	0.0756735	41.6186		TAGGCGCAAG	3	0.0696136	-91.4941												TACTCGCTCG	1	0.0205078	-77.3932		TCGGCGTATG	27	0.35301	-177.365
	TTAACGCGAG	19	0.330136	46.7563		TGACCGTCGG	18	0.32334	-29.8396		TGGCCGCTGG	17	0.313514	-67.9592		TAAACGGAGG	3	0.0828249	1.41165		TTGACGAGAG	3	0.0756735	-4.85318		TTGCCGCACG	3	0.0696136	-69.5658												TGTTCGCACG	1	0.0205078	-139.2		TATACGCGAG	27	0.35301	-4.58815
	TGGACGCGAG	19	0.330136	34.0295		TGGCCGCGAG	18	0.32334	72.8479		TACACGGACG	17	0.313514	37.5578		TGAGCGCTTG	3	0.0828249	-81.3109		TAACCGGGCG	3	0.0756735	-3.34554		TGTCCGCTAG	3	0.0696136	-27.8056												TCTGCGCATG	1	0.0205078	-170.779		TCTGCGGTTG	27	0.35301	-137.747
	TGACCGAATG	19	0.330136	2.30917		TTGTCGCGAG	17	0.305376	-50.1678		TATCCGCGAG	17	0.313514	2.65128		TGGCCGAGAG	3	0.0828249	33.1694		TTGCCGCGCG	2	0.050449	-0.491292		TTAACGCTAG	3	0.0696136	4.64385												TTAACGATCG	1	0.0205078	-0.98987		TCGTCGGTCG	27	0.35301	-109.484
	TCCCCGCGAG	19	0.330136	-40.0715		CGACCGACAG	17	0.305376	15.3218		TGACCGGTGG	17	0.313514	-107.856		TTCGCGCGAG	3	0.0828249	-119.242		TAGCCGGTTG	2	0.050449	-143.21		TGACCCAAGG	3	0.0696136	-59.2657												TGCACGGATG	1	0.0205078	-29.8741		TCCCCGGTCG	27	0.35301	-111.026
	TCAACGCGAG	18	0.312761	8.83705		TGACCGTGTG	17	0.305376	6.56841		GGACCGAAAG	16	0.295072	0.341313		TAAGCGTCCG	3	0.0828249	12.0644		TAGCCGTGTG	2	0.050449	-59.9471		TCTTCGCCTG	3	0.0696136	-116.249												TTTCCGCGGG	1	0.0205078	-76.9136		TGTGCGTGAG	27	0.35301	-16.2515
	TGACCGTTAG	18	0.312761	9.64365		TGATCGCGAG	16	0.287413	5.98921		TGCCCGCGAG	16	0.295072	3.77336		TGAGCGGTGG	3	0.0828249	-42.9647		TGACCGCTGG	2	0.050449	-22.3447		TTAACGCGAG	3	0.0696136	46.7563												TTGCCGGAGG	1	0.0205078	-171.059		TATACGCGGG	27	0.35301	-84.153
	TGACCGATTG	18	0.312761	-35.4783		TGACCGATTG	16	0.287413	-35.4783		TTACCGATTG	16	0.295072	-111.191		TAAACGTCCG	3	0.0828249	1.62923		TCCCCGGTGT	2	0.050449	-220.072		TGTACGAAAG	3	0.0696136	-36.1428												GGACCTGTCC	1	0.0205078	-160.745		TGATCGGCTG	27	0.35301	-2.26168
	TTGTCGCGAG	18	0.312761	-50.1678		TGACCGAGGG	16	0.287413	-19.9107		TTCCCGCGAG	16	0.295072	-33.7312		TAACCGAGAG	3	0.0828249	10.4865		TACTCGGCTG	2	0.050449	8.93266		TCACCGCGAA	3	0.0696136	46.16												TGACCGGTCC	1	0.0205078	-154.674		TGGCCGAATG	27	0.35301	-81.0928
	TGACCGCGGG	18	0.312761	19.7677		TATCCGCGAG	16	0.287413	2.65128		TACCCGCGAG	16	0.295072	-37.562		TTCGCGCGAA	3	0.0828249	-120.738		TGTACGAGAG	2	0.050449	3.79016		GGACCGATAG	3	0.0696136	-37.4461												TGACAGTGAG	1	0.0205078	17.8861		TAAGCGAGAG	27	0.35301	-35.3461
	TAGCCGTTCG	17	0.295385	-108.464		TGACCGGTCG	16	0.287413	-125.445		TGACCGGGAG	16	0.295072	5.98921		TTAGCGCAAG	3	0.0828249	-35.8404		TCCCCGATTG	2	0.050449	-143.126		TCAACGATAG	3	0.0696136	-34.6535												TAGGCGTACG	1	0.0205078	-97.3784		TGGTCGACGG	27	0.35301	-124.75
	TGACCGTCAG	17	0.295385	10.314		TCCCCGCGAG	16	0.287413	-40.0715		TGACCGTTTG	16	0.295072	-35.544		TGAGCGTAAG	3	0.0828249	-4.64174		TAGCCGTACG	2	0.050449	-76.8846		TATACGCCTG	3	0.0696136	-41.7072												TAGGCGTCGG	1	0.0205078	-114.207		TGATCGATAG	27	0.35301	-38.9822
	TTGGCGCGAG	17	0.295385	-50.1678		TGTTCGCGAG	15	0.26945	-41.5245		TTGACGCAAG	16	0.295072	-40.9707		TAAGCGGACG	3	0.0828249	25.6416		TAACCGGAAG	2	0.050449	-8.09222		TAATCGGCCG	3	0.0696136	2.0123												TCCGCGGTTG	1	0.0205078	-124.068		TCGGCGCTTG	27	0.35301	-202.638
	TGACCGGGTG	17	0.295385	-39.1985		TGGCCGTTAG	15	0.26945	-35.9709		TCGGCGCGAG	16	0.295072	-56.5081		TACACGGTCG	3	0.0828249	11.6756		TCAACGAAAG	2	0.050449	3.13393		TACGCGTCAG	3	0.0696136	7.54228												TGACCGCGTT	1	0.0205078	15.1991		TTCGCGTATG	27	0.35301	-137.803
	TGACCGCCTG	17	0.295385	4.87057		TATACGAGTG	15	0.26945	-57.6817		TCCCCGCGTG	16	0.295072	-117.127		TCAGCGGGAG	3	0.0828249	27.0355		GGACCGCAAG	2	0.050449	40.0198		TAGACGGGCG	3	0.0696136	35.4918												TGTTCGAAGG	1	0.0205078	-124.47		TGGTCGTTCG	27	0.35301	-202.638
	TGCGCGCGAG	17	0.295385	-81.7378		GGACCGCGAG	15	0.26945	44.3448		TTAACGCTAG	16	0.295072	4.64385		TGATCGGGTG	3	0.0828249	7.60144		TAAACGAGAG	2	0.050449	9.96852		TAGACGGGAG	3	0.0696136	3.49126												TTGACGAGCG	1	0.0205078	-40.6878		TGCCCGCCTG	27	0.35301	-30.8088
	TGCACGCGAG	17	0.295385	-35.045		TCCTCGCGAG	15	0.26945	-125.583		TTTGCGCAAG	16	0.295072	-87.3831		TAGGCGGATG	3	0.0828249	-109.897		TCCCCGTGCG	2	0.050449	-110.517		TAAACGGCCG	3	0.0696136	44.2812												TGATCGGACG	1	0.0205078	-40.8572		TTCACGTCTG	27	0.35301	-114.037
	TCATCGCGAG	17	0.295385	-37.8557		TGAACGACCG	15	0.26945	-79.4595		TGACCGTGTG	16	0.295072	6.56841		TTAACGGATG	3	0.0828249	1.41165		TCAACGGCAG	2	0.050449	9.77103		TTTCCGGAGG	3	0.0696136	-139.2												TGAACGCAGG	1	0.0205078	-23.3757		TTCACGCATG	27	0.35301	-84.8048
	TATACGCGAG	17	0.295385	-4.58815		TGTGCGCGAG	15	0.26945	-41.5245		TGACCGTACG	15	0.27663	-41.8902		AGACCGTTCG	3	0.0828249	-110.235		TTTACGGACG	2	0.050449	29.009		TGACTGCGAG	3	0.0696136	65.9528												TTAGCGAGAG	1	0.0205078	-31.5154		TAATCGCGGG	27	0.35301	-114.911
	TGACCGGATG	17	0.295385	-43.5235		TTACCGGAAG	15	0.26945	-35.8404		TTATCGCAAG	15	0.27663	-35.8404		TAACCGACAG	3	0.0828249	0.623429		TAAACGCGAG	2	0.050449	42.9256		TAATCGGGCG	3	0.0696136	43.4544												TGTGCGTGGG	1	0.0205078	-87.9841		TTCCCGATAG	27	0.35301	-59.7304
	TGACCGTGTG	17	0.295385	6.56841		TGACCGGCGG	15	0.26945	-75.6065		TTAGCGGAAG	15	0.27663	-2.52823		CGACCGGGAG	3	0.0828249	10.9312		TACCCGCAAG	2	0.050449	33.5785		TGTACGGCGG	3	0.0696136	-72.7498												TCGGCTCGAG	1	0.0205078	-88.8971		TTCGCGACGG	27	0.35301	-160.454
	TGCCCGCGAG	16	0.278009	3.77336		TTTCCGTCTG	14	0.251486	-102.061		TGGCCGCTTG	15	0.27663	-41.4143		TTTACGGCCG	3	0.0828249	-11.1985		TGTCCGTGAG	2	0.050449	4.2424		TGAACCCGAG	3	0.0696136	17.652												TGATCGTCAG	1	0.0205078	-35.4529		TCGCCGTTTG	27	0.35301	-156.871
	TGACCGACTG	16	0.278009	-34.8079		TGGCCGACCG	14	0.251486	-125.226		TCAACGAGAG	15	0.27663	7.45897		TAAGCGTGAG	3	0.0828249	21.5058		TCTTCGAAAG	2	0.050449	-96.5824		TAGCCGAGGG	3	0.0696136	-87.7308												TCTACGAACG	1	0.0205078	-47.5314		TTAGCGGGTG	27	0.35301	-50.0199
	TGACCGTCTG	16	0.278009	-34.8736		TTCCCGCGAG	14	0.251486	-33.7312		TGAACGACGG	15	0.27663	-61.8708		TTACCGTCAG	3	0.0828249	4.38839		TACCCGCACG	2	0.050449	2.42121		TTTGCGCAAG	3	0.0696136	-87.3831												TAGCCGCCAG	1	0.0205078	-37.562		TATCCGACAG	27	0.35301	-54.0097
	TCGACGTTAG	16	0.278009	-110.745		TGACCGTACG	14	0.251486	-41.8902		TTACCGTGCG	15	0.27663	-21.5831		TTACCGGACG	3	0.0828249	-8.51711		TAAACGACCG	2	0.050449	0.527042		TATTCGGGTG	3	0.0696136	6.96148												TTAGCGGACG	1	0.0205078	24.7951		TGCTCGGTAG	27	0.35301	-21.2585
	TGACCGGTAG	16	0.278009	-36.1232		TGACCGGGTG	14	0.251486	-39.1985		TGACCGCGCG	15	0.27663	2.17902		TACGCGCGAG	3	0.0828249	-91.4941		TAAGCGAGAG	2	0.050449	-35.3461		TTTACGAGAG	3	0.0696136	-2.13549												TGTTCGGGAG	1	0.0205078	5.27542		TGTGCGCCTG	27	0.35301	-103.695
	TCTACGGATG	16	0.278009	-81.71		TTAGCGCGAG	14	0.251486	-31.5154		TCTCCGCGAG	15	0.27663	0.141727		TCAACGGCCG	3	0.0828249	10.6484		TAATCGGCTG	2	0.050449	13.0331		TAAGCGTAAG	3	0.0696136	17.1808												CGACCGCGTG	1	0.0205078	51.2546		TATACGAGGG	26	0.339936	-85.5311
	TGTTCGCGAG	15	0.260634	-41.5245		TGAGCGCGAG	14	0.251486	5.98921		TCTGCGCGAT	15	0.27663	-116.483		TAATCGAGCG	3	0.0828249	-6.20446		GGACCGCGTG	2	0.050449	-0.842899		TGTACGGCAG	3	0.0696136	-1.01719												TGTTCGGATG	1	0.0205078	-16.6874		TCTACGGTCG	26	0.339936	-67.2154
	TAACCGTTGG	15	0.260634	-79.6776		TGGCCGAGCG	14	0.251486	-56.1519		TCATCGCAAG	14	0.258188	-42.1807		TTACCGTGGG	3	0.0828249	-69.1441		TGGCCGCCTG	2	0.050449	-41.4143		TTTCCGTTCG	3	0.0696136	-109.31												TGACCATTCG	1	0.0205078	-108.833		TCCCCGATTG	26	0.339936	-143.126
	TGACCGTTCG	15	0.260634	-79.6776		TCCCCGCGTG	14	0.251486	-117.127		TGACCGGTTG	14	0.258188	-81.3109		TCTACGCACG	3	0.0828249	-46.1533		TATACGCAAG	2	0.050449	18.6367		TGACCGTCGG	3	0.0696136	-29.8396												TAAGCGCTCG	1	0.0205078	-45.458		TCCCCGTTGG	26	0.339936	-143.192
	GGACCGCGAG	15	0.260634	44.3448		TATACGGTGG	14	0.251486	-113.569		TGACCGCTAG	14	0.258188	49.3879		TTCACGGTCG	3	0.0828249	10.8291		TAGCCGTTAG	2	0.050449	-77.3062		TTTCCGTCAG	3	0.0696136	-50.2447												TCTGCGCGCG	1	0.0205078	-116.071		TATCCGATTG	26	0.339936	-97.3769
	TGACCGTAGG	15	0.260634	-24.3015		TGACCGGTAG	14	0.251486	-36.1232		TGACCGCTTG	14	0.258188	4.20019		TGTTCGCAAG	3	0.0828249	-49.8785		TAACCGTCCG	2	0.050449	0.979283		CGACCGATAG	3	0.0696136	14.6514												TAGACGCACG	1	0.0205078	-44.3798		TGATCGGATG	26	0.339936	-28.3025
	TCTTCGAATG	15	0.260634	-110.48		TGACCGATCG	13	0.233523	-79.6119		TGAACGGTCG	14	0.258188	-36.3758		TAGCCCGAGG	3	0.0828249	-158.577		TAGCCGGCGG	2	0.050449	-171.059		TAAACGCCAG	3	0.0696136	33.0624												TGATCAAAAG	1	0.0205078	-30.3501		TCTTCGTTGG	26	0.339936	-202.638
	TTGTCGAGGG	15	0.260634	-136.422		TATCCGTTTG	13	0.233523	-97.4427		TGACCGAGGG	14	0.258188	-19.9107		TTCACGGTAG	3	0.0828249	15.0847		TTGTCGCGTG	2	0.050449	-133.563		TAAACGAACG	3	0.0696136	37.6441												TGACCGGGGG	1	0.0205078	-65.7434		TGATCGCGAG	26	0.339936	5.98921
	TTTGCGTATG	15	0.260634	-145.506		TAATCGTGTG	13	0.233523	-87.0616		TGAACGAAGG	14	0.258188	-56.3327		TACACGAAAG	3	0.0828249	-6.61795		TGAGCGGCAG	2	0.050449	29.4383		TGAACGTGTG	3	0.0696136	7.21837												TGAACGCGTG	1	0.0205078	7.49426		TTGGCGTGCG	26	0.339936	-92.3083
	TTGACGACTG	15	0.260634	-125.744		TAGCCGATGG	13	0.233523	-156.805		TGGCCGAAAG	14	0.258188	-35.9051		TGACCGTATA	3	0.0828249	0.747912		TACTCGCGTG	2	0.050449	-143.21		TCACCGGAAG	3	0.0696136	-42.1807												TCGGCGCAGG	1	0.0205078	-202.638		TGGCCGTCTG	26	0.339936	-81.1586
	TAGGCGCGAG	15	0.260634	-53.9986		TGACCGCCCG	13	0.233523	-39.263		TCAGCGCAAG	14	0.258188	-42.1807		TATACGCGAT	3	0.0828249	-35.7016		TAGCCGTGAG	2	0.050449	-8.23168		TTACCGTACG	3	0.0696136	5.67084												TGAGCGTCTG	1	0.0205078	-23.7886		TTGACGCGGG	26	0.339936	-86.8707
	TAGCCGCGAG	15	0.260634	31.5125		TTTTCGCAAG	13	0.233523	-87.3831		TTACCGACTG	13	0.239746	-78.9415		TTCTCGCGAG	3	0.0828249	-119.242		TGTCCGCCAG	2	0.050449	-4.57486		TATCCGACGG	3	0.0696136	-101.996												TATTCGGCTG	1	0.0205078	21.5579		TGCGCGTTAG	26	0.339936	-42.7854
	TCTCCGATAG	15	0.260634	-111.329		TGACCGCCTG	13	0.233523	4.87057		TGAACGCCTG	13	0.239746	-33.9478		TCTACGGAGG	3	0.0828249	-81.71		TAGACGGACG	2	0.050449	-2.00372		TCCGCGCGAA	3	0.0696136	-127.078												TATTCGATGG	1	0.0205078	-142.339		TTATCGTATG	26	0.339936	-119.236
	TACGCGTCTG	15	0.260634	-44.1732		TTGGCGGTAG	13	0.233523	-85.9301		TTACCGACGG	13	0.239746	-78.9415		TAACCGCCTG	3	0.0828249	-11.4136		TAGCCGGTCG	2	0.050449	-122.651		TCACCGTGAG	3	0.0696136	7.91121												TGCACGCCAG	1	0.0205078	-24.4395		TATGCGTTTG	26	0.339936	-117.937
	TCGGCGCTTG	15	0.260634	-202.638		TGACCGAGTG	13	0.233523	6.6342		TTGTCGTGTG	13	0.239746	-165.142		CGACCGTTAG	3	0.0828249	14.5857		TAGACGCCTG	2	0.050449	-96.5168		TAACCGCCAG	3	0.0696136	40.3019												TTGGCGGTCG	1	0.0205078	-90.1858		TCTGCGTGAG	26	0.339936	-60.0964
	TTGACGCCTG	15	0.260634	-155.945		TGAGCGGTGG	13	0.233523	-42.9647		TTACCGTATG	13	0.239746	-73.4692		TTATCGGACG	3	0.0828249	38.2828		TCAACGAGAG	2	0.050449	7.45897		TAAACGCCCG	3	0.0696136	1.90513												TGGCCGTCTG	1	0.0205078	-81.1586		TTTACGGTAG	26	0.339936	-30.1736
	TCTCCGAGAG	14	0.243258	-39.5367		TGACCGAGCG	13	0.233523	-37.4994		TTGGCGCGAG	13	0.239746	-50.1678		TACTCGTTCG	3	0.0828249	-108.972		TGCACGGCAG	2	0.050449	17.9365		TTCACGGACG	3	0.0696136	36.7113												TAGCCGCCCG	1	0.0205078	-68.7193		TATTCGGATG	26	0.339936	-1.39258
	TGACCGACCG	14	0.243258	-78.9415		TATACGCGAG	13	0.233523	-4.58815		TGTACGCGAG	13	0.239746	5.16824		TGTCCGCGTG	3	0.0828249	-1.20106		TAAACGGTTG	2	0.050449	-8.5263		TTTCCGATTG	3	0.0696136	-156.805																	TCTACGATGG	26	0.339936	-188.902
	TTTGCGGGAG	14	0.243258	-14.1379		TGGCCGGTTG	13	0.233523	-126.925		TGCGCGCGAG	13	0.239746	-81.7378		TGGGCGTTCG	3	0.0828249	-177.365		TCGACGGGAG	2	0.050449	0.981705		TAACCGAAAG	3	0.0696136	37.7405																	TCGACGTATG	26	0.339936	-156.221
	TCAACGGCTG	14	0.243258	-67.2843		TGACCGAACG	13	0.233523	-41.8244		TGAACGTTCG	13	0.239746	-79.0277		TTGGCGCGAT	3	0.0828249	-81.2813		TGTGCGCGAG	2	0.050449	-41.5245		TTACCGGTTG	3	0.0696136	-125.445																	TTATCGATAG	26	0.339936	-44.9078
	TCTTCGGTTG	14	0.243258	-92.6802		TGACCGCGAT	13	0.233523	60.3868		TGAACGTCTG	13	0.239746	-34.2237		TCGCCGCGCG	3	0.0828249	-1.69856		TCCCCGGTTG	2	0.050449	-157.38		TGGCCGAACG	3	0.0696136	-125.226																	TCTACGATCG	26	0.339936	-110.97
	TTCCCGCGAG	14	0.243258	-33.7312		TGAACGCGGG	13	0.233523	-19.0507		TGGCCGGGAG	13	0.239746	-12.6632		TAGCCGAATG	3	0.0828249	-97.3769		TATTCGGGCG	2	0.050449	-4.05933		TGGCCGCCAG	3	0.0696136	3.77336																	TCTACGACAG	26	0.339936	-88.6162
	TATCCGCTAG	14	0.243258	-37.562		TGACCGGTGG	13	0.233523	-107.856		TTGCCGCGAG	13	0.239746	35.3433		TAAACGCGCG	3	0.0828249	43.3472		TCTTCGGACG	2	0.050449	-46.0461		TGGCCGCTAG	3	0.0696136	3.77336																	TGTCCGTCGG	26	0.339936	-84.4727
	TCCTCGAGGG	14	0.243258	-205.497		TGAACGTGCG	13	0.233523	-36.9153		TGCACGTGAG	13	0.239746	-35.3209		TAGCCGGCGG	3	0.0828249	-171.059		TTCTCGCCTG	2	0.050449	-128.875		TAACCGCTCG	3	0.0696136	8.47417																	TAGGCGCATG	26	0.339936	-143.21
	TCAACGGCGG	14	0.243258	-67.2843		TGACCGACAG	12	0.21556	10.3798		TGAACGCACG	13	0.239746	-40.9644		TTAACGAACG	3	0.0828249	36.7975		TAATCGGACG	2	0.050449	39.1293		TCAACGGAAG	3	0.0696136	15.3091																	TTTCCGCTCG	26	0.339936	-101.145
	TCTTCGAAAG	14	0.243258	-96.5824		TCCGCGCTTG	12	0.21556	-188.959		TGGCCGGATG	13	0.239746	-95.3465		TGAACGAAAG	3	0.0828249	15.3999		TATACGGACG	2	0.050449	29.8555		TAACCGCCCG	3	0.0696136	9.14456																	TGTGCGTCAG	26	0.339936	-33.234
	TCTACGTCAG	14	0.243258	-55.9351		TGACCGTTGG	12	0.21556	-62.0889		TACTCGCGAG	13	0.239746	-91.4941		TGAACGCTAG	3	0.0828249	10.5695		TTAACGATAG	2	0.050449	3.26576		TGGCCGGGAG	3	0.0696136	-12.6632																	TGTCCGAATG	26	0.339936	-49.2336
	TCGCCGCGTG	14	0.243258	-48.0524		TCGACGATAG	12	0.21556	-111.847		TTACCGAGTG	13	0.239746	-69.0784		TGCACGGTAG	3	0.0828249	21.0103		TGCCCGCCAG	2	0.050449	14.3789		TCAGCGGAAG	3	0.0696136	-8.86853																	TTCGCGCTTG	26	0.339936	-188.959
	TTGGCGGTAG	14	0.243258	-85.9301		TGCGCGCAAG	12	0.21556	-42.1762		TGCTCGCAAG	13	0.239746	-42.1762		TATACGGCCG	3	0.0828249	-10.3519		TATACGGTGG	2	0.050449	-113.569		TAAGCGGGAG	3	0.0696136	29.545																	TGAGCGATAG	26	0.339936	-36.1232
	TGTACGGCGG	14	0.243258	-72.7498		TTGACGCGAG	12	0.21556	-3.47509		TGTTCGCAAG	13	0.239746	-49.8785		TCTACGTCGG	3	0.0828249	-132.99		TCGGCGCGTG	2	0.050449	-133.563		TCAACGGACG	3	0.0696136	47.7655																	TTAACGGCAG	26	0.339936	47.6903
	TGCCCGTAGG	14	0.243258	-68.1419		TGGCCGCACG	12	0.21556	-85.5479		TTGTCGCAAG	13	0.239746	-119.242		TGACCGGCGA	3	0.0828249	-77.102		TGAACGGGCG	2	0.050449	5.73669		TCACCGTTAG	3	0.0696136	-34.2013																	TGGACGCTCG	26	0.339936	-124.366
	TTCTCGATAG	14	0.243258	-76.843		TACCCGTGGG	12	0.21556	-156.871		TGACCGGTCG	13	0.239746	-125.445		AGACCGAGGG	3	0.0828249	-50.4681		TGCCCGCTAG	2	0.050449	17.4527		TTAACGGGTG	3	0.0696136	5.73669																	TCTACGATTG	26	0.339936	-157.323
	TCTTCGAGTG	14	0.243258	-102.126		TTACCGACCG	12	0.21556	-31.3804		TTATCGCGAG	13	0.239746	-31.5154		TAGCCGGGGG	3	0.0828249	-133.563		TTCTCGGTGG	2	0.050449	-110.58		TTGACGAGAG	3	0.0696136	-4.85318																	TCTTCGAACG	26	0.339936	-95.705
	TGTGCGCGAG	14	0.243258	-41.5245		TGAACGACTG	12	0.21556	-35.3259		TAATCGCGAG	13	0.239746	-35.3461		TAGCCGCTGG	3	0.0828249	-117.127		TAGCCGCACG	2	0.050449	-37.1403		TCACCGTGGG	3	0.0696136	-69.1441																	TATACGCCAG	26	0.339936	-21.5707
	TAACCGTGTG	14	0.243258	-41.2947		TGAACGTTCG	12	0.21556	-79.0277		TGGCCGGTCG	13	0.239746	-171.059		AGACCGACCG	3	0.0828249	-109.499		TAAGCGTCTG	2	0.050449	-8.49376		TTCACGAACG	2	0.0464091	-7.04284																	TCCGCGACTG	26	0.339936	-160.454
	CGACCGCGAG	14	0.243258	96.4423		TTACCGGCAG	12	0.21556	-41.3785		TGGCCGAAGG	13	0.239746	-107.638		TAATCGGCCG	3	0.0828249	2.0123		TAGCCGCCAG	2	0.050449	-37.562		TCATCGATGG	2	0.0464091	-159.882																	TTGTCGTGAG	26	0.339936	-81.7468
	TACGCGCTAG	14	0.243258	-77.8148		TTAGCGCGAA	12	0.21556	-33.0109		TGACCGACGG	12	0.221304	-29.7738		TACGCGTCAG	3	0.0828249	7.54228		TTGACGCCTG	2	0.050449	-155.945		TAAGCGCTAG	2	0.0464091	-45.8796																	TTGTCGAGTG	26	0.339936	-136.422
	TGACCGAACG	14	0.243258	-41.8244		TGTCCGTAGG	12	0.21556	-75.8443		TCGTCGCAAG	12	0.221304	-125.583		TAGCCGCCAG	3	0.0828249	-37.562		TCTTCGCAGG	2	0.050449	-170.779		TTGCCGCGCG	2	0.0464091	-0.491292																	TAACCGTAGG	26	0.339936	-41.8902
	TATTCGCTTG	14	0.243258	-111.631		TTCGCGTGCG	12	0.21556	-129.804		TGGCCGTCCG	12	0.221304	-125.292		TCTACGTTTG	3	0.0828249	-156.221		TAATCGGTGG	2	0.050449	-78.6446		TCAGCGTCAG	2	0.0464091	9.13318																	TCGGCGAATG	26	0.339936	-234.217
	TAGTCGGTCG	14	0.243258	-75.8515		TGACCGTGGG	12	0.21556	-19.9765		TGACCGTTGG	12	0.221304	-62.0889		TCGTCGCGAG	3	0.0828249	-56.5081		TGCCCGAAAG	2	0.050449	3.65647		TCCCCGGAAG	2	0.0464091	-86.0211																	TGTACGGCGG	26	0.339936	-72.7498
	TTATCGCGTG	13	0.225883	-114.911		TGACCGTGCG	12	0.21556	-37.5652		TGACCGATTG	12	0.221304	-35.4783		TGTACGGGTG	3	0.0828249	2.3566		TTACCGTGAG	2	0.050449	14.2515		TTAACGTTAG	2	0.0464091	4.36795																	TGTACGAATG	26	0.339936	-81.3305
	TACTCGCTTG	13	0.225883	-97.9513		TCGTCGAGAG	12	0.21556	-59.367		TGGCCGTTTG	12	0.221304	-81.1586		TGTCCGAGAG	3	0.0828249	4.30818		TGCGCGGCAG	2	0.050449	-6.24112		TGGCCGTTGG	2	0.0464091	-107.703																	TTCCCGAGAG	26	0.339936	-73.4097
	TGACCGTCCG	13	0.225883	-79.0073		TTACCGAGTG	12	0.21556	-69.0784		TGGCCGTCTG	12	0.221304	-81.1586		TAATCGGTCG	3	0.0828249	1.34191		TACACGCTAG	2	0.050449	0.456839		TGTGCGGGAG	2	0.0464091	23.3666																	TGGACGCCTG	26	0.339936	-80.2327
	TCGACGGTAG	13	0.225883	-68.0928		TGAACGTATG	12	0.21556	-28.6856		TTAACGTGTG	12	0.221304	-36.9153		TAAACGGTCG	3	0.0828249	43.6108		TAGCCTCGAG	2	0.050449	-0.876411		TAGTCGCGAT	2	0.0464091	-85.1121																	TTGCCGGCTG	26	0.339936	-171.059
	TTTTCGCGTG	13	0.225883	-130.846		TTTCCGATCG	12	0.21556	-109.244		TAGGCGTCAG	12	0.221304	-34.6422		TGAACGTTAG	3	0.0828249	10.2936		TGAACGTTAG	2	0.050449	10.2936		TAGCCGTGTG	2	0.0464091	-59.9471																	TCTTCGCGAG	26	0.339936	-85.3694
	TCTTCGCAGG	13	0.225883	-170.779		TGAACGCGAG	12	0.21556	52.6819		TTGTCGTGAG	12	0.221304	-81.7468		TCGCCGTTCG	3	0.0828249	-110.517		TGACCGTTTG	2	0.050449	-35.544		TTCACGAAAG	2	0.0464091	-34.3661																	TTCACGGACG	26	0.339936	36.7113
	TAATCGTGAG	13	0.225883	-35.3461		TCTACGTGTG	12	0.21556	-116.008		TTACCGATAG	12	0.221304	-27.7952		TGAACCCGAG	3	0.0828249	17.652		TAAACGTTCG	2	0.050449	0.958845		TTCACGCGGG	2	0.0464091	-124.366																	TATACGAGAG	26	0.339936	-37.5452
	TCCACGGAGG	13	0.225883	-74.0077		TTACCGAGGG	12	0.21556	-69.0784		TTAACGCGAG	12	0.221304	46.7563		TAGCCGAGGG	3	0.0828249	-87.7308		TGATCGGTAG	2	0.050449	10.6767		TATGCGGGGG	2	0.0464091	-97.5336																	TTCACGTGCG	26	0.339936	-77.0811
	TACCCGTGTG	13	0.225883	-129.022		TGGCCGTATG	12	0.21556	-81.1586		TGTACGCGCG	12	0.221304	-84.153		TGAACGTTCG	3	0.0828249	-79.0277		TACACGGGCG	2	0.050449	-2.00372		TCACCGTAGG	2	0.0464091	-73.4692																	TCTACGCTCG	26	0.339936	-109.591
	TGTCCGGTGG	13	0.225883	-185.049		TTTGCGCAAG	12	0.21556	-87.3831		TTACCGGCAG	12	0.221304	-41.3785		TGAACGTCAG	3	0.0828249	10.964		TATTCGGGTG	2	0.050449	6.96148		TATACGACAG	2	0.0464091	-54.5277																	TTCACGAACG	26	0.339936	-7.04284
	TGGACGCCAG	13	0.225883	-35.045		TTATCGCGAG	12	0.21556	-31.5154		TGAACGTTGG	12	0.221304	-61.439		TGAGCGTTCG	3	0.0828249	-100.172		TCACCGCGCG	2	0.050449	16.9539		TGAGCGCGAG	2	0.0464091	5.98921																	TTCTCGATCG	26	0.339936	-81.0986
	TTGCCGATGG	13	0.225883	-156.805		TTACCGCCTG	12	0.21556	-70.842		TGAACGTCGG	12	0.221304	-60.7686		TTACCGCCAG	3	0.0828249	12.5537		TAGCCGCGCG	2	0.050449	0.355232		TAGGCGCTTG	2	0.0464091	-174.789																	TATACGATAG	26	0.339936	-77.7584
	TTGACGAATG	13	0.225883	-125.744		TGGCCGAACG	12	0.21556	-125.226		TGGCCGGGCG	12	0.221304	-101.985		TGGTCGGATG	3	0.0828249	-80.1255		TAAGCGTAAG	2	0.050449	17.1808		TCAGCGTTAG	2	0.0464091	-23.1162																	TAGGCGGTCG	26	0.339936	-89.3393
	TGACCGCTTG	13	0.225883	4.20019		TGGCCGTCGG	11	0.197597	-76.1245		TAGCCGTGTG	12	0.221304	-59.9471		TGCTCGCGCG	3	0.0828249	-171.059		TTGTCGAGAG	2	0.050449	-53.0267		TGACAGAGAG	2	0.0464091	17.9519																	TCCGCGGTGG	26	0.339936	-124.068
	TGTCCGCGCG	13	0.225883	-45.3347		TGACCGACGG	11	0.197597	-29.7738		TGACCGAGTG	12	0.221304	6.6342		TTACCGCTGG	3	0.0828249	-71.5124		TGATCGAAAG	2	0.050449	-1.19474		TGTCCGTTCG	2	0.0464091	-156.871																	TTGGCGATGG	26	0.339936	-234.217
	TGAACGTCCG	13	0.225883	-78.3573		TCTTCGCATG	11	0.197597	-139.2		TTCACGCGAG	12	0.221304	-40.9707		CGACCGACAG	3	0.0828249	15.3218		TAAACGGGTG	2	0.050449	33.5862		TACTCGGCTG	2	0.0464091	8.93266																	TACTCGGTCG	26	0.339936	-30.5933
	TCACCGGAAG	13	0.225883	-42.1807		TAGACGTGGG	11	0.197597	-87.1466		TTACCGCGGG	12	0.221304	-29.3999		TGGACGGGTG	3	0.0828249	-0.361086		TTACCGCCAG	2	0.050449	12.5537		TGACAGATAG	2	0.0464091	-24.1606																	TAATCGTCGG	26	0.339936	-93.1952
	TGATCGTGTG	13	0.225883	-70.7774		TGACCGTCAG	11	0.197597	10.314		TGCCCGTTGG	12	0.221304	-94.0242		TAAACGTACG	3	0.0828249	38.7463		TCTTCGGCTG	2	0.050449	-37.8705		TAACCGGAAG	2	0.0464091	-8.09222																	TAGACGACTG	26	0.339936	-97.8949
	TCGTCGTTGG	13	0.225883	-234.217		TTTACGCGCG	11	0.197597	-36.592		TTTCCGTACG	12	0.221304	-45.8719		TAAACGCGGG	3	0.0828249	-36.6394		TCACCGCACG	2	0.050449	12.6289		TAGACGATCG	2	0.0464091	-77.3368																	TAATCGTTCG	26	0.339936	-77.0369
	TTTTCGGGTG	13	0.225883	-52.4669		TAACCGTATG	11	0.197597	-14.0408		TGCACGCGAG	12	0.221304	-35.045		TAAGCGGCCG	3	0.0828249	-11.4754		TAAACGTCCG	2	0.050449	1.62923		TCAACGGTAG	2	0.0464091	9.10064																	TGTACGACAG	26	0.339936	-44.7713
	TAGCCGGAAG	13	0.225883	-91.4941		TGACCGGCTG	11	0.197597	-80.6405		TGAACGTACG	12	0.221304	-41.2403		CGACCGAGTG	3	0.0828249	11.5762		TGAGCGGGTG	2	0.050449	25.6927		TGCTCGCTTG	2	0.0464091	-113.246																	TTCTCGTTGG	26	0.339936	-188.959
	TGCGCGAGAG	13	0.225883	-81.7378		TATTCGTGAG	11	0.197597	-82.8598		TAGTCGCAAG	12	0.221304	-91.4941		TTAGCGGCAG	3	0.0828249	-8.06631		TCCCCGAGCG	2	0.050449	-110.452		TCAACGCGTG	2	0.0464091	-68.2183																	TGACCGTGAG	26	0.339936	51.7561
	TATACGTTCG	13	0.225883	-76.2346		TGACCGGTTG	11	0.197597	-81.3109		TTCCCGGGAG	12	0.221304	-87.6634		TAACCGCCAG	3	0.0828249	40.3019		TATTCGGCCG	2	0.050449	10.5371		TGCACGCATG	2	0.0464091	-40.6712																	TCTGCGTCGG	26	0.339936	-122.555
	TAAGCGGATG	13	0.225883	-26.4955		TTTCCGGGAG	11	0.197597	-47.4501		TTACCGGAAG	12	0.221304	-35.8404		TGAACGGATG	3	0.0828249	13.9663		TCCCTGCGAG	2	0.050449	-65.6191		TAAGCGCGAG	2	0.0464091	-35.3461																	TGTACGATAG	26	0.339936	-68.002
	TAAGCGTGTG	13	0.225883	-30.2096		TCTACGCAAG	11	0.197597	-15.4518		TATGCGCAAG	12	0.221304	-59.6349		TGGGCGCGAG	3	0.0828249	-12.6632		TAAGCGGACG	2	0.050449	25.6416		TAAGCGCGCG	2	0.0464091	-34.9245																	TAGTCGTTGG	26	0.339936	-202.638
	TTTCCGGTAG	13	0.225883	-119.242		TTACCGTTAG	11	0.197597	-27.8609		TGGCCGGTGG	12	0.221304	-153.47		TTAACGTACG	3	0.0828249	37.8997		TTCACGGAAG	2	0.050449	9.38798		TATCCGACTG	2	0.0464091	-42.5672																	TTTCCGTACG	26	0.339936	-45.8719
	TCGACGTCAG	13	0.225883	-79.1658		TGTGCGCAAG	11	0.197597	-49.8785		TGAACGCGAG	12	0.221304	52.6819		TCTACGAAGG	3	0.0828249	-125.464		TCAGCGGGAG	2	0.050449	27.0355		TAAACGAGGG	2	0.0464091	-38.0174																	TGAGCGGCGG	26	0.339936	-42.2943
	TGTCCGGGGG	13	0.225883	-113.257		TTACCGTATG	11	0.197597	-73.4692		TGGCCGTATG	12	0.221304	-81.1586		TAACCGCTCG	3	0.0828249	8.47417		TTTCCGCAAG	2	0.050449	-1.87203		TTACCGGATG	2	0.0464091	-87.6571																	TCGCCGTACG	26	0.339936	-110.517
	TGACCGCGCG	13	0.225883	2.17902		TCCCCGCCTG	11	0.197597	-106.521		TGGCCGCGCG	12	0.221304	-16.4734		TTCCCGCAAG	3	0.0828249	5.83031		TTTACGTGAG	2	0.050449	-1.0333		TAGCCGTCAG	2	0.0464091	-45.7273																	TTCGCGCGAG	26	0.339936	-119.242
	TGACCGCGAT	13	0.225883	60.3868		TGGGCGTTAG	11	0.197597	-88.0437		TGAACGTGGG	12	0.221304	-19.3265		TGACAGCGTG	3	0.0828249	12.4426		TAAACGCTAG	2	0.050449	32.392		TATACGACGG	2	0.0464091	-102.514																	TCTCCGTTCG	26	0.339936	-142.096
	TGGCCGGCTG	13	0.225883	-126.925		TGAACGCCCG	11	0.197597	-78.0814		TGGTCGCGAG	11	0.202862	-12.6632		TGTGCGCTTG	3	0.0828249	-158.504		TTAACGGATG	2	0.050449	1.41165		TGTTCGCGAT	2	0.0464091	-72.638																	TGCCCGATTG	26	0.339936	-67.4135
	TCAACGATAG	13	0.225883	-34.6535		TTGACGCGTG	11	0.197597	-86.8707		TGGCCGTCAG	11	0.202862	-35.9709		TCAGCGGAAG	3	0.0828249	-8.86853		TCAACGTACG	2	0.050449	5.11353		TCAACGCGGG	2	0.0464091	-68.2183																	TAGACGTCCG	26	0.339936	-76.2346
	TTGTCGATAG	13	0.225883	-122.101		TGAACGCCGG	11	0.197597	-60.4927		TCTTCGTTGG	11	0.202862	-202.638		TGGCCGCCGG	3	0.0828249	-67.9592		TGACCTGTCC	2	0.050449	-187.063		TACCCGCTGG	2	0.0464091	-71.8686																	TGACCGAGGG	26	0.339936	-19.9107
	TGAGCGGACG	13	0.225883	-54.3449		TCGACGTGAG	11	0.197597	-41.6702		TGACCGTCCG	11	0.202862	-79.0073		TTAACGGGTG	3	0.0828249	5.73669		TGACCGAGAT	2	0.050449	20.7084		TGTGCGCTAG	2	0.0464091	-113.317																	TGCCCGTTTG	26	0.339936	-67.4792
	TGCTCGCGAG	13	0.225883	-81.7378		TGCGCGCGAG	11	0.197597	-81.7378		TTACCGCAGG	11	0.202862	-33.725		TAACCGTGAG	2	0.0552166	10.4208		TCACCGTGAG	2	0.050449	7.91121		TAGTCGAACG	2	0.0464091	-93.9314																	TGTTCGACAG	26	0.339936	-61.3659
	TATGCGATAG	13	0.225883	-123.073		TTACCGCGTG	11	0.197597	-29.3999		TGGCCGATAG	11	0.202862	-35.9051		TCAGCGTCAG	2	0.0552166	9.13318		TAAGCGGCAG	2	0.050449	19.6819		TAACCGTTAG	2	0.0464091	-0.112745																	TTAGCGTTGG	26	0.339936	-100.172
	TATACGTATG	13	0.225883	-64.9335		TTACCGGTCG	11	0.197597	-46.3045		TGGCCGACCG	11	0.202862	-125.226		TTAACGTTAG	2	0.0552166	4.36795		TTACCGTCAG	2	0.050449	4.38839		TCGTCGCAAG	2	0.0464091	-125.583																	TTTACGCCCG	26	0.339936	-53.5745
	TAGACGAGAG	13	0.225883	-40.2629		TGGACGCCTG	11	0.197597	-80.2327		TTCACGGGGG	11	0.202862	-81.9903		AGACCCGAGG	2	0.0552166	-102.876		TCAACGGCCG	2	0.050449	10.6484		TTAACGATTG	2	0.0464091	-80.1299																	TAGTCGTTCG	26	0.339936	-154.23
	TGGCCGGCAG	13	0.225883	-81.7378		TTGACGCAAG	11	0.197597	-40.9707		TGCTCGTTAG	11	0.202862	-99.6374		TTCACGCTAG	2	0.0552166	-27.2914		TAGCCGTCTG	2	0.050449	-97.4427		TCGCCGACAG	2	0.0464091	-79.75																	TGTGCGAGTG	26	0.339936	-86.7122
	TGTTCGCGCG	13	0.225883	-130.846		TCAGCGTGCG	11	0.197597	-43.2842		TATCCGGGAG	11	0.202862	-82.8598		TCCGCGCCGG	2	0.0552166	-160.454		TAAGCGGGCG	2	0.050449	29.9666		TTTACGTTAG	2	0.0464091	-72.8255																	TCAGCGAATG	26	0.339936	-150.815
	TTACCGCCTG	13	0.225883	-70.842		TAAGCGCGGG	11	0.197597	-114.911		TCTCCGCATG	11	0.202862	-85.2677		AGACCGTTTG	2	0.0552166	-66.1014		TCTACGGGCG	2	0.050449	4.5768		TAAACGACCG	2	0.0464091	0.527042																	TTTACGGCTG	26	0.339936	-58.7595
	TTCACGCTAG	12	0.208507	-27.2914		TTCACGCGAG	11	0.197597	-40.9707		TACTCGCAAG	11	0.202862	-51.9326		TAGGCGCTTG	2	0.0552166	-174.789		TGGGCGGGAG	2	0.050449	20.649		TGACCGATCG	2	0.0464091	-79.6119																	TATACGAACG	26	0.339936	-13.8987
	TGCCCGCGCG	12	0.208507	-85.5479		TGACCGGAGG	11	0.197597	-70.0684		TTACCGCGTG	11	0.202862	-29.3999		TAACCGCAGG	2	0.0552166	-2.14601		TGATCGGTGG	2	0.050449	-61.0559		TAGTCGCGGG	2	0.0464091	-133.563																	TTCTCGCCGG	26	0.339936	-160.454
	TGTCCGTTCG	12	0.208507	-156.871		TATGCGAATG	11	0.197597	-111.35		TGATCGTGAG	11	0.202862	-25.5897		TCAGCGTTAG	2	0.0552166	-23.1162		TTAACGGAGG	2	0.050449	1.41165		TAGTCGAAAG	2	0.0464091	-94.3531																	TTGTCGACTG	26	0.339936	-142.339
	TATTCGCGAG	12	0.208507	-82.8598		TGAACGCACG	11	0.197597	-40.9644		TTTCCGTGAG	11	0.202862	-33.2622		TCTACGGCCG	2	0.0552166	-43.9847		TGTTCGGGAG	2	0.050449	5.27542		TTGCCGAAAG	2	0.0464091	-73.4097																	TGGTCGCACG	26	0.339936	-171.059
	TCTACGTAGG	12	0.208507	-124.362		TGGTCGCTTG	11	0.197597	-126.925		TTACCGGCGG	11	0.202862	-124.774		TCCACGAGCG	2	0.0552166	-79.3906		TGACAGGTGG	2	0.050449	-141.726		TGACCGACAG	2	0.0464091	10.3798																	TGTTCGGCTG	26	0.339936	6.2631
	TACGCGTACG	12	0.208507	-57.8169		TGAACGGTCG	11	0.197597	-36.3758		TAAGCGCGAG	11	0.202862	-35.3461		TCGTCGTTCG	2	0.0552166	-187.863		TCCCCGAGTG	2	0.050449	-156.805		TAGCCGGAAG	2	0.0464091	-91.4941																	TATACGGTCG	26	0.339936	-33.5827
	TCTTCGATTG	12	0.208507	-142.339		TGGCCGAGGG	11	0.197597	-38.5632		TTACCGGATG	11	0.202862	-87.6571		TCAACGAACG	2	0.0552166	4.01134		TCTCCGATGG	2	0.050449	-188.384		TGTGCGAACG	2	0.0464091	-170.779																	TACCCGTTAG	26	0.339936	-32.048
	TAGACGAGTG	12	0.208507	-60.3994		TAGCCGCGGG	11	0.197597	-48.0524		TGGCCGAGGG	11	0.202862	-38.5632		TATTCGCGAG	2	0.0552166	-82.8598		TAACCGCACG	2	0.050449	46.2616		TGGCCGTCAG	2	0.0464091	-35.9709																	TTGGCGGGCG	26	0.339936	-52.6902
	TGGTCGTAAG	12	0.208507	-113.317		TGAACGGTGG	11	0.197597	-18.7871		TCCTCGATTG	11	0.202862	-128.66		TCAACGAAAG	2	0.0552166	3.13393		TGTCCGGTGG	1	0.0252245	-185.049		TATACGCAAG	2	0.0464091	18.6367																	TACCCGTTGG	26	0.339936	-111.613
	TCTCCGTGAG	12	0.208507	-39.6025		TGAGCGGTTG	11	0.197597	-16.4198		TAACCGAGGG	11	0.202862	-69.0784		TAAACGAGAG	2	0.0552166	9.96852		TTATCGGTAG	1	0.0252245	4.75102		TCAACGCCCG	2	0.0464091	-31.7276																	TTGTCGATCG	26	0.339936	-126.357
	TTTACGCGGG	12	0.208507	-84.153		TTATCGAGCG	11	0.197597	-38.6299		TGGACGCAAG	11	0.202862	-35.045		TAAGCGCGAT	2	0.0552166	-66.4596		GGACCTCGAG	1	0.0252245	11.9558		TAAACGATCG	2	0.0464091	-0.143346																	TTCCCGATGG	26	0.339936	-143.126
	TGGCCGACCG	12	0.208507	-125.226		TAATCGATGG	11	0.197597	-128.303		TCTTCGGGAG	11	0.202862	-38.5695		TTGCCGCGAA	2	0.0552166	33.8478		TTATCGGTCG	1	0.0252245	0.49539		TGCACGGAAG	2	0.0464091	15.3136																	TATACGTAGG	26	0.339936	-92.783
	TGTTCGTGAG	12	0.208507	-73.1034		TTAACGTCTG	11	0.197597	-78.3573		TAGGCGGAGG	11	0.202862	-137.747		TTCCCGCCTG	2	0.0552166	-106.521		TCTTCCCGAG	1	0.0252245	-120.399		TAACCGGAGG	2	0.0464091	-87.6571																	TGATCGATGG	26	0.339936	-110.715
	TGAACGCCTG	12	0.208507	-33.9478		TGAACGTAGG	11	0.197597	-55.2305		TCCGCGTGAG	11	0.202862	-100.31		TAGCCGTCAG	2	0.0552166	-45.7273		TCCCCGTTAG	1	0.0252245	-66.1364		TCCGCGGTGG	2	0.0464091	-124.068																	TTCGCGATAG	26	0.339936	-105.563
	TCCCCGACAG	12	0.208507	-69.1445		TGGACGCAGG	11	0.197597	-106.778		TGGCCGGCGG	11	0.202862	-121.891		TAGCCGTCCG	2	0.0552166	-76.8846		TCCCCGCTTG	1	0.0252245	-103.448		TTACCGTCTG	2	0.0464091	-79.0073																	TATTCGCTTG	26	0.339936	-111.631
	TAATCGAGAG	12	0.208507	-38.205		TATCCGGCGG	11	0.197597	-116.249		TGAACGCGCG	11	0.202862	-36.6394		TAGCCGGAGG	2	0.0552166	-171.059		TAGTCGCGAG	1	0.0252245	-53.9986		TTGCCGCGTG	2	0.0464091	-48.0524																	TATGCGATCG	26	0.339936	-122.651
	TGGCCGCACG	12	0.208507	-85.5479		TGGCCGTACG	11	0.197597	-125.292		TGAACGCGGG	11	0.202862	-19.0507		TGGCCGTGGG	2	0.0552166	-38.6289		TTCGCGTGGG	1	0.0252245	-177.365		TACTCGCGTG	2	0.0464091	-143.21																	TGATCGTCGG	26	0.339936	-107.185
	TCACCGCTTG	12	0.208507	-71.5124		TATCCGAATG	11	0.197597	-65.5177		TGGTCGCAAG	11	0.202862	-81.7378		TGAACGAGGG	2	0.0552166	-20.4287		TCGCCGAGAG	1	0.0252245	-10.6755		TAGCCGTGAG	2	0.0464091	-8.23168																	TTGCCGAGAG	26	0.339936	-4.33515
	TGGCCGGGTG	12	0.208507	-57.8509		TTGTCGTCCG	11	0.197597	-155.077		TGAACGAACG	11	0.202862	-42.3425		TAGCCGCATG	2	0.0552166	-57.6985		TGCCCGATAG	1	0.0252245	-22.2258		TCTCCGTACG	2	0.0464091	-78.6581																	TCAGCGATTG	26	0.339936	-157.024
	TGCACGTACG	12	0.208507	-85.0807		TGGCCGTAGG	11	0.197597	-107.703		TGACCGGTAG	11	0.202862	-36.1232		TAACCGGACG	2	0.0552166	-7.67058		TAGCCGGCTG	1	0.0252245	-111.631		TGTCCGACGG	2	0.0464091	-84.4069																	TTTGCGACGG	26	0.339936	-179.407
	TCATCGAAGG	12	0.208507	-122.095		TTTACGGCGG	11	0.197597	-90.3385		TTACCGAGCG	11	0.202862	-21.5173		TCTACGGCGG	2	0.0552166	-90.3385		TGACAGAGAG	1	0.0252245	17.9519		TTGACGGACG	2	0.0464091	-2.85025																	TAGTCGAATG	26	0.339936	-114.49
	TGCGCGGATG	12	0.208507	-54.0517		TGACCGCGCG	11	0.197597	2.17902		TCTCCGGTGG	11	0.202862	-202.638		TCTACGCTTG	2	0.0552166	-155.945		TCCCCGGCGG	1	0.0252245	-160.454		TTATCGGTTG	2	0.0464091	-78.6446																	TTTCCGATGG	26	0.339936	-188.384
	TACTCGTTAG	12	0.208507	-77.8148		TGGACGCGAG	11	0.197597	34.0295		TTACCGCTCG	11	0.202862	-23.9513		GGACCGCGTG	2	0.0552166	-0.842899		TTTCGGCCTG	1	0.0252245	-144.621		TAGGCGCTCG	2	0.0464091	-122.651																	TCACCGTTAG	26	0.339936	-34.2013
	TATCCGGGCG	12	0.208507	-50.8592		TCTTCGCCTG	11	0.197597	-116.249		TTACCGGGCG	11	0.202862	-35.771		TTGTCGGTCG	2	0.0552166	-76.6981		TCCCCGCGTA	1	0.0252245	-118.622		TCATCGTTAG	2	0.0464091	-79.9681																	TTCACGGGAG	25	0.326861	1.40539
	TCGCCGCGGG	12	0.208507	-48.0524		TGACCGGCAG	11	0.197597	-35.4529		TACGCGCAAG	11	0.202862	-51.9326		TTGCCGCTCG	2	0.0552166	-69.5658		TCCCCACGAG	1	0.0252245	-69.2269		TCAACGCGAG	2	0.0464091	8.83705																	TAGCCGTTCG	25	0.326861	-108.464
	TTGACGGTAG	12	0.208507	-30.1736		TTTGCGACTG	11	0.197597	-147.828		TGCTCGCGAG	11	0.202862	-81.7378		TAGGCGGCCG	2	0.0552166	-89.3393		TGCCCGAGAG	1	0.0252245	-35.9051		TTAACGACCG	2	0.0464091	-0.319482																	TCGACGGCTG	25	0.326861	-113.569
	TGTCCGCGAG	12	0.208507	43.9866		TTTCCGCACG	11	0.197597	-37.7066		TATGCGATCG	11	0.202862	-122.651		TTCGCGTCCG	2	0.0552166	-56.0405		TATTCGCGAG	1	0.0252245	-82.8598		TAGGCGGGAG	2	0.0464091	-20.6864																	TGGCCGTTAG	25	0.326861	-35.9709
	TAGGCGACAG	12	0.208507	-91.4941		TATCCGTATG	11	0.197597	-65.5835		TGGCCGAACG	11	0.202862	-125.226		TAGCCGGACG	2	0.0552166	-91.0725		TCCCCGGCAG	1	0.0252245	-114.977		TTACCGCGGG	2	0.0464091	-29.3999																	TGACCGATCG	25	0.326861	-79.6119
	TCGCCGGTAG	12	0.208507	-125.583		TGCCCGCGAG	10	0.179633	3.77336		TGGCCGCATG	10	0.18442	-41.4143		TCCGCGAATG	2	0.0552166	-194.655		TTTCCATTGG	1	0.0252245	-217.605		TACTCGGCCG	2	0.0464091	-2.08815																	TGACCGACAG	25	0.326861	10.3798
	TGGTCGGAAG	12	0.208507	-66.5168		TCCACGAGCG	10	0.179633	-79.3906		TCTGCGGATG	10	0.18442	-105.888		TTGGCGATGG	2	0.0552166	-234.217		TGACCTCGGT	1	0.0252245	-43.7347		AGACCGCGCG	2	0.0464091	-28.3783																	TCTTCGATCG	25	0.326861	-127.564
	TGTTCGCTTG	12	0.208507	-126.925		TATTCGCGAG	10	0.179633	-82.8598		TATGCGCCCG	10	0.18442	-99.4207		TGAGCGGTAG	2	0.0552166	28.7679		TGACCTCTAG	1	0.0252245	16.9989		TTGCCGGGCG	2	0.0464091	-86.0024																	TTACCGTCTG	25	0.326861	-79.0073
	TTGCCGTACG	12	0.208507	-77.7311		TCATCGCAAG	10	0.179633	-42.1807		TTGCCGGGAG	10	0.18442	-50.1678		TAGCCGACTG	2	0.0552166	-97.3769		TGACCTATGG	1	0.0252245	-94.4121		TGAGCGGCCG	2	0.0464091	-59.883																	TACACGTTAG	25	0.326861	-31.398
	TTCCCGAGAG	12	0.208507	-73.4097		TTTACGTGGG	10	0.179633	-84.429		TTTCCGTTTG	10	0.18442	-156.871		TTACCGCGAA	2	0.0552166	52.5003		TCTTAGCGAT	1	0.0252245	-150.353		TTGACGTGAG	2	0.0464091	-3.75099																	TGCACGACTG	25	0.326861	-71.0053
	TGAACGTCTG	12	0.208507	-34.2237		TGGCCGTCAG	10	0.179633	-35.9709		TGGTCGCGTG	10	0.18442	-57.8509		TTTTCGCCCG	2	0.0552166	-100.267		TACTCGCCTG	1	0.0252245	-69.4462		TAGGCGGGCG	2	0.0464091	-20.2647																	TGCACGATTG	25	0.326861	-67.9315
	TTGGCGTATG	12	0.208507	-177.365		TGGGCGCTTG	10	0.179633	-126.925		TTTACGCGAG	10	0.18442	-0.757402		TCGACGGGAG	2	0.0552166	0.981705		TAGCCGCCTT	1	0.0252245	-120.391		TTCGCGTGTG	2	0.0464091	-177.365																	TATACGTGAG	25	0.326861	-36.443
	TCTACGCCGG	12	0.208507	-132.715		TTACCGTCTG	10	0.179633	-79.0073		TTGGCGGAAG	10	0.18442	-85.9301		TACTCGGCCG	2	0.0552166	-2.08815		TTATCGCCTG	1	0.0252245	-124.774		TGTGCGCGCG	2	0.0464091	-130.846																	TATACGTGCG	25	0.326861	-4.4424
	TATCCGAGCG	12	0.208507	-36.6055		TTTCCGTTTG	10	0.179633	-156.871		AGACCGCAGG	10	0.18442	-15.1147		TTGCCGCCGG	2	0.0552166	-117.127		TCCCCGCATG	1	0.0252245	-77.5653		TGACCTATAG	2	0.0464091	-22.6795																	TTCTCGGACG	25	0.326861	-5.55758
	TGTGCGCGTG	12	0.208507	-86.7122		TGTACGAGTG	10	0.179633	-41.3975		TGACCGGCTG	10	0.18442	-80.6405		TGACGGCGAG	2	0.0552166	40.7753		TACTCGGACG	1	0.0252245	-4.71105		TAATCGGACG	2	0.0464091	39.1293																	TCGGCGTGAG	25	0.326861	-62.814
	TTGTCGCCTG	12	0.208507	-171.059		TGACCGTCCG	10	0.179633	-79.0073		TGGCCGCAGG	10	0.18442	-67.9592		TACACGTTCG	2	0.0552166	-30.9764		TCATCGGGCG	1	0.0252245	9.82163		TTCTCGGACG	2	0.0464091	-5.55758																	TTAGCGAGCG	25	0.326861	-67.35
	TCAGCGTCGG	12	0.208507	-67.9222		TCTTCGTTAG	10	0.179633	-157.162		TGGCCGATGG	10	0.18442	-107.638		AGACCGCGAG	2	0.0552166	60.943		TTGCCGCCCG	1	0.0252245	-69.5658		TACGCGTACG	2	0.0464091	-57.8169																	TCGTCGATAG	25	0.326861	-128.442
	TAGACGCAGG	12	0.208507	-92.7874		TTATCGGCTG	10	0.179633	-46.3953		TACGCGCGAA	10	0.18442	-92.9896		TAACCGGATG	2	0.0552166	-59.8077		TATCCGCGTG	1	0.0252245	-49.0642		TCGGCGTGCG	2	0.0464091	-93.5156																	TATCCGTCAG	25	0.326861	-22.4965
	TGCGCGTGCG	12	0.208507	-145.786		TATACGGAGG	10	0.179633	-50.1311		TTACCGTCCG	10	0.18442	-31.4462		TAAGCCGAGG	2	0.0552166	-89.3748		TGAGCGAGAG	1	0.0252245	5.98921		TTGACGTCCG	2	0.0464091	-77.0811																	TAACCGTCTG	25	0.326861	-19.5789
	TGTACGTTGG	12	0.208507	-138.632		TGGCCGTCTG	10	0.179633	-81.1586		TGGCCGCACG	10	0.18442	-85.5479		TTCTCGGACG	2	0.0552166	-5.55758		TCTCCGAGAG	1	0.0252245	-39.5367		TTTGCGGTTG	2	0.0464091	-137.747																	TTGACGAACG	25	0.326861	-46.6044
	TGCCCGTCAG	12	0.208507	-25.3654		TAGACGGATG	10	0.179633	-54.1408		TCCGCGCAAG	10	0.18442	-86.0211		TAATCGTTCG	2	0.0552166	-77.0369		TAGCCGTCCG	1	0.0252245	-76.8846		TTTCCCGAGG	2	0.0464091	-174.23																	TTGTCGCGAG	25	0.326861	-50.1678
	TTTGCGAAGG	12	0.208507	-170.779		TTACCGATTG	10	0.179633	-111.191		TTGCCGACAG	10	0.18442	-73.4097		TGAGCGCTCG	2	0.0552166	-125.445		TCCCCGTCGG	1	0.0252245	-114.687		TATCCGTTAG	2	0.0464091	-77.3062																	TGAACGCTTG	25	0.326861	-34.6182
	TTACCGTGCG	12	0.208507	-21.5831		TGGCCGATCG	10	0.179633	-125.226		TCACCGTGTG	10	0.18442	-69.1441		TGCGTGCGAG	2	0.0552166	-107.285		TGCACGCCTG	1	0.0252245	-69.6272		TAGCCGACGG	2	0.0464091	-125.226																	TATGCGTCTG	25	0.326861	-63.1269
	TTACCGAGTG	12	0.208507	-69.0784		TCGACGACAG	10	0.179633	-111.847		TAGACGCGGG	10	0.18442	-86.8707		TGGCCGTTTG	2	0.0552166	-81.1586		TCTTCGCTAG	1	0.0252245	-125.583		TATCCGCATG	2	0.0464091	-25.8393																	TAATCGAGTG	25	0.326861	-58.3415
	TGCTCGATAG	12	0.208507	-70.9174		TTACCGACGG	10	0.179633	-78.9415		TGACCGCCAG	10	0.18442	50.0583		TCGCCGTGAG	2	0.0552166	-10.7412		TGGCCGGTGG	1	0.0252245	-153.47		TCCGCGGCTG	2	0.0464091	-95.5624																	TGACCGTAGG	25	0.326861	-24.3015
	TTCGCGCGGG	12	0.208507	-202.638		TTAACGTGTG	10	0.179633	-36.9153		TAACCGAATG	10	0.18442	-13.975		TCGACGCTTG	2	0.0552166	-155.945		TAGCCGCATG	1	0.0252245	-57.6985		TGAGCGGGCG	2	0.0464091	-18.441																	TGACCGTACG	25	0.326861	-41.8902
	TTTCCGCGGG	12	0.208507	-76.9136		TTTCCGGGGG	10	0.179633	-130.846		TTTCCGAGAG	10	0.18442	-33.1964		TCCTCGTCAG	2	0.0552166	-83.3982		GGACCGGGGG	1	0.0252245	-112.899		TGGTCGCTTG	2	0.0464091	-126.925																	TTACCGTTAG	25	0.326861	-27.8609
	TTTGCGCGGG	12	0.208507	-162.425		TTCGCGGGCG	10	0.179633	-90.1858		TCGCCGAAAG	10	0.18442	-79.75		TGTTCGGATG	2	0.0552166	-16.6874		TCTACGGACG	1	0.0252245	-3.77726		TCGTCGAGGG	2	0.0464091	-136.422																	TTGACGTAGG	25	0.326861	-124.642
	TATTCGAGAG	12	0.208507	-54.1398		TTACCGCATG	10	0.179633	-33.725		TACTCGCAGG	10	0.18442	-131.498		TATTCGCGGG	2	0.0552166	-130.846		TAGACGAGCG	1	0.0252245	-8.26228		TGCCCGCGGG	2	0.0464091	-67.9592																	TCAGCGGGTG	25	0.326861	-50.0199
	TTGCCGAGGG	12	0.208507	-87.7308		TTAACGAATG	10	0.179633	-42.3425		TGAACGCTCG	10	0.18442	-78.7518		AGACCGCTAG	2	0.0552166	18.8305		TTGCCGATGG	1	0.0252245	-156.805		TAAACGTATG	2	0.0464091	-13.3908																	TCGACGTGTG	25	0.326861	-118.726
	TAACCGCTTG	12	0.208507	-12.084		TGGCCGCTTG	10	0.179633	-41.4143		TTGTCGAGTG	10	0.18442	-136.422		TTTCCGGATG	2	0.0552166	-139.2		TGCACGGTGG	1	0.0252245	-50.7223		TTTCCGGATG	2	0.0464091	-139.2																	TTGTCGTGGG	25	0.326861	-165.142
	TAGGCGTGAG	12	0.208507	-28.7255		TCATCGCGTG	10	0.179633	-114.911		TGGACGTTTG	10	0.18442	-112.088		TTACCGTGAG	2	0.0552166	14.2515		TGACCTGGAG	1	0.0252245	-26.3997		TCGGCGCAAG	2	0.0464091	-125.583																	TCCCCGCCTG	25	0.326861	-106.521
	TCACCGTTTG	12	0.208507	-111.257		TTTCCGAGAG	10	0.179633	-33.1964		TGACCGGGGG	10	0.18442	-65.7434		TAAACGGAAG	2	0.0552166	49.3976		GCCCCGCGTG	1	0.0252245	-164.282		TCTTCGTATG	2	0.0464091	-139.2																	TGAGCGATTG	25	0.326861	-81.3109
	TCGTCGCGGG	12	0.208507	-133.563		TCTCCGCATG	10	0.179633	-85.2677		AGACCGGGCG	10	0.18442	-113.889		TACACGAACG	2	0.0552166	-6.19631		TGACCGACCA	1	0.0252245	-80.4369		TGCCCGCATG	2	0.0464091	-1.85278																	TTACCGACAG	25	0.326861	-27.1248
	TTGTCGCACG	12	0.208507	-123.498		TTAACGCGAG	10	0.179633	46.7563		TTACCGGCCG	10	0.18442	-45.6341		TGGCCGAGGG	2	0.0552166	-38.5632		TAGCCGGTGT	1	0.0252245	-233.751		TACACGCTAG	2	0.0464091	0.456839																	TTGGCGAAAG	25	0.326861	-150.821
	TTATCGGATG	12	0.208507	-40.8572		TTCTCGGCGG	10	0.179633	-82.0747		TTACCGGTCG	10	0.18442	-46.3045		TATACGTCGG	2	0.0552166	-101.411		TAGCCTGCTG	1	0.0252245	-144.02		TTTGCGCGTG	2	0.0464091	-162.425																	TGATCGAGGG	25	0.326861	-68.6023
	TAATCGAATG	12	0.208507	-62.6666		TAGGCGATAG	10	0.179633	-123.073		TCGGCGCGGG	10	0.18442	-133.563		TCCACGTTCG	2	0.0552166	-64.6091		TTATCGTTAG	1	0.0252245	-73.6278		TCTCCGTGAG	2	0.0464091	-39.6025																	TAAACGGATG	25	0.326861	29.2611
	TGATCGCACG	12	0.208507	-87.6571		TCTTCGGCAG	10	0.179633	-23.9731		TGCCCGGTAG	10	0.18442	-68.0585		TGGCCGATAG	2	0.0552166	-35.9051		TGATCGTCTG	1	0.0252245	-80.6405		TACCCGTGTG	2	0.0464091	-129.022																	TGTGCGATCG	25	0.326861	-202.638
	TACTCGAGGG	12	0.208507	-173.918		TAGGCGATCG	10	0.179633	-122.651		TTACCGAAGG	10	0.18442	-73.4034		TTGTCGCGAG	2	0.0552166	-50.1678		TAGCCGCCTA	1	0.0252245	-90.7729		TTTCCGTAAG	2	0.0464091	-41.6163																	TGGGCGTTGG	25	0.326861	-159.776
	TCGACGCTAG	12	0.208507	-78.8899		TTGCCGTTAG	10	0.179633	-73.4754		TGCGCGTAGG	10	0.18442	-120.215		TAAACGTGCG	2	0.0552166	43.0713		TTCCCGTCGG	1	0.0252245	-114.687		TCCCCGAGAG	2	0.0464091	-79.75																	TACGCGTGTG	25	0.326861	-117.937
	TCCCCGAACG	12	0.208507	-70.89		TTAGCGAAAG	10	0.179633	-67.4194		TGGCCGGGGG	10	0.18442	-84.3958		TTCCCGCTAG	2	0.0552166	-20.0519		TATCCGCAAG	1	0.0252245	25.8762		TTGTCGCGAG	2	0.0464091	-50.1678																	TCTTCGAATG	25	0.326861	-110.48
	TTTCCGCAGG	12	0.208507	-85.2677		TATCCGAGAG	10	0.179633	-37.0272		TAAGCGCGTG	10	0.18442	-87.0616		TCATCGGATG	2	0.0552166	-72.4362		CCCCCGGTGG	1	0.0252245	-184.017		TCACCGCGGG	2	0.0464091	-29.3999																	TCGACGTGAG	25	0.326861	-41.6702
	TCACCGCATG	12	0.208507	-33.725		TTTGCGTGAG	10	0.179633	-53.7561		TCCTCGCGCG	10	0.18442	-156.284		TCGTCGAGAG	2	0.0552166	-59.367		TTAACGAACG	1	0.0252245	36.7975		TAGCCGCGGG	2	0.0464091	-48.0524																	TTATCGTTTG	25	0.326861	-157.024
	TATCCGACAG	12	0.208507	-54.0097		TGTGCGTACG	10	0.179633	-145.506		TTACCGTAGG	10	0.18442	-73.4692		TGGACGGATG	2	0.0552166	-69.4356		TACCCGCGTG	1	0.0252245	-89.2774		TATACGTGTG	2	0.0464091	-56.5795																	TCCTCGAATG	25	0.326861	-134.356
	TTTACGCACG	12	0.208507	-13.3671		TTAACGGCTG	10	0.179633	-35.7054		TCCTCGCGAG	10	0.18442	-125.583		TGGCCGATCG	2	0.0552166	-125.226		TATTCGGGAG	1	0.0252245	-4.48097		TCTCCGAGTG	2	0.0464091	-116.592																	TTGGCGGTCG	25	0.326861	-90.1858
	TCATCGACGG	11	0.191131	-127.633		TAGCCGTATG	10	0.179633	-97.4427		TGAACGTTTG	10	0.18442	-34.8941		TGCCCGTTCG	2	0.0552166	-111.613		TCGCCGATGG	1	0.0252245	-156.805		TCCTCGCAGG	2	0.0464091	-163.076																	TATTCGGCGG	25	0.326861	-37.8705
	TTCCCGGTTG	11	0.191131	-157.38		TACCCGAGAG	10	0.179633	-77.2404		TGGCCGCCCG	10	0.18442	-85.5479		TAAACGTCAG	2	0.0552166	32.7865		TGACCCCTGG	1	0.0252245	-57.3746		TGGCCGACCG	2	0.0464091	-125.226																	TGGTCGGAGG	25	0.326861	-106.67
	TCCCCGATTG	11	0.191131	-143.126		TACCCGAGGG	10	0.179633	-156.805		TGGCCGCTCG	10	0.18442	-85.5479		TAGCCGCGAA	2	0.0552166	30.0171		TGACCGTAAG	1	0.0252245	47.4311		TTTCCGTACG	2	0.0464091	-45.8719																	TACTCGATAG	25	0.326861	-80.6738
	TGGTCGCGAG	11	0.191131	-12.6632		TCGACGCCTG	10	0.179633	-155.945		TCGTCGTCCG	10	0.18442	-156.284		TAGCCGCGAT	2	0.0552166	0.39905		TCTTCGTTGG	1	0.0252245	-202.638		TGTACGGAAG	2	0.0464091	7.61128																	TTGGCGGCGG	25	0.326861	-169.326
	TGACCGACGG	11	0.191131	-29.7738		TTAACGACTG	10	0.179633	-47.8806		TGGCCGCCGG	10	0.18442	-67.9592		TTTGCGAATG	2	0.0552166	-170.779		TGACCGCCTT	1	0.0252245	-26.2429		TGCCCGTCCG	2	0.0464091	-114.687																	TGTCCGTATG	25	0.326861	-49.2993
	TGCACGTTCG	11	0.191131	-110.963		TGCTCGTAGG	10	0.179633	-145.488		TCTTCGAGTG	10	0.18442	-102.126		TAAGCGCATG	2	0.0552166	-59.8077		TACTCGGCCG	1	0.0252245	-2.08815		TTCACGTACG	2	0.0464091	-5.94064																	TCGGCGCGGG	25	0.326861	-133.563
	TGTCCGCAGG	11	0.191131	-36.1		TGGCCGTGGG	10	0.179633	-38.6289		TATACGACCG	10	0.18442	-54.1061		TTGCCGTTTG	2	0.0552166	-156.871		TGCCCGCAAG	1	0.0252245	43.3349		TGACCGGCTG	2	0.0464091	-80.6405																	TAAGCGGTGG	25	0.326861	-92.1324
	TAGTCGAACG	11	0.191131	-93.9314		TGTCCGAGTG	10	0.179633	-40.8795		TGGCCGGACG	10	0.18442	-139.48		TAGTCGGATG	2	0.0552166	-64.8307		TGCCCGGGAG	1	0.0252245	-81.7378		TTGACGGGGG	2	0.0464091	-44.4947																	TAAGCGGTCG	25	0.326861	-12.1458
	TTGCCGGGAG	11	0.191131	-50.1678		TTGACGTTTG	10	0.179633	-156.221		TTAACGATTG	10	0.18442	-80.1299		TCTCCGGACG	2	0.0552166	-92.846		TAAACGGATG	1	0.0252245	29.2611		TAACCGAGCG	2	0.0464091	10.9082																	TGGACGCTTG	25	0.326861	-80.2327
	TGACCGATCG	11	0.191131	-79.6119		TGACCGGACG	10	0.179633	-87.6571		TCATCGTGAG	10	0.18442	-69.4346		TGTCCCGAGG	2	0.0552166	-17.1972		TGACGGCGAG	1	0.0252245	40.7753		TGAACGTAAG	2	0.0464091	16.5021																	TGTCCGTAGG	25	0.326861	-75.8443
	TGGCCGTCAG	11	0.191131	-35.9709		TATCCGTGAG	10	0.179633	-37.0929		TGGCCGGAGG	10	0.18442	-121.891		TGTTCGGAGG	2	0.0552166	-74.8112		TCCCCGTGTG	1	0.0252245	-156.871		TGGTCGGTTG	2	0.0464091	-80.1255																	TTAACGGCTG	25	0.326861	-35.7054
	TATGCGCTAG	11	0.191131	-123.073		TGTACGACCG	10	0.179633	-134.093		TAGACGATTG	10	0.18442	-129.474		TGTACGTGAG	2	0.0552166	4.89235		TTAGCGTATG	1	0.0252245	-93.963		TCGCCGTACG	2	0.0464091	-110.517																	TTTACGTGCG	25	0.326861	-36.8679
	TGTCCGCACG	11	0.191131	-53.6887		TGTTCGTCTG	10	0.179633	-72.1158		TGACCGGACG	10	0.18442	-87.6571		TGAACGTACG	2	0.0552166	-41.2403		TACTCGGCAG	1	0.0252245	-2.50979		TACCCGTCTG	2	0.0464091	-55.2582																	TCCCCGGGAG	25	0.326861	-125.583
	TTGACGTGGG	11	0.191131	-87.1466		TTGGCGCAGG	10	0.179633	-202.638		TCGACGCTTG	10	0.18442	-155.945		AGACCGTTAG	2	0.0552166	-20.9137		TGCCCCCGAG	1	0.0252245	-31.2565		TCGACGACCG	2	0.0464091	-110.97																	TGGGCGCCCG	25	0.326861	-171.059
	TACCCGCGTG	11	0.191131	-89.2774		TTGCCGGCGG	10	0.179633	-171.059		TATCCGGAGG	10	0.18442	-139.2		TAGACGTCAG	2	0.0552166	-45.0773		TGACCGTGGG	1	0.0252245	-19.9765		TGATCGCCAG	2	0.0464091	-35.4529																	TGCCCGGTTG	25	0.326861	-113.246
	TGACCGCATG	11	0.191131	41.9876		TGAACGAATG	10	0.179633	-29.7878		TGAACGATTG	10	0.18442	-35.9963		TACACGGCCG	2	0.0552166	8.60177		TCGGCGGTGG	1	0.0252245	-169.326		AGACCGATTG	2	0.0464091	-66.0356																	TAGCCGTGTG	25	0.326861	-59.9471
	TTTCCGTCTG	11	0.191131	-102.061		TGTACGTTAG	10	0.179633	-66.8999		TCTTCGTGAG	10	0.18442	-116.948		TATGCGCGAT	2	0.0552166	-113.973		TGAACGAGTG	1	0.0252245	6.11618		TGAGCGTAAG	2	0.0464091	-4.64174																	TTAACGTCAG	25	0.326861	5.03834
	TTGACGTGCG	11	0.191131	-39.5856		TGAGCGAATG	10	0.179633	-75.1025		TGCGCGAGGG	10	0.18442	-153.47		GGACCGGAAG	2	0.0552166	-45.4914		TATGCGAATG	1	0.0252245	-111.35		TCCCCGAGCG	2	0.0464091	-110.452																	TGGACGATCG	25	0.326861	-157.323
	TTCTCGTGCG	11	0.191131	-155.077		TGATCGCCCG	10	0.179633	-124.774		TGAACGGCCG	10	0.18442	-35.7054		TATTCGGATG	2	0.0552166	-1.39258		TAATCGCCTG	1	0.0252245	-65.3457		TCACCGGGAG	2	0.0464091	-37.8557																	TGAGCGCGAG	25	0.326861	5.98921
	TACGCGTAGG	11	0.191131	-106.224		TAAACGATTG	10	0.179633	-52.2804		TGAACGAATG	10	0.18442	-29.7878		AGACCGTCAG	2	0.0552166	-20.2433		TCTTCGCTTG	1	0.0252245	-171.059		AGACCGGAAG	2	0.0464091	-28.8932																	TTAACGTTCG	25	0.326861	0.11232
	TACCCGGCGG	11	0.191131	-128.875		TCTGCGGTTG	10	0.179633	-137.747		TAAACGTTAG	10	0.18442	0.537206		TGCCCGTTTG	2	0.0552166	-67.4792		TCCCCACGTG	1	0.0252245	-146.282		TAGACGTTCG	2	0.0464091	-76.2346																	TTCGCGTGCG	25	0.326861	-129.804
	TTGCCGCCTG	11	0.191131	-117.127		TTGTCGCATG	10	0.179633	-202.638		TGACCGAGCG	10	0.18442	-37.4994		TCAACGTACG	2	0.0552166	5.11353		TTGACGTTGG	1	0.0252245	-156.221		AGACCGTGGG	2	0.0464091	-50.5339																	TTCACGCGAG	25	0.326861	-40.9707
	TGTCCGACAG	11	0.191131	-44.2533		TCAACGATTG	10	0.179633	-111.709		TTTCCGCGTG	10	0.18442	-76.9136		TCACCGGTAG	2	0.0552166	-79.9681		TCCCCGTATG	1	0.0252245	-117.31		TGATCGAAGG	2	0.0464091	-72.9273																	TAGTCGCCCG	25	0.326861	-122.651
	TCGTCGATAG	11	0.191131	-128.442		TGACCGAAAG	10	0.179633	47.4969		TGGCCGTGCG	10	0.18442	-56.2176		TGCCCGGATG	2	0.0552166	-87.3639		TAGCCGAGTG	1	0.0252245	-59.8813		TGTGCGGATG	2	0.0464091	-61.754																	TGTCCGTGAG	25	0.326861	4.2424
	TTGCCGCTTG	11	0.191131	-117.127		TTGACGCTTG	10	0.179633	-155.945		TTACCGTGTG	10	0.18442	-69.1441		TGTACGTTTG	2	0.0552166	-112.088		TACACGTTGG	1	0.0252245	-110.963		TTAGCGACGG	2	0.0464091	-124.774																	TAGTCGCTCG	25	0.326861	-122.651
	TCGCCGCTTG	11	0.191131	-117.127		TCGACGCAAG	10	0.179633	-47.311		TTTACGCCAG	10	0.18442	-49.3189		TGTGCGTCGG	2	0.0552166	-104.967		TGACCGGCCG	1	0.0252245	-124.774		TTTGCGCGAT	2	0.0464091	-110.143																	TACTCGGTGG	25	0.326861	-79.0009
	TAACCGTATG	11	0.191131	-14.0408		TAATCGTACG	10	0.179633	-39.2495		TCATCGCGAA	10	0.18442	-39.3512		TTTACGGCAG	2	0.0552166	-6.94283		TGACCGGTCC	1	0.0252245	-154.674		AGACCGCATG	2	0.0464091	11.4302																	TCCTCGTTTG	25	0.326861	-157.38
	TCAACGTATG	11	0.191131	-72.8192		TGCCCGAGTG	10	0.179633	-81.0928		TGGCCGTACG	10	0.18442	-125.292		TGGCCGTGCG	2	0.0552166	-56.2176		TGCACGGGAG	1	0.0252245	7.33103		TCAGCGGGAG	2	0.0464091	27.0355																	TAGGCGGCCG	25	0.326861	-89.3393
	TATGCGTCTG	11	0.191131	-63.1269		TCTCCGTGTG	10	0.179633	-116.658		TACCCGATGG	10	0.18442	-111.547		TCTACGACAG	2	0.0552166	-88.6162		GAGCCGCGAG	1	0.0252245	-15.643		TGACCGAGGG	2	0.0464091	-19.9107																	TAGACGTTAG	25	0.326861	-76.6562
	TACGCGGCCG	11	0.191131	-47.1548		TAATCGAATG	10	0.179633	-62.6666		TTGTCGCATG	10	0.18442	-202.638		TCCACGTGCG	2	0.0552166	-78.2884		TGACTGGTGG	1	0.0252245	-133.403		TACGCGAACG	2	0.0464091	-83.0899																	TCCACGGCTG	25	0.326861	-71.3848
	TCCACGGAAG	11	0.191131	-28.5313		TTTACGACAG	10	0.179633	-50.697		TGGCCGGTTG	10	0.18442	-126.925		TTACCGTTCG	2	0.0552166	-32.1166		TCGCCGCGTG	1	0.0252245	-48.0524		TAAGCGGAAG	2	0.0464091	-6.35898																	TGACCGGACG	25	0.326861	-87.6571
	TGCCCGGAAG	11	0.191131	-42.1762		TTACCGCCCG	10	0.179633	-23.2809		TGGCCGAATG	10	0.18442	-81.0928		TCACCGTAAG	2	0.0552166	3.58617		GGACCGATCG	1	0.0252245	-126.767		TTTCCGCTGG	2	0.0464091	-148.706																	TATGCGAATG	25	0.326861	-111.35
	TGCGCGCACG	11	0.191131	-131.498		TGGACGTAAG	10	0.179633	-66.8999		TCAACGATAG	10	0.18442	-34.6535		TACTCGGATG	2	0.0552166	-25.2692		TAGCCGAACG	1	0.0252245	-76.8188		TTTACGCGTG	2	0.0464091	-84.153																	TTGACGTTGG	25	0.326861	-156.221
	TGAGCGCTTG	11	0.191131	-81.3109		TGGCCGGCCG	10	0.179633	-171.059		TGCACGCTCG	10	0.18442	-110.687		TAGGCGCATG	2	0.0552166	-143.21		TCTTCGTGCG	1	0.0252245	-84.492		TTCGCGCTAG	2	0.0464091	-105.563																	TTGTCGCTCG	25	0.326861	-155.077
	TTACCGACGG	11	0.191131	-78.9415		TCCACGAACG	10	0.179633	-39.8291		TCGTCGCGAG	10	0.18442	-56.5081		TCTACGAGTG	2	0.0552166	-117.11		TCCCCGTCTG	1	0.0252245	-114.687		TGACCGAGCG	2	0.0464091	-37.4994																	TTCTCGCATG	25	0.326861	-163.076
	TTCCCGAATG	11	0.191131	-117.244		TATCCGACAG	10	0.179633	-54.0097		TAATCGCGTG	10	0.18442	-87.0616		TTACCGTTAG	2	0.0552166	-27.8609		TTGCCGGTGG	1	0.0252245	-202.638		AGACCGTTCG	2	0.0464091	-110.235																	TCGCCGATTG	25	0.326861	-156.805
	TGGCCGATGG	11	0.191131	-107.638		TAGTCGAATG	10	0.179633	-114.49		TTTCCGATTG	10	0.18442	-156.805		TTCCCGGGAG	2	0.0552166	-87.6634		TCTTCTCGAG	1	0.0252245	-117.758		TGCTCGCAAG	2	0.0464091	-42.1762																	TCCCCGGATG	25	0.326861	-163.076
	TAGGCGTTGG	11	0.191131	-145.786		TCTGCGCGAG	10	0.179633	-85.3694		TAACCGATTG	9	0.165978	-51.7624		TACACGCGAT	2	0.0552166	-75.9149		TAGCCGCCCG	1	0.0252245	-68.7193		TCAGCGCTCG	2	0.0464091	-79.0907																	TGTACGATCG	25	0.326861	-157.323
	TCCACGTGAG	11	0.191131	-79.1658		TGCTCGCGTG	10	0.179633	-126.925		TAGTCGCGAG	9	0.165978	-53.9986		TTAACGTCCG	2	0.0552166	0.782708		TTCCCGCGCG	1	0.0252245	-69.5658		TAACCGACAG	2	0.0464091	0.623429																	TCGCCGACTG	25	0.326861	-156.805
	TCAACGGTGG	11	0.191131	-67.9547		TAGTCGGTCG	10	0.179633	-75.8515		TAACCGTTCG	9	0.165978	-31.2701		TTAGCGTTCG	2	0.0552166	-52.6104		TAATCGCGTG	1	0.0252245	-87.0616		TTCGCGCCAG	2	0.0464091	-77.0579																	TCGGCGCACG	25	0.326861	-156.284
	TTTCCGCCCG	11	0.191131	-77.914		TGGCCGTTGG	9	0.16167	-107.703		TTCGCGCATG	9	0.165978	-163.076		TAAGCGCAAG	2	0.0552166	-8.09222		TCTTCGTATG	1	0.0252245	-139.2		TTCGCGAACG	2	0.0464091	-83.9364																	TAAGCGTGTG	25	0.326861	-30.2096
	TCCCCGCTTG	11	0.191131	-103.448		TGTCCGACTG	9	0.16167	-57.862		TCGGCGTGTG	9	0.165978	-139.869		TAGTCGGAAG	2	0.0552166	-76.2732		TGGCTGTGAG	1	0.0252245	7.55614		TCACCGCGTG	2	0.0464091	-29.3999																	TTAGCGATCG	25	0.326861	-77.8835
	TCTACGATTG	11	0.191131	-157.323		TCCCCGACTG	9	0.16167	-114.621		TTGGCGAGGG	9	0.165978	-165.142		TGCTCGCAGG	2	0.0552166	-113.909		TCACCGCCAG	1	0.0252245	6.21336		TGTTCGACCG	2	0.0464091	-119.108																	TGAGCGTAGG	25	0.326861	-76.3743
	TGACCGCCCG	11	0.191131	-39.263		TTCACGCCCG	9	0.16167	-34.6208		TCTACGGCGG	9	0.165978	-90.3385		TTAACGGAGA	2	0.0552166	-0.083814		TAAACGGCCG	1	0.0252245	44.2812		TCCTCGACAG	2	0.0464091	-86.2571																	TGCCCGTTAG	25	0.326861	-22.2916
	TGTGCGCAGG	11	0.191131	-121.611		TCGACGGTTG	9	0.16167	-145.148		TAACCGTTGG	9	0.165978	-79.6776		TCTACGACGG	2	0.0552166	-134.093		TGCCGGCGAG	1	0.0252245	-46.9517		TTGGCGGATG	2	0.0464091	-137.747																	TAATCGACGG	25	0.326861	-96.0541
	TTCACGAGGG	11	0.191131	-125.744		TAACCGTTGG	9	0.16167	-79.6776		TCTTCGCATG	9	0.165978	-139.2		TTAGCGGACG	2	0.0552166	24.7951		TAGCCGCTAA	1	0.0252245	-39.0574		TAAGCGTGAG	2	0.0464091	21.5058																	TAATCGACAG	25	0.326861	-16.4892
	TCCCCGGGTG	11	0.191131	-202.638		TGGCCGTCCG	9	0.16167	-125.292		TTGACGGAAG	9	0.165978	-30.1736		TGGTCGAGAG	2	0.0552166	-15.5221		TCCGCGTCTG	1	0.0252245	-103.602		TCCCCGACCG	2	0.0464091	-99.846																	TCTCCGATAG	25	0.326861	-111.329
	TCATCGGTAG	11	0.191131	-33.1682		TACCCGCGTG	9	0.16167	-89.2774		TGACCGTCAG	9	0.165978	10.314		TGACCGTATT	2	0.0552166	5.44962		TGACAGCCTG	1	0.0252245	-28.9994		TTGGCGTCTG	2	0.0464091	-145.786																	TTCACGGTGG	25	0.326861	-68.311
	TGCACGGTGG	11	0.191131	-50.7223		TGACCGCATG	9	0.16167	41.9876		TCTTCGTTCG	9	0.165978	-156.284		TGTCCGCATG	2	0.0552166	-9.55512		TAAACGGTCG	1	0.0252245	43.6108		TTTCCGGTAG	2	0.0464091	-119.242																	TCAGCGCCCG	25	0.326861	-78.4203
	TTTACGGGTG	11	0.191131	-41.777		TAGGCGCCAG	9	0.16167	-91.4941		TCTTCGACTG	9	0.165978	-87.5293		TGGCCGCACG	2	0.0552166	-85.5479		TAGCCGCGGG	1	0.0252245	-48.0524		TCACCGGGGG	2	0.0464091	-114.911																	TAAGCGTGAG	25	0.326861	21.5058
	TAGGCGATTG	11	0.191131	-174.789		TAGGCGCTGG	9	0.16167	-202.638		TTGTCGCGAG	9	0.165978	-50.1678		TTTACGCTGG	2	0.0552166	-155.945		TGACGGCGTG	1	0.0252245	-4.41243		TCACCGGGTG	2	0.0464091	-114.911																	TATCCGCGGG	25	0.326861	-76.9136
	TCCGCGTCCG	11	0.191131	-57.2478		TGTCCGATAG	9	0.16167	-67.484		TGAACGCTTG	9	0.165978	-34.6182		TTTGCGAAAG	2	0.0552166	-118.962		TCCTCGCGTG	1	0.0252245	-202.638		TTAGCGTTGG	2	0.0464091	-100.172																	TAGACGTCTG	25	0.326861	-96.7927
	TTGACGGCCG	11	0.191131	-34.4292		TGGCCGTTTG	9	0.16167	-81.1586		TGGACGGATG	9	0.165978	-69.4356		TAGACGAACG	2	0.0552166	-45.7578		TGATCGCGTG	1	0.0252245	-39.1985		TTACCGTTAG	2	0.0464091	-27.8609																	TAGTCGACTG	25	0.326861	-82.9106
	TGAGCGACTG	11	0.191131	-80.6405		TTCTCGGAGG	9	0.16167	-84.6976		TGCTCGAGAG	9	0.165978	-84.5967		TGGCCGGGTG	2	0.0552166	-57.8509		TCTACGTATG	1	0.0252245	-124.362		TCGCCGTATG	2	0.0464091	-156.871																	TGTGCGGACG	25	0.326861	-105.888
	TCGACGTGCG	11	0.191131	-40.7928		TACTCGGGAG	9	0.16167	-76.2732		TGGGCGAGAG	9	0.165978	-44.2422		TTCTCGCGAT	2	0.0552166	-150.356		TGAACCCGAG	1	0.0252245	17.652		TGATCGAATG	2	0.0464091	-46.3824																	TCTACGTGCG	25	0.326861	-38.0751
	TTGCCGTTAG	11	0.191131	-73.4754		TCTTCGTATG	9	0.16167	-139.2		TGCTCGAGTG	9	0.165978	-129.784		TTCCCGTGTG	2	0.0552166	-156.871		TGACCCGTGG	1	0.0252245	-142.886		TTTGCGCCCG	2	0.0464091	-131.846																	TGTCCGCCTG	25	0.326861	-49.7625
	TCTTCGCGTG	11	0.191131	-130.846		TTGTCGCGAT	9	0.16167	-81.2813		TGGACGTGGG	9	0.165978	-69.5579		TGACCCCGAG	2	0.0552166	56.4704		TCCACGGACG	1	0.0252245	3.92508		TGTTCGCAAG	2	0.0464091	-49.8785																	TTAACGCCTG	25	0.326861	-78.0814
	TTGCCGGTTG	11	0.191131	-202.638		TGGCCGATAG	9	0.16167	-35.9051		TGATCGTAGG	9	0.165978	-101.647		TCGACGTTCG	2	0.0552166	-109.867		TAGCCGAGGG	1	0.0252245	-87.7308		AGACCGGATG	2	0.0464091	-74.0809																	TCTGCGTATG	25	0.326861	-145.506
	TTGCCGTAGG	11	0.191131	-156.871		TGAACGCTTG	9	0.16167	-34.6182		TGGCCGACTG	9	0.165978	-81.0928		TGGCCGTACG	2	0.0552166	-125.292		TTAGCGCGAG	1	0.0252245	-31.5154		TTTCCGCCAG	2	0.0464091	-42.0795																	TGCACGCTTG	25	0.326861	-66.5534
	TCGCCGGACG	11	0.191131	-124.705		TCAGCGCGAG	9	0.16167	-37.8557		TTACCGTTCG	9	0.165978	-32.1166		TAGCCGGGTG	2	0.0552166	-105.714		TTGCCGTCGG	1	0.0252245	-125.292		TTACCGGAGG	2	0.0464091	-87.6571																	TCAGCGTAGG	25	0.326861	-93.963
	TGTACGAATG	11	0.191131	-81.3305		TTTCCGCCTG	9	0.16167	-93.8962		TGGCCGACGG	9	0.165978	-76.0587		TTTTCGTCGG	2	0.0552166	-147.828		TGTTCGCGTG	1	0.0252245	-86.7122		TAAGCGCAAG	2	0.0464091	-8.09222																	TACCCGATTG	25	0.326861	-83.6976
	TCGGCGCGAG	11	0.191131	-56.5081		TCGTCGGCTG	9	0.16167	-92.6802		TTCGCGGGCG	9	0.165978	-90.1858		TTAACGGTCG	2	0.0552166	42.7643		TTCCCGAGAG	1	0.0252245	-73.4097		TACCCGCGAA	2	0.0464091	-39.0574																	TCGGCGCCTG	25	0.326861	-202.638
	TCGACGAACG	11	0.191131	-79.3906		TGGTCGTATG	9	0.16167	-158.504		TTACCGTTGG	9	0.165978	-111.257		TGTCCGGCAG	2	0.0552166	-90.086		TCTCCGGTGG	1	0.0252245	-202.638		TTAGCGGACG	2	0.0464091	24.7951																	TTGGCGCTCG	25	0.326861	-155.077
	TCCCCGCCCG	11	0.191131	-60.1676		TACGCGCGGG	9	0.16167	-171.059		TTTCCGCCCG	9	0.165978	-77.914		TTTGCGTTTG	2	0.0552166	-177.365		TCGCCGGGTG	1	0.0252245	-133.563		TAGTCGTGCG	2	0.0464091	-85.1559																	TGTTCGTAGG	25	0.326861	-153.19
	TCCTCGCGCG	11	0.191131	-156.284		TGGCCGACTG	9	0.16167	-81.0928		TGCGCGTTGG	9	0.165978	-114.518		TCAACGTGAG	2	0.0552166	8.56116		TAGCCGAGCG	1	0.0252245	-39.3232		TTTGCGCTAG	2	0.0464091	-150.821																	TCTGCGAATG	25	0.326861	-170.779
	TAGCCGTATG	11	0.191131	-97.4427		TGGCCGATGG	9	0.16167	-107.638		TGGCCGGGTG	9	0.165978	-57.8509		TTAACGGCCG	2	0.0552166	43.4346		TCCCCGCGAT	1	0.0252245	-71.185		TGCCCGTGTG	2	0.0464091	-81.1586																	TGGTCGATTG	25	0.326861	-129.784
	TCCGCGCCAG	11	0.191131	-83.3982		TTTACGAACG	9	0.16167	-14.7452		TTAGCGTGTG	9	0.165978	-89.638		TCTACGTGAG	2	0.0552166	-38.9525		TGACCGTGTT	1	0.0252245	-24.5451		TAGCCGGATG	2	0.0464091	-143.21																	TTTCCGTATG	25	0.326861	-125.012
	TACGCGAGCG	11	0.191131	-122.651		TTATCGATGG	9	0.16167	-128.303		TGGACGCCCG	9	0.165978	-124.366		TTATCGTTCG	2	0.0552166	-77.8835		TCTTCCGTGG	1	0.0252245	-159.289		TGTCCGTTGG	2	0.0464091	-139.282																	TTATCGGATG	25	0.326861	-40.8572
	TGCCCGGTTG	11	0.191131	-113.246		TTACCGTCCG	9	0.16167	-31.4462		TTATCGCACG	9	0.165978	-40.0961		TACTCGGACG	2	0.0552166	-4.71105		TGCACGAGAG	1	0.0252245	-36.4231		TCCCCGCACG	2	0.0464091	-31.2115																	TTTCCGGTTG	25	0.326861	-171.059
	TTGCCGCGAG	11	0.191131	35.3433		TCGTCGTACG	9	0.16167	-156.284		TGTCCGGCCG	9	0.165978	-147.828		TATACGCCAG	2	0.0552166	-21.5707		TGACGTCGAG	1	0.0252245	85.1794		TAGTCGATCG	2	0.0464091	-125.51																	TGGCCGGCTG	25	0.326861	-126.925
	TTCCCGCCTG	11	0.191131	-106.521		TCCGCGCAAG	9	0.16167	-86.0211		TGACCGCTCG	9	0.165978	-39.9334		TCGCCCGAGG	2	0.0552166	-158.577		TCAGCGCGAG	1	0.0252245	-37.8557		TGTCCGAATG	2	0.0464091	-49.2336																	TTTTCGTGAG	25	0.326861	-79.0291
	TCAACGCTCG	11	0.191131	-32.398		TATGCGTGAG	9	0.16167	-26.0079		TGACCGCCCG	9	0.165978	-39.263		TGAGCGAGAG	2	0.0552166	5.98921		TGCCCGGTGG	1	0.0252245	-139.791		TAAGCGATGG	2	0.0464091	-125.445																	TAATCGGTGG	25	0.326861	-78.6446
	TGCTCGTACG	11	0.191131	-163.076		TGACCGCTCG	9	0.16167	-39.9334		TTTTCGCATG	9	0.165978	-139.2		TCCGCGTGAG	2	0.0552166	-100.31		TCCCAGGGTG	1	0.0252245	-236.508		TAAGCGACGG	2	0.0464091	-93.1952																	TTTACGATAG	25	0.326861	-73.9277
	TATACGCACG	11	0.191131	-12.5206		TGTGCGATTG	9	0.16167	-158.504		TACCCGAGTG	9	0.165978	-128.956		TAGACGCGCG	2	0.0552166	-6.8842		TCCCCGCGCG	1	0.0252245	-70.7731		TGTGCGCAAG	2	0.0464091	-49.8785																	TCGGCGCCCG	25	0.326861	-156.284
	TCGGCGTCGG	11	0.191131	-145.786		TAGGCGTCCG	9	0.16167	-65.7995		TATACGCCCG	9	0.165978	-52.728		TCCCCGTACG	2	0.0552166	-70.9558		TGCGCGCTGG	1	0.0252245	-139.791		TTAACGCTTG	2	0.0464091	-78.7518																	TACTCGAGAG	25	0.326861	-94.3531
	TTCTCGCAGG	11	0.191131	-163.076		TGACCGCTAG	9	0.16167	49.3879		TCAACGAGTG	9	0.165978	-69.5964		TGAACGCGAA	2	0.0552166	51.1865		AGACCGCCTG	1	0.0252245	-25.6868		TGGCCGTAAG	2	0.0464091	-35.9709																	TCTCCGAATG	25	0.326861	-124.946
	TAGCCGTGCG	11	0.191131	-39.389		TCGTCGCTGG	9	0.16167	-202.638		TAGCCGGTAG	9	0.165978	-123.073		TCTACGGACG	2	0.0552166	-3.77726		TCTTCGGTTG	1	0.0252245	-92.6802		TGGACGCGGG	2	0.0464091	-37.7031																	TTCACGTTGG	25	0.326861	-110.963
	TGCCCGGGAG	11	0.191131	-81.7378		TTGTCGTGGG	9	0.16167	-165.142		TATTCGCAAG	9	0.165978	-59.6349		TCACCGGATG	2	0.0552166	-119.236		TGGACCGGGA	1	0.0252245	-63.4314		TATACGCGAT	2	0.0464091	-35.7016																	TCAGCGACGG	25	0.326861	-124.774
	TCCTCGTCGG	11	0.191131	-160.454		TGTGCGATGG	9	0.16167	-185.049		TTACCGACAG	9	0.165978	-27.1248		GGACCGTGAG	2	0.0552166	4.60056		TGAGCGGAGG	1	0.0252245	-36.7562		GGACCGACGG	2	0.0464091	-76.9294																	TCGACGTTTG	25	0.326861	-187.8
	TGACCGTGCG	11	0.191131	-37.5652		TTTACGGGTG	9	0.16167	-41.777		TAGACGGCGG	9	0.165978	-113.569		TAGCCGGTGG	2	0.0552166	-202.638		TGGACGGGTG	1	0.0252245	-0.361086		TCACCGTGTG	2	0.0464091	-69.1441																	TGGCCGGTCG	25	0.326861	-171.059
	TGTCCGAGCG	11	0.191131	-85.0131		TCATCGAATG	9	0.16167	-122.095		TGACCGGGTG	9	0.165978	-39.1985		TCGCCGAAAG	2	0.0552166	-79.75		TGTTCGCCTG	1	0.0252245	-72.1158		TGACCCCGAG	2	0.0464091	56.4704																	TTTACGACTG	25	0.326861	-102.514
	TGAACGATTG	11	0.191131	-35.9963		TGAACGCTCG	9	0.16167	-78.7518		TCCTCGTAGG	9	0.165978	-194.655		TCTACGTCAG	2	0.0552166	-55.9351		TGAACGGTTG	1	0.0252245	7.75785		TGACCGCCGG	2	0.0464091	-21.6743																	TATCCGATAG	25	0.326861	-77.2404
	TTTGCGGCTG	11	0.191131	-82.9372		TTGGCGAAGG	9	0.16167	-202.638		TGAACGCCCG	9	0.165978	-78.0814		TATACGGGCG	2	0.0552166	38.2095		TGAACGTGTG	1	0.0252245	7.21837		TATACGCGCG	2	0.0464091	-4.16651																	TATCCGTTGG	24	0.313787	-156.871
	TAGGCGAAAG	11	0.191131	-123.073		TGAACGCTGG	9	0.16167	-61.1631		TGGTCGTGAG	9	0.165978	-44.2422		TTAACGCCAG	2	0.0552166	5.31424		TCCCTGCCTG	1	0.0252245	-132.069		TTACCGTATG	2	0.0464091	-73.4692																	TAACCGACTG	24	0.313787	-51.092
	TAGGCGCGGG	11	0.191131	-133.563		TGGACGTTTG	9	0.16167	-112.088		TCATCGTAAG	9	0.165978	-73.7597		TCAACGAGCG	2	0.0552166	8.33637		TCTCCGCGAA	1	0.0252245	-1.35374		TTCACGCAAG	2	0.0464091	-1.40912																	TGCACGTCCG	24	0.313787	-114.037
	TATTCGCTAG	11	0.191131	-91.4941		TGTCCGCGCG	9	0.16167	-45.3347		TGAACGCTGG	9	0.165978	-61.1631		TATGCGTCGG	2	0.0552166	-90.9763		TCTTCGAGGG	1	0.0252245	-133.705		TGACAGCGAT	2	0.0464091	26.5168																	TCTTCGATGG	24	0.313787	-173.918
	TTGGCGACTG	11	0.191131	-202.638		TACTCGCAAG	9	0.16167	-51.9326		TCGCCGCGTG	9	0.165978	-48.0524		TAGCCGGTAG	2	0.0552166	-123.073		TGACCGAGGG	1	0.0252245	-19.9107		TAACCGGTCG	2	0.0464091	-45.458																	TACCCGGTCG	24	0.313787	-77.3932
	TCGCCGAATG	11	0.191131	-156.805		TAGTCGGGTG	9	0.16167	-27.3352		TGGTCGGAGG	9	0.165978	-106.67		TTAACGCTCG	2	0.0552166	0.388215		TTCGCGATGG	1	0.0252245	-188.959		TCCCCGGTCG	2	0.0464091	-111.026																	TCGGCGTGGG	24	0.313787	-139.869
	TACTCGCGAG	11	0.191131	-91.4941		TTTTCGATAG	9	0.16167	-122.101		TAGTCGGGTG	9	0.165978	-27.3352		TGTCCGCCAG	2	0.0552166	-4.57486		TGATCGGGTG	1	0.0252245	7.60144		TAGTCGAGCG	2	0.0464091	-56.4359																	TGTCCGATAG	24	0.313787	-67.484
	TCTGCGCAAG	11	0.191131	-93.7234		TCGACGCGCG	9	0.16167	-40.5169		TGCACGATAG	9	0.165978	-22.7438		TCCGCGTTCG	2	0.0552166	-85.7529		TCCCCGCTCG	1	0.0252245	-57.0938		TTTCCGATCG	2	0.0464091	-109.244																	TAACCGTTTG	24	0.313787	-51.8282
	TGGACGTCCG	11	0.191131	-156.221		TACTCGACCG	9	0.16167	-51.747		TTGACGATCG	9	0.165978	-78.1833		TTGCCGTGAG	2	0.0552166	-4.40093		TTCACGGCCG	1	0.0252245	7.75525		TCGTCGCTTG	2	0.0464091	-202.638																	TGGTCGGTCG	24	0.313787	-155.838
	TATACGTTTG	11	0.191131	-96.7927		TGTACGAATG	9	0.16167	-81.3305		TTAACGTATG	9	0.165978	-41.2403		TCAACGAGAG	2	0.0552166	7.45897		TGGACGCGTG	1	0.0252245	-11.1582		TAAACGCGAA	2	0.0464091	41.4301																	TGCACGATGG	24	0.313787	-94.4764
	TGGACGTCAG	11	0.191131	-66.8999		TATTCGGTCG	9	0.16167	-44.2726		TTTCCGTGCG	9	0.165978	-69.0968		TTAACGCCCG	2	0.0552166	1.0586		TCCACGCAAG	1	0.0252245	-7.74942		TTGACGTATG	2	0.0464091	-124.642																	TACGCGAATG	24	0.313787	-135.227
	TGTTCGCATG	11	0.191131	-95.0662		TCTCCGCTTG	9	0.16167	-148.706		TTTTCGACAG	9	0.165978	-67.2916		TCGCCGCTCG	2	0.0552166	-70.7731		TTAGCTCAGG	1	0.0252245	-151.625		TTGTCGTTCG	2	0.0464091	-155.077																	TATACGTGTG	24	0.313787	-56.5795
	TTTGCGGTCG	11	0.191131	-90.1858		TTTTCGACCG	9	0.16167	-71.5472		TATTCGGTGG	9	0.165978	-92.6802		TGCCCGCAGG	2	0.0552166	-28.3977		TCACCGCGTG	1	0.0252245	-29.3999		TACACGTATG	2	0.0464091	-57.2312																	TTCCCGCGGG	24	0.313787	-117.127
	TTCACGTAGG	11	0.191131	-85.0807		TCTCCGCCTG	9	0.16167	-93.8962		TAACCGAAGG	9	0.165978	-41.8244		TGAACGAACG	2	0.0552166	-42.3425		GGACAGCGAG	1	0.0252245	10.4748		TAACCGCTTG	2	0.0464091	-12.084																	TTGGCGGAGG	24	0.313787	-137.747
	TCTACGAGAG	11	0.191131	-40.0547		TCCTCGAAGG	9	0.16167	-165.935		TGTGCGAATG	9	0.165978	-126.645		TGTACGCCCG	2	0.0552166	-132.715		TCTTCGAGCG	1	0.0252245	-55.7719		TTTACGAATG	2	0.0464091	-93.8852																	TTTGCGCTTG	24	0.313787	-202.638
	TAAACGATGG	11	0.191131	-80.1299		TGTACGGTAG	9	0.16167	-24.2479		TGGCCGTGTG	9	0.165978	-12.084		TGAGCGGAAG	2	0.0552166	34.9764		TTACCTCGAG	1	0.0252245	21.6068		TGGCCGCTTG	2	0.0464091	-41.4143																	TGGTCGTAGG	24	0.313787	-185.049
	TAGTCGCAGG	11	0.191131	-171.059		TCTTCGTGTG	9	0.16167	-130.846		TTTACGTTAG	9	0.165978	-72.8255		TGCTCGTTTG	2	0.0552166	-113.246		TAGTCGGGCG	1	0.0252245	-6.77702		TAACCGTAAG	2	0.0464091	37.6747																	TGTGCGTTGG	24	0.313787	-159.776
	TCACCGGCCG	11	0.191131	-78.4203		TGCCCGGCCG	9	0.16167	-160.454		TATCCGAGTG	9	0.165978	-57.1636		TAATCGGGTG	2	0.0552166	-8.68271		GGACCGCCTG	1	0.0252245	-42.285		TAATCGGCTG	2	0.0464091	13.0331																	TTATCGACCG	24	0.313787	-48.493
	TCACCGCGTG	11	0.191131	-29.3999		TGCTCGGGAG	9	0.16167	-34.9378		TGAACGACCG	9	0.165978	-79.4595		TGGTCGTGAG	2	0.0552166	-44.2422		TATCCGATGG	1	0.0252245	-156.805		TGGCCGCCTG	2	0.0464091	-41.4143																	TAAGCGATTG	24	0.313787	-97.5951
	TCCTCGACAG	11	0.191131	-86.2571		TGCCCGTATG	9	0.16167	-41.597		TTCTCGCAAG	9	0.165978	-79.6808		TGCTCGGATG	2	0.0552166	-40.564		TAAGCGTGAG	1	0.0252245	21.5058		TGAACGCGCG	2	0.0464091	-36.6394																	TTACCGTTCG	24	0.313787	-32.1166
	TGTCCGTGTG	11	0.191131	-40.9453		TTAACGTAGG	9	0.16167	-41.2403		TACCCGCCTG	9	0.165978	-47.093		TCCACGGATG	2	0.0552166	-74.0077		TAAACGCCCG	1	0.0252245	1.90513		TAGCCGGTGG	2	0.0464091	-202.638																	TGAGCGATCG	24	0.313787	-125.445
	TCTACGAGGG	11	0.191131	-117.11		TTACCGGCTG	9	0.16167	-124.774		AGACCGCGGG	9	0.165978	-10.7896		TACACGCCTG	2	0.0552166	-54.3324		TTCCCGGTGG	1	0.0252245	-157.38		TAGTCGACCG	2	0.0464091	-93.9314																	TTCACGAGTG	24	0.313787	-125.744
	TAGTCGTCAG	11	0.191131	-91.4941		TTACCGTAGG	9	0.16167	-73.4692		TGCGCGAGAG	9	0.165978	-81.7378		TTAACGAAAG	2	0.0552166	9.47423		TTTCCGCGTG	1	0.0252245	-76.9136		TGGACGCGAG	2	0.0464091	34.0295																	TTTACGCCTG	24	0.313787	-101.136
	TACTCGGATG	11	0.191131	-25.2692		TCGTCGTTGG	9	0.16167	-234.217		TTCTCGTTAG	9	0.165978	-105.563		TAATCGTACG	2	0.0552166	-39.2495		TCCGCGCGAG	1	0.0252245	-125.583		TATACGGGCG	2	0.0464091	38.2095																	TCTTCGAAAG	24	0.313787	-96.5824
	TTTACGCCAG	11	0.191131	-49.3189		TTACCGAATG	9	0.16167	-73.4034		TGAACGCAGG	9	0.165978	-23.3757		TGTCCGAAAG	2	0.0552166	-4.04587		TTTCCGATTG	1	0.0252245	-156.805		TACACGGTGG	2	0.0464091	-68.311																	TGGCCGCTTG	24	0.313787	-41.4143
	TGGACGCAAG	11	0.191131	-35.045		TCACCGGAGG	9	0.16167	-119.236		TAGGCGAAAG	9	0.165978	-123.073		TACCCGGACG	2	0.0552166	-51.511		TTCCCGTGGG	1	0.0252245	-156.871		TGTACGCCGG	2	0.0464091	-115.126																	TTCTCGAACG	24	0.313787	-55.2164
	TATCCGCGAG	11	0.191131	2.65128		TGTGCGGCCG	9	0.16167	-114.516		TGTACGCATG	9	0.165978	-48.3735		TCGGCGAATG	2	0.0552166	-234.217		TCCCCGAAAG	1	0.0252245	-40.1884		TACTCGTGAG	2	0.0464091	-123.073																	TGGGCGTTAG	24	0.313787	-88.0437
	TCTGCGATAG	11	0.191131	-157.162		TGGCCGGGAG	9	0.16167	-12.6632		TGCCCGTTCG	9	0.165978	-111.613		TTGGCGGGAG	2	0.0552166	-16.8556		TCCCCGCGGG	1	0.0252245	-117.127		TTAACGCTCA	2	0.0464091	-1.10725																	TTGCCGACGG	24	0.313787	-125.226
	TCTCCGATGG	11	0.191131	-188.384		TTCACGTGAG	9	0.16167	-41.2465		TAGCCGCGAA	9	0.165978	30.0171		TGATCGACCG	2	0.0552166	-127.633		TGGGCGCGAG	1	0.0252245	-12.6632		TCTACGTGTG	2	0.0464091	-116.008																	TTCTCGGTAG	24	0.313787	-27.1842
	TCACCGGCGG	11	0.191131	-124.774		TGGCCGCTGG	9	0.16167	-67.9592		TATTCGACTG	9	0.165978	-28.1009		TTTGCGGAGG	2	0.0552166	-105.888		TAGCCTGTCC	1	0.0252245	-184.27		TCGTCGAAAG	2	0.0464091	-128.442																	TCCACGTCTG	24	0.313787	-114.037
	TAGTCGATCG	11	0.191131	-125.51		TTATCGCCAG	9	0.16167	-72.9574		TAAACGTTGG	9	0.165978	-79.0277		TTAACGCGAA	2	0.0552166	45.2608		TAGCCCCCTG	1	0.0252245	-124.307		TCTCCGTCGG	2	0.0464091	-133.64																	TGACCGCCTG	24	0.313787	4.87057
	TACCCGATCG	11	0.191131	-63.1395		TCACCGGCTG	9	0.16167	-124.774		TGGCCGAGCG	9	0.165978	-56.1519		TGTCCGCGAA	2	0.0552166	42.4912		TGATCGTTAG	1	0.0252245	-67.7022		TCATCGGCCG	2	0.0464091	-31.6204																	TCGGCGGTGG	24	0.313787	-169.326
	TCCCCGGTGG	11	0.191131	-188.959		TGTCCGTGCG	9	0.16167	-85.0789		TTTCCGGTGG	9	0.165978	-202.638		TAGCCGGGAG	2	0.0552166	-53.9986		TAATCGAGCG	1	0.0252245	-6.20446		TTGACGGTGG	2	0.0464091	-113.569																	TTCCCGGATG	24	0.313787	-131.498
	TCTTCGCTGG	11	0.191131	-171.059		TCATCGAGTG	9	0.16167	-117.77		TGGACGTTGG	9	0.165978	-138.632		TACACGTAAG	2	0.0552166	-5.51576		TCATCGCGAG	1	0.0252245	-37.8557		TAGCCGGCAG	2	0.0464091	-123.073																	TCGGCGGCAG	24	0.313787	-92.2705
	TCACCGTCGG	11	0.191131	-79.0073		TTGCCGCGAG	9	0.16167	35.3433		TATGCGCGAG	9	0.165978	-82.8598		TCTCCGGATG	2	0.0552166	-139.2		TGACCCGCTG	1	0.0252245	-115.67		TCTTCGTACG	2	0.0464091	-124.425																	TGTTCGCTTG	24	0.313787	-126.925
	TGCCCGAGCG	11	0.191131	-125.226		TGGCCGGAAG	9	0.16167	-81.7378		TATCCGCGGG	9	0.165978	-76.9136		TTTGCGGATG	2	0.0552166	-105.888		GTCCCGCGAG	1	0.0252245	-80.8868		TGTACGGGAG	2	0.0464091	47.5443																	TAGACGGTTG	24	0.313787	-85.7198
	TAAGCGAGAG	11	0.191131	-35.3461		TCCGCGGTCG	9	0.16167	-77.7138		TGTGCGGACG	9	0.165978	-105.888		TATTCGACAG	2	0.0552166	-39.5434		TATACGAGAG	1	0.0252245	-37.5452		TGTACGCTGG	2	0.0464091	-138.357																	TGCACGATAG	24	0.313787	-22.7438
	TTAACGCTGG	11	0.191131	-78.7518		TCATCGTGAG	9	0.16167	-69.4346		TTTACGGCTG	9	0.165978	-58.7595		TAGCCGCCGG	2	0.0552166	-117.127		TGACAGTGAG	1	0.0252245	17.8861		TGCACGGTAG	2	0.0464091	21.0103																	TTCTCGTAGG	24	0.313787	-163.076
	TCGCCGGGAG	11	0.191131	-56.5081		TTATCGCTTG	9	0.16167	-157.024		TATCCGGCCG	9	0.165978	-67.8418		TAGGCGATAG	2	0.0552166	-123.073		TCAACGGAAG	1	0.0252245	15.3091		TAGACGCTTG	2	0.0464091	-96.5168																	TTACCGGCAG	24	0.313787	-41.3785
	TGATCGACAG	11	0.191131	-38.3118		TGAACGATCG	9	0.16167	-80.1299		TGGCCGTAGG	9	0.165978	-107.703		TGACCGGTAT	2	0.0552166	-67.2367		TTGTCGGCTG	1	0.0252245	-92.6802		TAGACGGTGG	2	0.0464091	-113.569																	TGAACGTCAG	24	0.313787	10.964
	TGACCGGCGG	11	0.191131	-75.6065		TCGCCGACGG	9	0.16167	-125.226		TCTTCGCCAG	9	0.165978	-102.352		TAGCCGAACG	2	0.0552166	-76.8188		TTCCCTCGAG	1	0.0252245	-66.1202		TAACCGGCTG	2	0.0464091	-65.3457																	TATTCGGTAG	24	0.313787	-44.6942
	TATACGAATG	11	0.191131	-66.0357		TGCACGTGAG	9	0.16167	-35.3209		TCACCGTCTG	9	0.165978	-79.0073		TACGCGTTCG	2	0.0552166	-52.1202		TCTGCGCGAG	1	0.0252245	-85.3694		TGCCCGCAAG	2	0.0464091	43.3349																	TTCACGTGTG	24	0.313787	-124.642
	TCTCCGAAGG	11	0.191131	-124.946		TCTTCGGACG	9	0.16167	-46.0461		TGACCGAAAG	9	0.165978	47.4969		TAGCCGCCCG	2	0.0552166	-68.7193		TGGCCGCAAG	1	0.0252245	3.77336		TGAACGCTCG	2	0.0464091	-78.7518																	TCTACGGGAG	24	0.313787	3.69939
	TTCCCGATGG	11	0.191131	-143.126		TGTCCGAGGG	9	0.16167	-67.4244		TCTACGGAAG	9	0.165978	-36.2336		TAGCCGATCG	2	0.0552166	-108.398		TAGCCCGAGG	1	0.0252245	-158.577		TTTCCGTATG	2	0.0464091	-125.012																	TTTGCGTATG	24	0.313787	-145.506
	TGGTCGTCGG	11	0.191131	-153.47		TTGACGTTGG	9	0.16167	-156.221		TGTGCGAGCG	9	0.165978	-130.846		TTTACGACAG	2	0.0552166	-50.697		TCCCCGCAAG	1	0.0252245	-0.509989		TGCGCGCTAG	2	0.0464091	-68.0585																	TTAACGTTAG	24	0.313787	4.36795
	TTTCCGTTAG	11	0.191131	-105.054		TATACGTTCG	9	0.16167	-76.2346		TTTGCGCATG	9	0.165978	-170.779		TAGTCGTACG	2	0.0552166	-122.651		TAAACGGGGG	1	0.0252245	5.73669		TTGACGGCCG	2	0.0464091	-34.4292																	TTAGCGTAGG	24	0.313787	-93.963
	TGGACGTAAG	11	0.191131	-66.8999		TGTCCGAGCG	9	0.16167	-85.0131		TGACCGGCCG	9	0.165978	-124.774		TCTGCGCGGG	2	0.0552166	-162.425		TTAACGGGTG	1	0.0252245	5.73669		TCTCCGGAGG	2	0.0464091	-170.779																	TATACGATCG	24	0.313787	-77.3368
	TCAACGACTG	11	0.191131	-79.4595		TATCCGTGGG	9	0.16167	-116.658		TGAACGTGCG	9	0.165978	-36.9153		TGGCCGCGCG	2	0.0552166	-16.4734		TCACCGGCGA	1	0.0252245	-126.27		TTGTCGCACG	2	0.0464091	-123.498																	TCCGCGGCAG	24	0.313787	-50.086
	TTTCCGACCG	11	0.191131	-86.0135		TGAACGCAGG	9	0.16167	-23.3757		TAATCGGTAG	9	0.165978	-30.6587		TCGACGCGAT	2	0.0552166	-40.9289		TCCCCCCGAG	1	0.0252245	-75.1014		TTGACGCGTG	2	0.0464091	-86.8707																	TATACGACGG	24	0.313787	-102.514
	TCTACGAAGG	11	0.191131	-125.464		TGTACGATAG	9	0.16167	-68.002		TTACCGGGGG	9	0.165978	-83.3321		AGACCGGTAG	2	0.0552166	-66.6806		TGCCCGGTTG	1	0.0252245	-113.246		TGGGCGTTGG	2	0.0464091	-159.776																	TGGACGATAG	24	0.313787	-68.002
	TGCGCGCCTG	11	0.191131	-116.32		TGAACGGCGG	9	0.16167	-18.1167		TTTGCGATTG	9	0.165978	-202.638		TGAACGTGGG	2	0.0552166	-19.3265		GCCCCGCGAG	1	0.0252245	-87.2271		TCCCCGTAGG	2	0.0464091	-117.31																	TGTACGTATG	24	0.313787	-80.2283
	TAAACGCTGG	11	0.191131	-47.1729		TGTGCGTGTG	9	0.16167	-61.4391		TGTACGCCTG	9	0.165978	-57.002		TCTTCGTTTG	2	0.0552166	-171.059							TCGTCGAACG	2	0.0464091	-127.564																	TACTCGCGTG	24	0.313787	-143.21
	TCAACGTTAG	11	0.191131	-33.5513		TTGCCGGATG	9	0.16167	-171.059		TATACGGTTG	9	0.165978	-54.1408		TGTTCGGCAG	2	0.0552166	-11.7071							TAGCCGGGGG	2	0.0464091	-133.563																	TTAACGACGG	24	0.313787	-47.8806
	TGATCGTTCG	11	0.191131	-157.024		TTAGCGCACG	9	0.16167	-40.0961		TAAACGCCTG	9	0.165978	-18.653		TGGCCGAAAG	2	0.0552166	-35.9051							TTAACGCGAT	2	0.0464091	15.6428																	TGAGCGGTAG	24	0.313787	28.7679
	TCTACGAACG	11	0.191131	-47.5314		TCCTCGCAAG	9	0.16167	-86.0211		TTTTCGAGGG	9	0.165978	-133.705		TCGACGCGAG	2	0.0552166	-9.81539							TGGGCGTCTG	2	0.0464091	-101.652																	TAATCGTTGG	24	0.313787	-125.445
	TACACGATCG	11	0.191131	-32.0786		TTCGCGCGAG	9	0.16167	-119.242		TGCTCGAAAG	9	0.165978	-45.0351		TATACTGTCC	2	0.0552166	-95.2011							TCTTCGAATG	2	0.0464091	-110.48																	TTAACGATGG	24	0.313787	-80.1299
	TACCCGACAG	11	0.191131	-35.056		TTCGCGCGAT	9	0.16167	-150.356		TTATCGCGCG	9	0.165978	-67.35		TCTGCGCTGG	2	0.0552166	-202.638							TTGCCGTCAG	2	0.0464091	-73.4754																	TGTACGATGG	24	0.313787	-139.735
	TTAACGTGGG	10	0.173756	-36.9153		TGCCCGTTAG	9	0.16167	-22.2916		TCTACGCGCG	9	0.165978	-37.7992		TCGCCGCATG	2	0.0552166	-117.127							TACACGGGTG	2	0.0464091	-54.1408																	TTGCCGAATG	24	0.313787	-156.805
	TAGTCGCGAG	10	0.173756	-53.9986		TTAGCGCAAG	9	0.16167	-35.8404		TTACCGCCTG	9	0.165978	-70.842		TAAACGTAAG	2	0.0552166	38.3246							TAGACGGTAG	2	0.0464091	-65.5833																	TCTTCGTGAG	24	0.313787	-116.948
	TCCACGAGAG	10	0.173756	-80.268		TGAACGTACG	9	0.16167	-41.2403		TCTGCGCGAG	9	0.165978	-85.3694		TCCCCGCGAT	2	0.0552166	-71.185							TACACGTAAG	2	0.0464091	-5.51576																	TTCACGGCTG	24	0.313787	-71.3848
	TTGACGTGTG	10	0.173756	-87.1466		TATTCGTTAG	9	0.16167	-123.073		TGTCCGTTAG	8	0.147536	-67.5498		TGTACGGCAG	2	0.0552166	-1.01719							TCCCCGTATG	2	0.0464091	-117.31																	TGAGCGGTTG	24	0.313787	-16.4198
	TCCCCGACTG	10	0.173756	-114.621		TAAACGATGG	9	0.16167	-80.1299		TGTCCGTTCG	8	0.147536	-156.871		TGTTCGTAAG	2	0.0552166	-81.4575							TCGACGTGAG	2	0.0464091	-41.6702																	TTGGCGTCCG	24	0.313787	-98.2249
	TACTCGCCTG	10	0.173756	-69.4462		TTCGCGAAAG	9	0.16167	-111.26		TTGTCGTAAG	8	0.147536	-150.821		TTTGCGTTCG	2	0.0552166	-129.804							TATTCGACAG	2	0.0464091	-39.5434																	TCGGCGATCG	24	0.313787	-156.284
	TCCCCGCATG	10	0.173756	-77.5653		TTAGCGATTG	9	0.16167	-157.024		TTCGCGCAGG	8	0.147536	-163.076		TTGGCGTACG	2	0.0552166	-98.2249							TGCGCGCGAA	2	0.0464091	-83.2332																	TGGCCGAGAG	24	0.313787	33.1694
	TCTTCGACCG	10	0.173756	-72.7545		TGTGCGTGCG	9	0.16167	-105.573		TAACCGACTG	8	0.147536	-51.092		TCACCGCACG	2	0.0552166	12.6289							TGAACGGGGG	2	0.0464091	23.3254																	TGTTCGTCCG	24	0.313787	-147.828
	TCCCCGTCAG	10	0.173756	-37.6313		TGTTCGCAAG	9	0.16167	-49.8785		TCGACGTAAG	8	0.147536	-79.1658		AGACCGGCGG	2	0.0552166	-106.164							TGCCCGATCG	2	0.0464091	-111.547																	TGTGCGGATG	24	0.313787	-61.754
	TTATCGGTGG	10	0.173756	-78.6446		TCCGCGATGG	9	0.16167	-188.959		TTACCGTTTG	8	0.147536	-111.257		TCTCCGGTCG	2	0.0552166	-156.284							TGATCGAGAG	2	0.0464091	3.13029																	TCACCGGTCG	24	0.313787	-79.0907
	TTCCCGTACG	10	0.173756	-38.1695		TAGGCGTGTG	9	0.16167	-80.441		TTGTCGGCGG	8	0.147536	-124.259		GGACCGTATG	2	0.0552166	-44.9122							TCGGCGGGGG	2	0.0464091	-100.251																	TAGGCGGATG	24	0.313787	-109.897
	TCGTCGATGG	10	0.173756	-205.497		TTCACGACGG	9	0.16167	-83.56		TTGCCGCTGG	8	0.147536	-117.127		TAACCGCGAA	2	0.0552166	48.6695							TTGACGACGG	2	0.0464091	-125.744																	TAAGCGTGCG	24	0.313787	-9.65146
	TTTCCGTTTG	10	0.173756	-156.871		TCCCCGGTGG	9	0.16167	-188.959		TTCGCGTCGG	8	0.147536	-103.602		TCAACGGATG	2	0.0552166	-30.1673							TACGCGGAAG	2	0.0464091	-50.1994																	TGTTCGACCG	24	0.313787	-119.108
	TGACCGTTGG	10	0.173756	-62.0889		TATCCGTAAG	9	0.16167	-13.8681		TGGCCGTTAG	8	0.147536	-35.9709		TAAGCGCTTG	2	0.0552166	-97.5951							TTACCGGGGG	2	0.0464091	-83.3321																	TGTACGTTTG	24	0.313787	-112.088
	TGGTCGAAGG	10	0.173756	-156.329		TTGCCGAGGG	9	0.16167	-87.7308		TTTACGGAGG	8	0.147536	-50.1311		TTAGCGAACG	2	0.0552166	-40.0961							TGCCCGTAAG	2	0.0464091	3.59068																	TAATCGATAG	24	0.313787	-48.7385
	TAGCCGCAGG	10	0.173756	-85.5479		TATACGCGGG	9	0.16167	-84.153		TTACCGTCTG	8	0.147536	-79.0073		TAAACGCCAG	2	0.0552166	33.0624							TTTCCGTCCG	2	0.0464091	-86.0793																	TTACCGTGTG	24	0.313787	-69.1441
	TCTTCGTTCG	10	0.173756	-156.284		TGGCCGAATG	9	0.16167	-81.0928		TACTCGGGGG	8	0.147536	-124.259		TAATCGCGCG	2	0.0552166	-34.9245							TCACCGACGG	2	0.0464091	-78.9415																	TTAACGTCGG	24	0.313787	-78.3573
	TCTTCGTTAG	10	0.173756	-157.162		TACCCGCAGG	9	0.16167	-45.9864		TGACCGCATG	8	0.147536	41.9876		TAAACGAACG	2	0.0552166	37.6441							TAATCGGCAG	2	0.0464091	1.59066																	TCCACGATTG	24	0.313787	-143.644
	TACTCGCTCG	10	0.173756	-77.3932		TCTGCGGTGG	9	0.16167	-169.326		TCATCGTTAG	8	0.147536	-79.9681		TTTACGCAGG	2	0.0552166	-92.5071							TTAACGAGAG	2	0.0464091	45.3782																	TCCGCGATGG	24	0.313787	-188.959
	TCATCGTCGG	10	0.173756	-124.774		TATACGGTCG	9	0.16167	-33.5827		TACCCGGTGG	8	0.147536	-157.38		TAAACGCTAG	2	0.0552166	32.392							TTTGCGATTG	2	0.0464091	-202.638																	TGATCGCCTG	24	0.313787	-80.6405
	TTAGCGAGAG	10	0.173756	-31.5154		TGATCGACAG	9	0.16167	-38.3118		TGACCGTTCG	8	0.147536	-79.6776		CGACCGTGAG	2	0.0552166	56.6981							TAAACGGTCG	2	0.0464091	43.6108																	TTCACGATGG	24	0.313787	-112.065
	TCACCGAGCG	10	0.173756	-22.7246		TTGTCGCACG	9	0.16167	-123.498		TAACCGTTTG	8	0.147536	-51.8282		TGGACGCGTG	2	0.0552166	-11.1582							TGACCGTCTG	2	0.0464091	-34.8736																	TCTTCGGGCG	24	0.313787	-37.6921
	TGCCCGCGGG	10	0.173756	-67.9592		TATACGAATG	9	0.16167	-66.0357		TCATCGTTGG	8	0.147536	-157.024		TGGACGGTAG	2	0.0552166	-24.2479							TTGTCGAGGG	2	0.0464091	-136.422																	TTTCCGATAG	24	0.313787	-104.989
	TGCACGACGG	10	0.173756	-97.5502		TTTCCGGCTG	9	0.16167	-116.249		TCGACGCGTG	8	0.147536	-86.8707		TCGCCGGATG	2	0.0552166	-171.059							TTCTCGGCTG	2	0.0464091	-50.4958																	TGGTCGACAG	24	0.313787	-84.5967
	TCGACGGTGG	10	0.173756	-145.148		TCAACGATAG	9	0.16167	-34.6535		GGACCGCGAG	8	0.147536	44.3448		TTCCCGTGCG	2	0.0552166	-109.31							TAGCCTCGAG	2	0.0464091	-0.876411																	TTGTCGTTCG	24	0.313787	-155.077
	TGGCCGACAG	10	0.173756	-35.9051		TTGACGCCTG	9	0.16167	-155.945		TGAGCGCCAG	8	0.147536	-35.4529		TTAACGTAGG	2	0.0552166	-41.2403							TAATCGCCGG	2	0.0464091	-124.774																	TTTACGGCGG	24	0.313787	-90.3385
	TGTACGGAGG	10	0.173756	-64.1213		TTACCGGGGG	9	0.16167	-83.3321		AGACCGCCAG	8	0.147536	19.5009		TGGGCGCGAA	2	0.0552166	-14.1587							TACACGCAAG	2	0.0464091	26.3391																	TCAACGATTG	24	0.313787	-111.709
	TCGACGATAG	10	0.173756	-111.847		TGACCGGATG	9	0.16167	-43.5235		TAATCGTGAG	8	0.147536	-35.3461		TAGTCGGGCG	2	0.0552166	-6.77702							AGACCGGTAG	2	0.0464091	-66.6806																	TGCGCGTTTG	24	0.313787	-87.9731
	TGATCGCGTG	10	0.173756	-39.1985		TATACGGTTG	9	0.16167	-54.1408		TGGTCGTAAG	8	0.147536	-113.317		TTACCGTAGG	2	0.0552166	-73.4692							TGAACGGACG	2	0.0464091	1.41165																	TTAACGCCGG	24	0.313787	-78.0814
	TCCACGTGGG	10	0.173756	-156.221		TGGCCGAAAG	9	0.16167	-35.9051		TGGCCGACAG	8	0.147536	-35.9051		TGGCCGGTCG	2	0.0552166	-171.059							TCCACGGCGG	2	0.0464091	-102.964																	TTAACGCCCG	24	0.313787	1.0586
	TTTACGAAAG	10	0.173756	-42.0685		TTTCCGACTG	9	0.16167	-101.996		TTGGCGTGGG	8	0.147536	-139.869		TCCGCGCGAT	2	0.0552166	-156.696							TAGACGGCTG	2	0.0464091	-54.1408																	TACCCGACTG	24	0.313787	-55.1925
	TAGACGTGTG	10	0.173756	-59.2972		TTCGCGATAG	9	0.16167	-105.563		TGCGCGTTAG	8	0.147536	-42.7854		TAAACGCTCG	2	0.0552166	1.23474							TACACGCACG	2	0.0464091	-4.81823																	TGGCCGTATG	24	0.313787	-81.1586
	TCGACGACAG	10	0.173756	-111.847		TACACGCAGG	9	0.16167	-53.2258		TACACGCCGG	8	0.147536	-82.1819		TCCCCGCGGG	2	0.0552166	-117.127							TGAACGTCAG	2	0.0464091	10.964																	TATACGGCAG	24	0.313787	-10.7736
	TGCTCGAGAG	10	0.173756	-84.5967		TTCACGCATG	9	0.16167	-84.8048		TTGCCGTTTG	8	0.147536	-156.871		TTACCGCCTG	2	0.0552166	-70.842							TGGCCGAAAG	2	0.0464091	-35.9051																	TTCCCGTCTG	24	0.313787	-114.687
	TCAACGGTTG	10	0.173756	-67.9547		TTACCGCCGG	9	0.16167	-70.842		TTTGCGCCTG	8	0.147536	-147.828		TAGCCTGTCC	2	0.0552166	-184.27							TACGCGTGCG	2	0.0464091	-97.3784																	TCGACGATTG	24	0.313787	-188.902
	TATTCGTGCG	10	0.173756	-50.8592		TCGACGCCCG	9	0.16167	-109.591		TGACCGTAGG	8	0.147536	-24.3015		TTACCGGCGG	2	0.0552166	-124.774							AGACCGGCCG	2	0.0464091	-155.332																	TGCACGGGAG	24	0.313787	7.33103
	TCTCCGTGCG	10	0.173756	-70.304		TTTCCGTTCG	9	0.16167	-109.31		TATTCGTGAG	8	0.147536	-82.8598		TGGCCGCCAG	2	0.0552166	3.77336							TTGGCGGGTG	2	0.0464091	-100.251																	TAGCCGGGCG	24	0.313787	-53.5769
	TGCGCGCAGG	10	0.173756	-113.909		TTCCCGCAGG	9	0.16167	-77.5653		TCACCGGGCG	8	0.147536	-36.9783		TTCGCGCACG	2	0.0552166	-83.9364							TTGTCGAGAG	2	0.0464091	-53.0267																	TGGTCGTCAG	24	0.313787	-113.317
	TTGGCGTGTG	10	0.173756	-139.869		TGATCGTTGG	9	0.16167	-139.435		TCTTCGTAGG	8	0.147536	-170.779		TTACCGGTGG	2	0.0552166	-125.445							TAGCCGAGCG	2	0.0464091	-39.3232																	TTAACGAGAG	24	0.313787	45.3782
	TGTGCGTTGG	10	0.173756	-159.776		TGACCGCGAA	9	0.16167	90.0049		TCTTCGGTTG	8	0.147536	-92.6802		TTACCGCTTG	2	0.0552166	-71.5124							TTACCGAACG	2	0.0464091	5.73663																	TCTGCGAACG	24	0.313787	-124.425
	TGGACGTGGG	10	0.173756	-69.5579		TAACCGGGAG	9	0.16167	-35.3461		TACGCGCGAT	8	0.147536	-122.608		TAACCGCCCG	2	0.0552166	9.14456							TTTCCGGAAG	2	0.0464091	-87.3831																	TAGGCGAGCG	24	0.313787	-85.1559
	TCGGCGAGAG	10	0.173756	-88.0871		TGATCGTTAG	9	0.16167	-67.7022		TCGTCGTACG	8	0.147536	-156.284		TCACCGTTCG	2	0.0552166	-64.9028							TAATCGAAAG	2	0.0464091	-10.9511																	TTTACGATGG	24	0.313787	-157.323
	TACGCGCGGG	10	0.173756	-171.059		TCCGCGAAAG	9	0.16167	-117.6		TAGCCGGTTG	8	0.147536	-143.21		TCTGCGCGAA	2	0.0552166	-86.8649							TAAGCGCCTG	2	0.0464091	-65.3457																	TTTCCGTCGG	24	0.313787	-133.64
	TAGGCGCATG	10	0.173756	-143.21		TGTGCGCTTG	9	0.16167	-158.504		TTAACGGCGG	8	0.147536	-35.7054		TGGCCGGGAG	2	0.0552166	-12.6632							TTCGCGAGAG	2	0.0464091	-119.242																	TGTACGCTTG	24	0.313787	-111.812
	TTTACGAACG	10	0.173756	-14.7452		TCTACGAACG	9	0.16167	-47.5314		TGACCGGGCG	8	0.147536	-83.3321		TAAGCGGGAG	2	0.0552166	29.545							AGACCGCTTG	2	0.0464091	-26.3572																	TCCACGTACG	24	0.313787	-38.7269
	TTATCGCAAG	10	0.173756	-35.8404		TGTCCGGGTG	9	0.16167	-86.7122		TAGCCGGCTG	8	0.147536	-111.631		TGTGCGAATG	2	0.0552166	-126.645							AGACCGGTGG	2	0.0464091	-138.413																	TCTGCGGTAG	24	0.313787	-92.2705
	TCCCCGCAGG	10	0.173756	-77.5653		TTCGCGCAAG	9	0.16167	-79.6808		TGAGCGACGG	8	0.147536	-107.185		TTATCGCGGG	2	0.0552166	-114.911							TGTTCGCCAG	2	0.0464091	-90.086																	TGAGCGGAGG	24	0.313787	-36.7562
	TACCCGCGAG	10	0.173756	-37.562		TTAACGTGGG	8	0.143707	-36.9153		TAGTCGAGCG	8	0.147536	-56.4359		TAAACGCGTG	2	0.0552166	-8.78989							TTCACGGAAG	2	0.0464091	9.38798																	TTTGCGATAG	24	0.313787	-150.821
	TCGTCGTACG	10	0.173756	-156.284		TCCGCGGGAG	8	0.143707	-60.6915		TGGACGCCAG	8	0.147536	-35.045		TACCCGATAG	2	0.0552166	-31.9822							TTTGCGATAG	2	0.0464091	-150.821																	TTCACGCACG	24	0.313787	-5.66475
	TAGACGAACG	10	0.173756	-45.7578		TAAGCGCCAG	8	0.143707	-13.6303		TAGACGCGAT	8	0.147536	-38.4193		TTGACGAGAG	2	0.0552166	-4.85318							TATGCGAGGG	2	0.0464091	-162.425																	TTAGCGCCTG	24	0.313787	-124.774
	TCCGCGCAAG	10	0.173756	-86.0211		TGTGCGCCGG	8	0.143707	-161.819		TCTTCGCGCG	8	0.147536	-84.492		TAACCGGGCG	2	0.0552166	-3.34554							TGCTCGCCGG	2	0.0464091	-142.865																	TGATCGTCAG	24	0.313787	-35.4529
	TGTGCGCAAG	10	0.173756	-49.8785		TCGTCGTTAG	8	0.143707	-157.162		TAGACGAATG	8	0.147536	-97.8949		TCAACGCTGG	1	0.0276083	-78.7518							TTTACGTGAG	2	0.0464091	-1.0333																	TCTGCGCGCG	24	0.313787	-116.071
	TATCCGCCTG	10	0.173756	-34.4677		TTGGCGAGCG	8	0.143707	-117.581		TTACCGATCG	8	0.147536	-32.0508		TTATCGCGTG	1	0.0276083	-114.911							TAGGCGGCTG	2	0.0464091	-78.3184																	TGTACGAGCG	23	0.300713	-85.5311
	TTGCCGACCG	10	0.173756	-109.244		TCCCCGCATG	8	0.143707	-77.5653		TTGACGGCGG	8	0.147536	-113.569		TTCTCGATCG	1	0.0276083	-81.0986							TCACCGACTG	2	0.0464091	-110.52																	TGGCCGTCGG	23	0.300713	-76.1245
	TGCCCGACAG	10	0.173756	-25.2996		TGAACGAGCG	8	0.143707	-38.0174		TTGGCGCGGG	8	0.147536	-133.563		TCGGCGTTTG	1	0.0276083	-177.365							TCACCGTGCG	2	0.0464091	-22.7903																	TTTTCGTACG	23	0.300713	-91.6388
	TGTCCGGTCG	10	0.173756	-202.638		TCGTCGCAAG	8	0.143707	-125.583		TTACCGATGG	8	0.147536	-111.191		TTGCCGCGCG	1	0.0276083	-0.491292							TTTCCGCACG	2	0.0464091	-37.7066																	TTCGCGCAGG	23	0.300713	-163.076
	TTGACGTAGG	10	0.173756	-124.642		TGGACGAGCG	8	0.143707	-88.2488		TTACCGACCG	8	0.147536	-31.3804		TTCACGCTCG	1	0.0276083	-31.547							TAACCGCGCG	2	0.0464091	19.0077																	TTGACGTGTG	23	0.300713	-87.1466
	TCCTCGTATG	10	0.173756	-163.076		TACGCGTATG	8	0.143707	-78.375		TAAGCGTATG	8	0.147536	-34.5346		TAACCGATTG	1	0.0276083	-51.7624							CGACCGAGTG	2	0.0464091	11.5762																	TAACCGTTAG	23	0.300713	-0.112745
	TGCACGTAAG	10	0.173756	-27.3383		TTGCCGCTAG	8	0.143707	-33.7312		TTCCCGGATG	8	0.147536	-131.498		TGGCCGCATG	1	0.0276083	-41.4143							TAAACGAAGG	2	0.0464091	-42.3425																	TCCCCGTCGG	23	0.300713	-114.687
	TTATCGTCCG	10	0.173756	-77.2131		TGACCGACCG	8	0.143707	-78.9415		TTAACGCGAT	8	0.147536	15.6428		TAAGCGCCAG	1	0.0276083	-13.6303							TTACCTCGAG	2	0.0464091	21.6068																	TCCCCGTCCG	23	0.300713	-68.3329
	TGGGCGTTCG	10	0.173756	-177.365		TTCTCGAGTG	8	0.143707	-173.918		TGAACGCCGG	8	0.147536	-60.4927		TGCTCGTAAG	1	0.0276083	-73.7552							TCACCGATTG	2	0.0464091	-111.191																	TTCTCGTGAG	23	0.300713	-119.242
	TCGACGGATG	10	0.173756	-113.569		TCCCCGTCCG	8	0.143707	-68.3329		TCGGCGCGTG	8	0.147536	-133.563		TTAGCGGCTG	1	0.0276083	-91.462							TAACCGAACG	2	0.0464091	6.58315																	TTATCGTAGG	23	0.300713	-119.236
	TTTCCGAGAG	10	0.173756	-33.1964		TTTTCGGTTG	8	0.143707	-92.6802		TTCTCGAATG	8	0.147536	-134.356		TTCTCGACAG	1	0.0276083	-79.9168							TGATCGTGTG	2	0.0464091	-70.7774																	TCTTCGTTCG	23	0.300713	-156.284
	TCCGCGTTAG	10	0.173756	-55.0514		TCTTCGATCG	8	0.143707	-127.564		TAGGCGACAG	8	0.147536	-91.4941		TCGACGCCTG	1	0.0276083	-155.945							TAATCGCGAA	2	0.0464091	-36.8416																	TAGGCGCTGG	23	0.300713	-202.638
	TTCTCGCGTG	10	0.173756	-202.638		TCAGCGTGTG	8	0.143707	-89.638		TATACGCCTG	8	0.147536	-41.7072		TACACGGATG	1	0.0276083	-14.5793							TTACCGTAGG	2	0.0464091	-73.4692																	TCGTCGATCG	23	0.300713	-159.143
	TAGCCGCGTG	10	0.173756	-20.2029		TCGTCGATGG	8	0.143707	-205.497		TATCCGGGTG	8	0.147536	-71.4174		TATGCGCGTG	1	0.0276083	-102.996							TTCCCGGAAG	2	0.0464091	-79.6808																	TTGGCGTGAG	23	0.300713	-56.4737
	TATACGGGGG	10	0.173756	-41.777		TCAACGCGAG	8	0.143707	8.83705		TTACCGGTAG	8	0.147536	-42.0489		TGGGCGGTAG	1	0.0276083	-48.4256							TTCCCGTGGG	2	0.0464091	-156.871																	TTCCCGTATG	23	0.300713	-117.31
	TTGCCGATTG	10	0.173756	-156.805		TCTCCGGGTG	8	0.143707	-130.846		TAGCCGATCG	8	0.147536	-108.398		TCCCCGTGGG	1	0.0276083	-156.871							TGCTCGCTCG	2	0.0464091	-157.38																	TGCGCGATAG	23	0.300713	-68.0585
	TGCGCGCGGG	10	0.173756	-153.47		TCATCGCATG	8	0.143707	-119.236		TGCACGATCG	8	0.147536	-112.065		TTGTCGTACG	1	0.0276083	-123.498							TCACCGCAGG	2	0.0464091	-33.725																	TTGGCGTGGG	23	0.300713	-139.869
	TGAGCGCAGG	10	0.173756	-70.0684		TCGGCGTGAG	8	0.143707	-62.814		TAGACGGCTG	8	0.147536	-54.1408		TGCCCGCGCG	1	0.0276083	-85.5479							TTACCGCCTG	2	0.0464091	-70.842																	TGTTCGTGCG	23	0.300713	-130.846
	TCCGCGTTGG	10	0.173756	-132.107		TACTCGGGCG	8	0.143707	-44.2726		TTCTCGGTTG	8	0.147536	-79.0009		TCGGCGTCTG	1	0.0276083	-145.786							TCTCCGAACG	2	0.0464091	-78.5923																	TCTACGTATG	23	0.300713	-124.362
	TAGACGCGTG	10	0.173756	-59.0213		TCGTCGACAG	8	0.143707	-128.442		TCGACGCGAG	8	0.147536	-9.81539		TGAGCGCGAT	1	0.0276083	-25.1243							TTAACGTACG	2	0.0464091	37.8997																	TCCACGGACG	23	0.300713	3.92508
	TTGACGCGTG	10	0.173756	-86.8707		TATTCGAACG	8	0.143707	-62.0722		TAAACGAATG	8	0.147536	-14.493		TATACGACAG	1	0.0276083	-54.5277							TCACCGCATG	2	0.0464091	-33.725																	TCCTCGTGAG	23	0.300713	-157.162
	TGTACGAACG	10	0.173756	-93.8852		TTTTCGGTGG	8	0.143707	-124.259		TTAGCGCGAA	8	0.147536	-33.0109		TTTTCGCCTG	1	0.0276083	-116.249							TTACCGGCGG	2	0.0464091	-124.774																	TTACCGACTG	23	0.300713	-78.9415
	TGGGCGTTGG	10	0.173756	-159.776		TGCACGATGG	8	0.143707	-94.4764		TCGGCGAAAG	8	0.147536	-157.162		TTAGCGTAGG	1	0.0276083	-93.963							TGGACGCTGG	2	0.0464091	-106.778																	TGTTCGTGAG	23	0.300713	-73.1034
	TATTCGCACG	10	0.173756	-90.7922		TTACCGCAGG	8	0.143707	-33.725		TAAACGCGGG	8	0.147536	-36.6394		TGGCCGTCGG	1	0.0276083	-76.1245							TCTACGGGAG	2	0.0464091	3.69939																	TATTCGTGCG	23	0.300713	-50.8592
	TCCGCGTCGG	10	0.173756	-103.602		TACGCGGCAG	8	0.143707	-15.9975		TTTGCGAGCG	8	0.147536	-114.864		CGACCGTAGG	1	0.0276083	-19.3595							TGATCGTTAG	2	0.0464091	-67.7022																	TGGTCGGTTG	23	0.300713	-80.1255
	TCGGCGGTGG	10	0.173756	-169.326		TTTGCGGGAG	8	0.143707	-14.1379		TTAACGGTTG	8	0.147536	-36.3758		TGAGCGCGAA	1	0.0276083	4.49374							TGTACGTAGG	2	0.0464091	-106.773																	TATACGGATG	23	0.300713	-22.2816
	TAGACGGTCG	10	0.173756	-33.5827		TTGGCGGACG	8	0.143707	-58.6068		TCAGCGAGTG	8	0.147536	-114.911		TGTCCGTTCG	1	0.0276083	-156.871							TATGCGAGAG	2	0.0464091	-82.8598																	TAAGCGTCAG	23	0.300713	43.2217
	TGAACGCCGG	10	0.173756	-60.4927		TGAACGCCTG	8	0.143707	-33.9478		TTACCGGTGG	8	0.147536	-125.445		TATACGATCG	1	0.0276083	-77.3368							TTACCGGTGG	2	0.0464091	-125.445																	TTTCCGCTTG	23	0.300713	-148.706
	TCGGCGCGTG	10	0.173756	-133.563		TTGCCGTTTG	8	0.143707	-156.871		TCATCGACAG	8	0.147536	-50.5777		TTTTCGGCGG	1	0.0276083	-69.4495							AGACCGTAGG	2	0.0464091	-54.8589																	TTTACGCGTG	23	0.300713	-84.153
	TCTTCGGTGG	10	0.173756	-124.259		TGGACGGAGG	8	0.143707	-95.9805		TGGGCGCTAG	8	0.147536	-81.7378		TGTCCGTGCG	1	0.0276083	-85.0789							TGTGCGGCCG	2	0.0464091	-114.516																	TATCCGCCCG	23	0.300713	-45.4886
	TTCTCGGCGG	10	0.173756	-82.0747		TGCCCGTGAG	8	0.143707	-35.9709		TCCCCGCCGG	8	0.147536	-106.521		TTAACGACTG	1	0.0276083	-47.8806							TAGGCGTACG	2	0.0464091	-97.3784																	TAACCGATAG	23	0.300713	-0.046959
	TCCTCGGCGG	10	0.173756	-82.0747		TGCTCGAGGG	8	0.143707	-156.329		TTCTCGATAG	8	0.147536	-76.843		TTGTCGTAAG	1	0.0276083	-150.821							TGGACGAAGG	2	0.0464091	-139.735																	TGGACGGACG	23	0.300713	-81.9903
	TCTTCGGTCG	10	0.173756	-77.9053		TTTACGGTAG	8	0.143707	-30.1736		TCAGCGCATG	8	0.147536	-119.236		TTTTCGTACG	1	0.0276083	-91.6388							TGGCCGAAGG	2	0.0464091	-107.638																	TTAACGTGTG	23	0.300713	-36.9153
	TCCTCGGTGG	10	0.173756	-110.58		TTCACGCTTG	8	0.143707	-110.687		TACCCGGGAG	8	0.147536	-123.073		TGCACGTCGG	1	0.0276083	-96.448							TCCGCGCTAG	2	0.0464091	-111.903																	TGGTCGTATG	23	0.300713	-158.504
	TAGCCGACCG	10	0.173756	-108.398		TTATCGACAG	8	0.143707	-44.2374		TCCCCGGAGG	8	0.147536	-163.076		TTCGCGTGAG	1	0.0276083	-93.9693							TTATCGAAAG	2	0.0464091	-38.6993																	TTGTCGGATG	23	0.300713	-124.259
	TTCTCGTACG	10	0.173756	-83.9364		TTTCCGCCGG	8	0.143707	-125.475		TCAGCGTTTG	8	0.147536	-100.172		TCTTCGAGTG	1	0.0276083	-102.126							TGTTCGGGAG	2	0.0464091	5.27542																	TTCACGCCGG	23	0.300713	-113.761
	TAGCCGATAG	10	0.173756	-77.2404		TGTCCGTTTG	8	0.143707	-112.737		TTTGCGTACG	8	0.147536	-66.3657		TTGGCGAGAG	1	0.0276083	-81.7468							TCAACGTCAG	2	0.0464091	-1.30196																	TTACCGTCCG	23	0.300713	-31.4462
	TTAACGTATG	10	0.173756	-41.2403		TGATCGTACG	8	0.143707	-119.236		TCGCCGATGG	8	0.147536	-156.805		TAGCCGTCGG	1	0.0276083	-125.292							TAAACGGGGG	2	0.0464091	5.73669																	TCACCGTGTG	23	0.300713	-69.1441
	TTTCCGTGCG	10	0.173756	-69.0968		TTCGCGCTCG	8	0.143707	-109.819		TTACCGCGAA	8	0.147536	52.5003		TCAACGGGGG	1	0.0276083	-25.8423							TTCACGCAGG	2	0.0464091	-84.8048																	TTAACGGTCG	23	0.300713	42.7643
	TCTGCGGGCG	10	0.173756	-51.1798		TGGGCGAGGG	8	0.143707	-115.975		TGCCCGGGGG	8	0.147536	-153.47		TTCGCGCAGG	1	0.0276083	-163.076							TGGCCGCCGG	2	0.0464091	-67.9592																	TCGGCGTAGG	23	0.300713	-177.365
	TGGTCGTGTG	10	0.173756	-89.4299		TAACCGATGG	8	0.143707	-79.6119		TGTGCGCGAT	8	0.147536	-72.638		TTATCGCCGG	1	0.0276083	-156.353							TCCGCGCTCG	2	0.0464091	-111.026																	TAGCCGAATG	23	0.300713	-97.3769
	TGTACGGTCG	10	0.173756	-113.569		TAGTCGAGTG	8	0.143707	-76.994		TCTGCGTTAG	8	0.147536	-100.31		TGAGCGCGGG	1	0.0276083	-65.7434							TAACCGGGCG	2	0.0464091	-3.34554																	TCATCGGTCG	23	0.300713	-32.2908
	TGCCCGGTGG	10	0.173756	-139.791		TTCCCGAATG	8	0.143707	-117.244		TTGACGATTG	8	0.147536	-157.323		TAGACGATCG	1	0.0276083	-77.3368							TCACCGGACG	2	0.0464091	-41.3033																	TTATCGTTGG	23	0.300713	-157.024
	TTTCCGGACG	10	0.173756	-60.0598		TTCACGCCTG	8	0.143707	-113.761		TAGTCGTCTG	8	0.147536	-111.631		TGAACAGTGG	1	0.0276083	-47.9425							TTAACGTGGG	1	0.0232045	-36.9153																	TCTGCGCTTG	23	0.300713	-202.638
	TAAGCGGTGG	10	0.173756	-92.1324		TCTACGACAG	8	0.143707	-88.6162		TAGCCGAGTG	8	0.147536	-59.8813		TAACCGTGCG	1	0.0276083	10.8424							TCAACGAAGG	1	0.0232045	-73.9214																	TTAACGCGAG	23	0.300713	46.7563
	TGACCGTCGG	10	0.173756	-29.8396		TTATCGCAAG	8	0.143707	-35.8404		TATACGTCAG	8	0.147536	-21.8466		TCGTCGTTAG	1	0.0276083	-157.162							TGTCCGGAAG	1	0.0232045	-49.8785																	TTGACGTACG	23	0.300713	-45.5022
	TGGCCGGGGG	10	0.173756	-84.3958		TCACCGCCTG	8	0.143707	-70.842		TAGACGCAAG	8	0.147536	-13.2225		TAGACGATGG	1	0.0276083	-157.323							TAGTCGCGCG	1	0.0232045	-85.1559																	TAATCGCCTG	23	0.300713	-65.3457
	TTCCCGTGCG	10	0.173756	-109.31		TTACCGTTGG	8	0.143707	-111.257		TGTACGATCG	8	0.147536	-157.323		TCTGCGGATG	1	0.0276083	-105.888							TAACCGATTG	1	0.0232045	-51.7624																	TTATCGTCTG	23	0.300713	-124.774
	TGCACGTATG	10	0.173756	-72.526		TAGTCGGAAG	8	0.143707	-76.2732		TTCGCGGATG	8	0.147536	-98.1853		TCACCGTACG	1	0.0276083	-27.1154							TGCCCGCGAA	1	0.0232045	2.2779																	TGCCCGATCG	23	0.300713	-111.547
	TATTCGTATG	10	0.173756	-79.7714		TTGTCGTGTG	8	0.143707	-165.142		TCGCCGACTG	8	0.147536	-156.805		TCAGCGGAGG	1	0.0276083	-85.9239							TGGCCGCATG	1	0.0232045	-41.4143																	TCTTCGGTAG	23	0.300713	-78.7827
	TCCTCGCGAG	10	0.173756	-125.583		TGTGCGTCAG	8	0.143707	-33.234		TAATCGTTAG	8	0.147536	-45.8796		TCTGCGTTTG	1	0.0276083	-177.365							TGTGCGAAGG	1	0.0232045	-153.19																	TAAGCGGCTG	23	0.300713	-32.0336
	TGCTCGCTCG	10	0.173756	-157.38		TAAGCGATGG	8	0.143707	-125.445		TTTGCGGTAG	8	0.147536	-85.9301		TGGTCGCGAA	1	0.0276083	-14.1587							TCTACGGTCG	1	0.0232045	-67.2154																	TAAGCGTAGG	23	0.300713	-62.3841
	TGTGCGGCCG	10	0.173756	-114.516		TGGCCGGGTG	8	0.143707	-57.8509		TTCACGGCTG	8	0.147536	-71.3848		TGGACGACGG	1	0.0276083	-108.156							TGAGCGCGCG	1	0.0232045	-83.3321																	TAATCGCCGG	23	0.300713	-124.774
	TCATCGACCG	10	0.173756	-81.2793		TGAGCGACAG	8	0.143707	-35.4529		TCGCCGGCGG	8	0.147536	-171.059		TCGACGTACG	1	0.0276083	-78.2884							AGACCGTCTG	1	0.0232045	-65.431																	TACTCGATGG	23	0.300713	-128.66
	TATACGATAG	10	0.173756	-77.7584		TGACCGGGCG	8	0.143707	-83.3321		TACACGAAGG	8	0.147536	-86.1829		TGCTCGAATG	1	0.0276083	-90.2228							TACTCGTACG	1	0.0232045	-83.0899																	TTGTCGAGCG	23	0.300713	-88.8613
	TAGCCGTGTG	10	0.173756	-59.9471		TTCGCGCTTG	8	0.143707	-188.959		TTTGCGGTGG	8	0.147536	-169.326		TGGCCGTGTG	1	0.0276083	-12.084							TGTCCGTCAG	1	0.0232045	-44.3191																	TGCGCGAATG	23	0.300713	-118.943
	TAGGCGGCGG	10	0.173756	-137.747		TCATCGAACG	8	0.143707	-44.1622		TTGGCGTTGG	8	0.147536	-177.365		TTGGCGAGCG	1	0.0276083	-117.581							TCGACGCCTG	1	0.0232045	-155.945																	TGTGCGGTTG	23	0.300713	-93.6132
	TTTTCGCTTG	10	0.173756	-171.059		TCTACGCAGG	8	0.143707	-92.5071		TGGACGTTCG	8	0.147536	-156.221		GAGCCGGTCG	1	0.0276083	-169.807							TATGCGCGTG	1	0.0232045	-102.996																	TGTACGGCCG	23	0.300713	-90.3385
	TTCGCGTGAG	10	0.173756	-93.9693		TGGACGCCCG	8	0.143707	-124.366		TTCGCGCGAA	8	0.147536	-120.738		TTCACGCGAA	1	0.0276083	-42.4661							TGTACGAGCG	1	0.0232045	-85.5311																	TGTTCGGGTG	23	0.300713	-8.33332
	TGAGCGAAAG	10	0.173756	-29.9148		TGGACGCCAG	8	0.143707	-35.045		TCCCCGAGCG	8	0.147536	-110.452		TTACCGGATG	1	0.0276083	-87.6571							TGGGCGGTAG	1	0.0232045	-48.4256																	TGAGCGTTAG	23	0.300713	-10.8502
	TAGACGATGG	10	0.173756	-157.323		TAGACGCGAG	8	0.143707	-7.30584		TGCCCGACTG	8	0.147536	-70.4873		TAGACGAGGG	1	0.0276083	-88.2488							TCCCCGTTAG	1	0.0232045	-66.1364																	TGTACGGTCG	23	0.300713	-113.569
	TCAGCGTCCG	10	0.173756	-21.5684		TCTTCGAACG	8	0.143707	-95.705		TAGACGTCCG	8	0.147536	-76.2346		TTGTCGCCTG	1	0.0276083	-171.059							TTTTCGCTTG	1	0.0232045	-171.059																	TGTTCGCCAG	23	0.300713	-90.086
	TGGACGACGG	10	0.173756	-108.156		TCTTCGAAAG	8	0.143707	-96.5824		TCTCCGATAG	8	0.147536	-111.329		TGAACGAGCG	1	0.0276083	-38.0174							TGGACGATCG	1	0.0232045	-157.323																	TTAACGTAGG	23	0.300713	-41.2403
	TGGCCGTGTG	10	0.173756	-12.084		TTAACGAAGG	8	0.143707	-42.3425		TTCGCGCGGG	8	0.147536	-202.638		TAGTCGCCCG	1	0.0276083	-122.651							TTGTCGTACG	1	0.0232045	-123.498																	TGTACGGTTG	23	0.300713	-69.4356
	TAATCGTTTG	10	0.173756	-97.5951		TCGTCGGGGG	8	0.143707	-118.343		TCTCCGACAG	8	0.147536	-88.0982		TCCTCCGAGG	1	0.0276083	-78.6702							TCATCGACGG	1	0.0232045	-127.633																	TGTGCGAATG	23	0.300713	-126.645
	TAGTCGCTCG	10	0.173756	-122.651		TGCACGGCGG	8	0.143707	-53.7961		TGAGCGTATG	8	0.147536	-49.8294		TTACCGTTTG	1	0.0276083	-111.257							TCCGCGCCGG	1	0.0232045	-160.454																	TTCGCGAGTG	23	0.300713	-202.638
	TAGACGACAG	10	0.173756	-77.7584		TCGCCGAAAG	8	0.143707	-79.75		TCCTCGATCG	8	0.147536	-113.885		TTCCCGGCGG	1	0.0276083	-160.454							TGCCCGCGCG	1	0.0232045	-85.5479																	TTAGCGAATG	23	0.300713	-119.236
	TCCGCGGCCG	10	0.173756	-80.7876		TTGACGAATG	8	0.143707	-125.744		TGGGCGACAG	8	0.147536	-113.317		TAATCGGATG	1	0.0276083	-13.0078							TCCCCGGACG	1	0.0232045	-85.1437																	TAAGCGAACG	23	0.300713	-39.2495
	TCGCCGACAG	10	0.173756	-79.75		TAGCCGGTCG	8	0.143707	-122.651		TGTTCGACAG	8	0.147536	-61.3659		TATCCGATTG	1	0.0276083	-97.3769							TCAGCGTGGG	1	0.0232045	-89.638																	TTTCCGCGAG	23	0.300713	6.48203
	TAGTCGCTAG	10	0.173756	-123.073		TGGTCGAGTG	8	0.143707	-60.7098		TCCGCGACAG	8	0.147536	-83.3982		TATCCGTGTG	1	0.0276083	-57.2294							TGACCGCACG	1	0.0232045	-2.14601																	TGGACGATGG	23	0.300713	-139.735
	TGGACGATAG	10	0.173756	-68.002		TCGCCGAAGG	8	0.143707	-156.805		TGGGCGATAG	8	0.147536	-113.317		TAAGCGCGAA	1	0.0276083	-36.8416							TGCCCGCGAT	1	0.0232045	-27.3401																	TTATCGCCTG	23	0.300713	-124.774
	TGGACGACAG	10	0.173756	-68.002		TCTTCGGCGG	8	0.143707	-69.4495		TACTCGGATG	8	0.147536	-25.2692		TTCGCGCATG	1	0.0276083	-163.076							TGGCCGTCGG	1	0.0232045	-76.1245																	TAACCGGACG	23	0.300713	-7.67058
	TCGGCGTTGG	10	0.173756	-177.365		TCGGCGGCGG	8	0.143707	-169.326		TTACCGTGGG	8	0.147536	-69.1441		TAGTCGAAGG	1	0.0276083	-173.918							TCGTCGTGCG	1	0.0232045	-118.789																	TAGACGATAG	23	0.300713	-77.7584
	TAGGCGCGTG	10	0.173756	-105.714		TTGTCGAGTG	8	0.143707	-136.422		TCCACGCAGG	8	0.147536	-84.8048		TTTACGTCAG	1	0.0276083	-49.5948							TCTACGGCCG	1	0.0232045	-43.9847																	TGTGCGAAAG	23	0.300713	-81.4575
	TTTACGTTGG	10	0.173756	-156.221		TATTCGCACG	8	0.143707	-90.7922		TAACCGAGTG	8	0.147536	-41.2289		TGTTCGCGAT	1	0.0276083	-72.638							TTCTCGAGGG	1	0.0232045	-173.918																	TGGTCGCCCG	23	0.300713	-171.059
	TATGCGCGGG	10	0.173756	-162.425		TATTCGACCG	8	0.143707	-39.1217		TATACGCGAT	8	0.147536	-35.7016		TCGACGGCTG	1	0.0276083	-113.569							TATACGATCG	1	0.0232045	-77.3368																	TCGGCGTCAG	23	0.300713	-68.7307
	TTGTCGGGGG	10	0.173756	-86.7636		TGCCCGACGG	8	0.143707	-65.4532		TATGCGCAGG	8	0.147536	-139.2		TTTACGTTCG	1	0.0276083	-77.0811							TTTTCGGCGG	1	0.0232045	-69.4495																	TATTCGCCCG	23	0.300713	-67.8418
	TGCCCGGGGG	10	0.173756	-153.47		TAGGCGACCG	8	0.143707	-122.651		TCATCGCCAG	8	0.147536	-79.2977		TCCACGATCG	1	0.0276083	-65.7113							TTAACGTTCG	1	0.0232045	0.11232																	TTGCCGGTCG	23	0.300713	-123.498
	TCGACGCTGG	10	0.173756	-155.945		TCGCCGCGTG	8	0.143707	-48.0524		TCAGCGGTGG	8	0.147536	-92.1324		TAGACGACAG	1	0.0276083	-77.7584							TTCGCGGAAG	1	0.0232045	-46.3686																	TTGACGATTG	23	0.300713	-157.323
	TTGTCGGGCG	10	0.173756	-39.2025		TGCGCGCGAT	8	0.143707	-112.851		TCACCGTCGG	8	0.147536	-79.0073		TGTCCGCAGG	1	0.0276083	-36.1							TATGCGCTGG	1	0.0232045	-171.059																	TGAGCGGTCG	23	0.300713	-60.5534
	TATGCGGTGG	10	0.173756	-137.747		TATACGGGTG	8	0.143707	-13.9275		TAACCGGGTG	8	0.147536	-55.4826		TCCCCGTCGG	1	0.0276083	-114.687							TGTCCGACTG	1	0.0232045	-57.862																	TTGTCGGGAG	23	0.300713	-3.36791
	TGAGCGAACG	10	0.173756	-119.236		TACGCGGAAG	8	0.143707	-50.1994		TGGGCGTGGG	8	0.147536	-90.7017		TGGCCGGACG	1	0.0276083	-139.48							TTCTCGATGG	1	0.0232045	-160.239																	TATACGTTCG	23	0.300713	-76.2346
	TTGTCGCTAG	10	0.173756	-119.242		TCCGCGTTTG	8	0.143707	-132.107		TCGTCGGTAG	8	0.147536	-110.362		TCGCCGATAG	1	0.0276083	-79.75							TAGACGACCG	1	0.0232045	-77.3368																	TCCTCGTTCG	23	0.300713	-142.605
	TCCCCGGATG	10	0.173756	-163.076		TGTTCGCTTG	8	0.143707	-126.925		TTCCCGTCGG	8	0.147536	-114.687		TTGCCGAAGG	1	0.0276083	-156.805							TAAACGAGCG	1	0.0232045	41.9691																	TCGACGCTTG	23	0.300713	-155.945
	TATACGTCCG	10	0.173756	-53.0039		TCGCCGGAAG	8	0.143707	-125.583		TCTGCGGCAG	8	0.147536	-69.0397		TTAACGATTG	1	0.0276083	-80.1299							TCCGCTCGAG	1	0.0232045	-157.972																	TGGTCGCTTG	23	0.300713	-126.925
	TGGCCGGATG	10	0.173756	-95.3465		TGCGCGGCCG	8	0.143707	-95.5624		TTCTCGGGGG	8	0.147536	-124.259		TTGGCGATAG	1	0.0276083	-150.821							TTGTCGTAAG	1	0.0232045	-150.821																	TATACGCATG	23	0.300713	-33.0787
	TAATCGCAGG	10	0.173756	-87.6571		TCTCCGGGAG	8	0.143707	-85.3694		TGGTCGATTG	8	0.147536	-129.784		TCTACGTAAG	1	0.0276083	-47.3066							TCCCCGATTG	1	0.0232045	-143.126																	TGGCCGAGGG	23	0.300713	-38.5632
	TCACCGAACG	10	0.173756	-27.0496		TGCGCGGCGG	8	0.143707	-77.9737		TGATCGACAG	8	0.147536	-38.3118		TCGGCGTGTG	1	0.0276083	-139.869							TCCCCGTGAG	1	0.0232045	-79.8157																	TATTCGTTCG	23	0.300713	-122.651
	TGCCCGTTGG	10	0.173756	-94.0242		TAAACGGCGG	8	0.143707	-35.7054		TGACCGGCGG	8	0.147536	-75.6065		TCGACGTAGG	1	0.0276083	-156.221							TCTTCGCAAG	1	0.0232045	-93.7234																	TGCACGCGCG	23	0.300713	-124.366
	TAGTCGTTGG	10	0.173756	-202.638		TTTGCGGACG	8	0.143707	-26.7476		TTCGCGTAGG	8	0.147536	-137.803		TCCCCGTTCG	1	0.0276083	-96.838							TCTTCGAGTG	1	0.0232045	-102.126																	TATTCGTCGG	23	0.300713	-116.249
	TGGGCGTATG	10	0.173756	-133.231		TTCGCGAGGG	8	0.143707	-202.638		TCGACGACTG	8	0.147536	-157.323		TACTCGGGTG	1	0.0276083	-64.8307							TGAGCGCTAG	1	0.0232045	-36.1232																	TGTACGTTCG	23	0.300713	-156.221
	TGATCGCTAG	10	0.173756	-36.1232		TCGGCGCGAG	8	0.143707	-56.5081		TATACGGCGG	8	0.147536	-58.7595		TCACCTGTCC	1	0.0276083	-140.709							TTTCCGCGAT	1	0.0232045	-24.6315																	TTAGCGATAG	23	0.300713	-73.6278
	TGAGCGGCGG	10	0.173756	-42.2943		TTAGCGAACG	8	0.143707	-40.0961		TGGCCGGCTG	8	0.147536	-126.925		TCCTCGGATG	1	0.0276083	-84.6976							TATACGACCG	1	0.0232045	-54.1061																	TGTGCGTGTG	23	0.300713	-61.4391
	TGCCCGTTAG	10	0.173756	-22.2916		TCCCCGCTAG	8	0.143707	-26.3922		TCTGCGTACG	8	0.147536	-99.152		TCTTCGACCG	1	0.0276083	-72.7545							TCGCCGAGCG	1	0.0232045	-41.377																	TATGCGGATG	23	0.300713	-46.4592
	TGTACGCAGG	10	0.173756	-74.9184		TCACCGGAAG	8	0.143707	-42.1807		TAGCCGCCAG	8	0.147536	-37.562		TTAACGAGTG	1	0.0276083	-38.0174							TCGTCGTCAG	1	0.0232045	-125.583																	TGTTCGTTGG	23	0.300713	-185.049
	TTTTCGCTCG	10	0.173756	-123.498		TCACCGTGCG	8	0.143707	-22.7903		TCGTCGCGAT	8	0.147536	-87.6216		TTCGCGTTCG	1	0.0276083	-84.5456							TGCTCGCCTG	1	0.0232045	-84.741																	TGAACGGCTG	23	0.300713	8.42824
	TCGCCGTAGG	10	0.173756	-156.871		TGGACGCTTG	8	0.143707	-80.2327		TTCCCGACAG	8	0.147536	-62.8042		TTGCCGAAAG	1	0.0276083	-73.4097							TCAGCGTTGG	1	0.0232045	-100.172																	TCCGCGACAG	23	0.300713	-83.3982
	TATTCGTTAG	10	0.173756	-123.073		TGATCGTGTG	8	0.143707	-70.7774		TTGGCGCTTG	8	0.147536	-202.638		TTACCCGAGG	1	0.0276083	-122.687							TCCACGAGAG	1	0.0232045	-80.268																	TTACCGGACG	23	0.300713	-8.51711
	TCACCGAAGG	10	0.173756	-73.4034		TTACCGGTTG	8	0.143707	-125.445		TACCCGGTTG	8	0.147536	-97.9513		TAGCCGGAAG	1	0.0276083	-91.4941							TACCCGCTCG	1	0.0232045	-23.461																	TCCGCGATCG	23	0.300713	-111.026
	TGGACGTTGG	10	0.173756	-138.632		TTATCGCCCG	8	0.143707	-77.2131		TTTGCGCAGG	8	0.147536	-170.779		TGTGCGAACG	1	0.0276083	-170.779							TAGACGATGG	1	0.0232045	-157.323																	TAGTCGTTAG	23	0.300713	-123.073
	TGACCGAGGG	10	0.173756	-19.9107		TTATCGCTAG	8	0.143707	-73.6278		TGAACGGAGG	8	0.147536	-12.5786		TAGGCGCGTG	1	0.0276083	-105.714							TGTGCTCGAG	1	0.0232045	-73.9134																	TTCACGGTCG	23	0.300713	10.8291
	TAGGCGGATG	10	0.173756	-109.897		TCATCGACAG	8	0.143707	-50.5777		TGCTCGCGGG	8	0.147536	-153.47		TCTACGGTGG	1	0.0276083	-145.148							TGCACGTTGG	1	0.0232045	-93.3742																	TGCTCGATTG	23	0.300713	-84.5261
	TGTTCGACCG	10	0.173756	-119.108		TCCGCGCTAG	8	0.143707	-111.903		TGAGCGGACG	8	0.147536	-54.3449		TATCCGCACG	1	0.0276083	-5.28114							TTTCCGCGCG	1	0.0232045	-29.3526																	TCTCCGACCG	23	0.300713	-87.2208
	TCACCGGCAG	10	0.173756	-79.2977		TTTACGAGTG	8	0.143707	-85.5311		TTGACGAGTG	8	0.147536	-88.2488		TAAACGATCG	1	0.0276083	-0.143346							TATGCGCCGG	1	0.0232045	-147.828																	TGTACGTCGG	23	0.300713	-115.402
	TTGTCGTCTG	10	0.173756	-171.059		TCTACGCCCG	8	0.143707	-86.3607		TTACCGCTGG	8	0.147536	-71.5124		TTAACGCACG	1	0.0276083	38.1756							TACTCGTAGG	1	0.0232045	-163.076																	TTAACGTTGG	23	0.300713	-79.0277
	TCCTCGATAG	10	0.173756	-114.762		TGGGCGGTCG	8	0.143707	-137.747		TGCTCGCGAA	8	0.147536	-83.2332		TATGCTGTCC	1	0.0276083	-150.958							TACACGTTTG	1	0.0232045	-83.1134																	TATTCGAGCG	23	0.300713	-22.1392
	TGGCCGTGCG	10	0.173756	-56.2176		TTCTCGATCG	8	0.143707	-81.0986		TGTTCGGCGG	8	0.147536	-51.8608		TATGCGAAAG	1	0.0276083	-91.2139							TGGACGACGG	1	0.0232045	-108.156																	TTGTCGTCAG	23	0.300713	-119.242
	TTACCGTGTG	10	0.173756	-69.1441		TGTCCGGAAG	8	0.143707	-49.8785		TCGACGTCTG	8	0.147536	-156.221		TCCGCGGCGG	1	0.0276083	-127.141							TGGCCGTGTG	1	0.0232045	-12.084																	TGTTCGATAG	23	0.300713	-116.176
	TTTACGCCCG	10	0.173756	-53.5745		TCGGCGTTTG	8	0.143707	-177.365		TGTTCGAACG	8	0.147536	-142.059		TTGCCGAACG	1	0.0276083	-77.6653							TACTCACGAG	1	0.0232045	-120.65																	TCCCCGTACG	23	0.300713	-70.9558
	TGTGCGTGGG	10	0.173756	-87.9841		TGGACGACCG	8	0.143707	-157.323		TGATCGTTGG	8	0.147536	-139.435		TATGCGCGGG	1	0.0276083	-162.425							TTTACGTGTG	1	0.0232045	-84.429																	TACGCGTTTG	23	0.300713	-72.6783
	TCACCGAATG	10	0.173756	-73.4034		TGTGCGCGGG	8	0.143707	-113.257		TTGTCGTATG	8	0.147536	-202.638		TGAACGATCG	1	0.0276083	-80.1299							TCCCCGTTGG	1	0.0232045	-143.192																	TTCACGATCG	23	0.300713	-32.9251
	TTAACGCTTG	10	0.173756	-78.7518		TTGGCGATAG	8	0.143707	-150.821		TTATCGCGAT	8	0.147536	-62.6289		TCGTCGCAGG	1	0.0276083	-202.638							TACTCGCCTG	1	0.0232045	-69.4462																	TTAACGCTCG	23	0.300713	0.388215
	TCTACGTGCG	10	0.173756	-38.0751		TGGGCGGTGG	8	0.143707	-120.158		TCCACGCGTG	8	0.147536	-155.945		TCTACGCCTG	1	0.0276083	-101.136							TTCACGCGAA	1	0.0232045	-42.4661																	TTGGCGCTAG	23	0.300713	-119.242
	TCAGCGGCGG	10	0.173756	-91.462		TTGGCGACAG	8	0.143707	-119.242		TACGCGATAG	8	0.147536	-77.8148		TGGGCGCTTG	1	0.0276083	-126.925							TTGTCGCCTG	1	0.0232045	-171.059																	TAGTCGTATG	23	0.300713	-143.21
	TATCCGTAAG	10	0.173756	-13.8681		TTCACGCGCG	8	0.143707	-76.8052		TTGCCGAGCG	8	0.147536	-40.1697		TAACCGGAGG	1	0.0276083	-87.6571							TTTTCGTAGG	1	0.0232045	-170.779																	TCGCCGCTCG	23	0.300713	-70.7731
	TTCGCGAATG	10	0.173756	-163.076		TGAGCGCGTG	8	0.143707	-39.1985		TCACCGTTCG	8	0.147536	-64.9028		TTGACGTTTG	1	0.0276083	-156.221							TGGCCGGAAG	1	0.0232045	-81.7378																	TGTACGCTGG	23	0.300713	-138.357
	TCCCCGGTAG	10	0.173756	-111.903		TGAACGATGG	8	0.143707	-62.5412		TTGACGAGCG	8	0.147536	-40.6878		TCGGCGTCGG	1	0.0276083	-145.786							TCTTCGACGG	1	0.0232045	-119.108																	TGATCGATCG	23	0.300713	-128.303
	TTTCCGATAG	10	0.173756	-104.989		TGAACGACGG	8	0.143707	-61.8708		TCATCGATGG	7	0.129094	-159.882		TTCCCGTACG	1	0.0276083	-38.1695							TTGCCGCCCG	1	0.0232045	-69.5658																	TGTTCGGTTG	23	0.300713	-48.5466
	TTTGCGTTTG	10	0.173756	-177.365		TGTGCGCGAT	8	0.143707	-72.638		TAGTCGCGAT	7	0.129094	-85.1121		TCTGCGACTG	1	0.0276083	-147.828							TTCCCGGCGG	1	0.0232045	-160.454																	TTCCCGTTTG	23	0.300713	-143.192
	TGCTCGGACG	10	0.173756	-84.6976		TTACCGCGGG	8	0.143707	-29.3999		TTCGCGTTAG	7	0.129094	-48.7111		TACACGTGGG	1	0.0276083	-124.642							TAATCGGATG	1	0.0232045	-13.0078																	TGCACGCCGG	23	0.300713	-96.1721
	TGGTCGATCG	10	0.173756	-173.918		TGCCCGCCGG	8	0.143707	-57.3537		TCCGCGCCGG	7	0.129094	-160.454		TGAGCGGCAG	1	0.0276083	29.4383							TCCGCGGTAG	1	0.0232045	-47.0122																	TTTCCGTAGG	23	0.300713	-125.012
	TGCTCGGAAG	10	0.173756	-26.9552		AGACCGCGAG	8	0.143707	60.943		TGGCCGTCGG	7	0.129094	-76.1245		TGGCCCGAGG	1	0.0276083	-96.6594							TAAGCGCGAA	1	0.0232045	-36.8416																	TTGGCGCCGG	23	0.300713	-202.638
	TATCCGCGTG	10	0.173756	-49.0642		TGAGCGGTCG	8	0.143707	-60.5534		TATTCGCGAG	7	0.129094	-82.8598		TTGACGTGGG	1	0.0276083	-87.1466							TAGTCGAAGG	1	0.0232045	-173.918																	TAGCCGGGAG	23	0.300713	-53.9986
	TAGTCGACGG	10	0.173756	-142.339		TAATCGTCAG	8	0.143707	-13.6303		TAGCCGTTCG	7	0.129094	-108.464		CGACCGTATG	1	0.0276083	7.18539							TTATCGGCGG	1	0.0232045	-77.9742																	TGTTCGGTGG	23	0.300713	-106.67
	TGCACGCCTG	10	0.173756	-69.6272		TAGCCGAGTG	8	0.143707	-59.8813		TAGCCGTCAG	7	0.129094	-45.7273		TGCACGTGCG	1	0.0276083	-124.642							TACCCGAAGG	1	0.0232045	-85.6648																	TGGTCGTTGG	23	0.300713	-185.049
	TGAACGCGAG	10	0.173756	52.6819		TCTGCGCATG	8	0.143707	-170.779		TACCCGAAGG	7	0.129094	-85.6648		TATTCGGGAG	1	0.0276083	-4.48097							TGGTCGCTAG	1	0.0232045	-81.7378																	TAATCGGCAG	23	0.300713	1.59066
	TCGCCGCCAG	10	0.173756	-40.0715		TATGCGGTCG	8	0.143707	-89.3393		TCTTCGATGG	7	0.129094	-173.918		TCGCCGATGG	1	0.0276083	-156.805							TCGACGGCTG	1	0.0232045	-113.569																	TCTTCGTTTG	23	0.300713	-171.059
	TGATCGATAG	10	0.173756	-38.9822		TTGCCGGCCG	8	0.143707	-123.498		TGAACGAGGG	7	0.129094	-20.4287		TCAGCGGATG	1	0.0276083	-85.9239							TGTTCGCGAG	1	0.0232045	-41.5245																	TTCACGTCGG	23	0.300713	-114.037
	TCATCGCTTG	10	0.173756	-157.024		TCTTCGTGCG	8	0.143707	-84.492		TGTCCGATTG	7	0.129094	-112.672		TGAGCGCGTG	1	0.0276083	-39.1985							TGTCCGTGAG	1	0.0232045	4.2424																	TGTTCGTACG	23	0.300713	-170.779
	TAATCGTAAG	10	0.173756	-39.6712		TATCCGGAGG	8	0.143707	-139.2		TACTCGGGTG	7	0.129094	-64.8307		TACGCGGCTG	1	0.0276083	-36.134							TTTGCGAGAG	1	0.0232045	-79.0291																	TCAGCGACAG	23	0.300713	-47.7188
	TGCACGGGGG	10	0.173756	-64.4016		TAGGCGCGGG	8	0.143707	-133.563		TGCACGTTAG	7	0.129094	-21.6416		TTTTCGGGAG	1	0.0276083	-0.650227							TAGTCGCTCG	1	0.0232045	-122.651																	TCAACGTTTG	23	0.300713	-110.607
	TTTCCGTATG	10	0.173756	-125.012		TTGCCGGTGG	8	0.143707	-202.638		TTGCCGCTAG	7	0.129094	-33.7312		TCGACGGGCG	1	0.0276083	1.85911							TAGTCGCCAG	1	0.0232045	-123.073																	TACACGACTG	23	0.300713	-55.7105
	TACTCGTGCG	10	0.173756	-122.651		TTGACGCTCG	8	0.143707	-76.8052		TGACCGATCG	7	0.129094	-79.6119		TTGTCGGGGG	1	0.0276083	-86.7636							TGTCCGCAGG	1	0.0232045	-36.1																	TATGCGACAG	23	0.300713	-68.2634
	TCGCCGCTGG	10	0.173756	-117.127		TGAACGGCCG	8	0.143707	-35.7054		TAGTCGAAAG	7	0.129094	-94.3531		TTGACGTTAG	1	0.0276083	-72.8255							TAGCCGTCCG	1	0.0232045	-76.8846																	TTCGCGACAG	23	0.300713	-77.0579
	TCCCCGTAGG	10	0.173756	-117.31		TTGGCGTTAG	8	0.143707	-93.9693		TTCGCGTCAG	7	0.129094	-20.2059		TGAGCGGGGG	1	0.0276083	-0.852254							TATGCGCCCG	1	0.0232045	-99.4207																	TTCCCGTTAG	23	0.300713	-59.7962
	TAGGCGAGTG	10	0.173756	-137.293		TATACGTCGG	8	0.143707	-101.411		TCATCGATTG	7	0.129094	-128.303		TGCACGATTG	1	0.0276083	-67.9315							TCCGCGGCCG	1	0.0232045	-80.7876																	TTCACGTTCG	23	0.300713	-31.8229
	TTCACGTATG	10	0.173756	-85.0807		TACTCGCGAG	8	0.143707	-91.4941		TGATCGGATG	7	0.129094	-28.3025		TTATCGTAGG	1	0.0276083	-119.236							TCAGCGTCGG	1	0.0232045	-67.9222																	TTCGCGACCG	23	0.300713	-112.892
	TGACCGGCCG	10	0.173756	-124.774		TTAGCGACCG	8	0.143707	-77.2131		TTGCCGCTCG	7	0.129094	-69.5658		TGCACGTGAG	1	0.0276083	-35.3209							TCTTCGATGG	1	0.0232045	-173.918																	TTTCCGACCG	23	0.300713	-86.0135
	TTGTCGACGG	10	0.173756	-173.918		TCTCCGATTG	8	0.143707	-156.805		TTGACGGATG	7	0.129094	-81.9903		TGTACGAGTG	1	0.0276083	-41.3975							TAGCCGGAGG	1	0.0232045	-171.059																	TTGACGAGCG	23	0.300713	-40.6878
	TAGCCGCCAG	10	0.173756	-37.562		TTTCCGTAAG	8	0.143707	-41.6163		TATCCGTTTG	7	0.129094	-97.4427		TGAACGATGG	1	0.0276083	-62.5412							TGGCCGTGGG	1	0.0232045	-38.6289																	TTCCCGCACG	23	0.300713	-30.0043
	TACTCGAGTG	10	0.173756	-114.49		TCCCCGAGAG	8	0.143707	-79.75		TCCGCGCTTG	7	0.129094	-188.959		TTCACTGTCC	1	0.0276083	-50.7894							TTCGCGTCGG	1	0.0232045	-103.602																	TAAGCGGGAG	23	0.300713	29.545
	TCACCGACGG	10	0.173756	-78.9415		TCACCGCGGG	8	0.143707	-29.3999		TAGGCGCCAG	7	0.129094	-91.4941		TATACGTGAG	1	0.0276083	-36.443							TAATCGTCTG	1	0.0232045	-65.3457																	TTGTCGTAGG	23	0.300713	-202.638
	TTTCCGCATG	10	0.173756	-85.2677		TTCCCGCTAG	8	0.143707	-20.0519		TGCGCGATCG	7	0.129094	-157.38		TAGGCGCTCG	1	0.0276083	-122.651							TTCTCGACGG	1	0.0232045	-131.734																	TTATCGGCAG	22	0.287638	5.42141
	TTTACGATAG	10	0.173756	-73.9277		TAATCGCACG	8	0.143707	-39.2495		TCTACGTAGG	7	0.129094	-124.362		TGATCGCGAA	1	0.0276083	4.49374							TACCCGCCGG	1	0.0232045	-74.9424																	TATTCGCGAG	22	0.287638	-82.8598
	TTGGCGCCTG	10	0.173756	-202.638		TCCTCGCAGG	8	0.143707	-163.076		TCCTCGTGTG	7	0.129094	-202.638		TGAACGACGG	1	0.0276083	-61.8708							TAGCCCACGG	1	0.0232045	-160.256																	TTGGCGAGAG	22	0.287638	-81.7468
	TGAGCGTGTG	10	0.173756	-13.9254		TGCCCGTCAG	8	0.143707	-25.3654		TACCCGGTCG	7	0.129094	-77.3932		TGGTCGAAGG	1	0.0276083	-156.329							TGTGCGAAAG	1	0.0232045	-81.4575																	TACCCGAACG	22	0.287638	-37.2572
	TCGCCGTCGG	10	0.173756	-125.292		TATTCGCATG	8	0.143707	-79.7714		TTATCGTAGG	7	0.129094	-119.236		TCGACGAAGG	1	0.0276083	-157.323							TAGTCGCTAG	1	0.0232045	-123.073																	TGCTCGCTTG	22	0.287638	-113.246
	TGCCCGCTTG	10	0.173756	-27.735		TTTCCGGCAG	8	0.143707	-96.0116		TGCGCGACCG	7	0.129094	-160.454		TTGGCGACGG	1	0.0276083	-202.638							TCATCGTGAG	1	0.0232045	-69.4346																	TAGCCGTCAG	22	0.287638	-45.7273
	TTACCGGGCG	10	0.173756	-35.771		TACGCGGGGG	8	0.143707	-137.747		TACACGTCCG	7	0.129094	-34.0502		TCAACGCGAA	1	0.0276083	7.34158							TACTCGGGTG	1	0.0232045	-64.8307																	TTCGCGTTGG	22	0.287638	-132.107
	TAAGCGCTTG	10	0.173756	-97.5951		TCTCCGACTG	8	0.143707	-101.996		TCAACGCGAT	7	0.129094	-22.2764		TCGACGCTGG	1	0.0276083	-155.945							TTGCCGCTAG	1	0.0232045	-33.7312																	TTGCCGCCCG	22	0.287638	-69.5658
	TTAGCGCCAG	10	0.173756	-41.3785		TTTCCGAATG	8	0.143707	-124.946		TCTTCGTCCG	7	0.129094	-101.475		TGGTCGCTGG	1	0.0276083	-153.47							TCCTCGGATG	1	0.0232045	-84.6976																	TGACCGACGG	22	0.287638	-29.7738
	TCATCGAGAG	10	0.173756	-40.7146		TAGACGTCAG	8	0.143707	-45.0773		TTCTCGTGCG	7	0.129094	-155.077		TTATCGGGTG	1	0.0276083	-36.5322							TGTCCGAGTG	1	0.0232045	-40.8795																	TTGGCGAGGG	22	0.287638	-165.142
	TCTACGCGAG	10	0.173756	-38.6767		TGGACGCATG	8	0.143707	-80.2327		TCGCCGAGTG	7	0.129094	-87.7308		TGTGCGCGAT	1	0.0276083	-72.638							TCATCGCAGG	1	0.0232045	-119.236																	TGGCCGTCAG	22	0.287638	-35.9709
	TGCTCGGCAG	10	0.173756	-24.3323		TTTCCGGCGG	8	0.143707	-147.828		TTTACGGATG	7	0.129094	-50.1311		TGACCGTTCT	1	0.0276083	-110.791							TCTACGCTTG	1	0.0232045	-155.945																	TTCGCGTCAG	22	0.287638	-20.2059
	TCTGCGCGAG	10	0.173756	-85.3694		TTTGCGCGAG	8	0.143707	-79.0291		TCGGCGTGAG	7	0.129094	-62.814		TCTGCGTTAG	1	0.0276083	-100.31							TAACCGTTGG	1	0.0232045	-79.6776																	TTGTCGGCCG	22	0.287638	-76.6981
	TTATCGCGGG	10	0.173756	-114.911		TAATCGATCG	8	0.143707	-48.3169		TCATCGTCGG	7	0.129094	-124.774		TTACCGCGGG	1	0.0276083	-29.3999							TGCGCGTATG	1	0.0232045	-93.6698																	TTGTCGGTAG	22	0.287638	-72.4424
	TAACCGCTGG	10	0.173756	-39.9334		TACGCGCCAG	8	0.143707	-49.3097		TCTGCGGAGG	7	0.129094	-137.467		AGACCGCGCG	1	0.0276083	-28.3783							TGACCGACCG	1	0.0232045	-78.9415																	TGAGCGCCCG	22	0.287638	-124.774
	TCTCCGAAAG	10	0.173756	-47.8908		TTAACGTTTG	8	0.143707	-79.0277		TGAGCGCTCG	7	0.129094	-125.445		TCCGCGGGTG	1	0.0276083	-137.747							TCTACGAATG	1	0.0232045	-125.464																	TATGCGCTTG	22	0.287638	-143.21
	TTCGCGTTAG	9	0.15638	-48.7111		TAGTCGCACG	8	0.143707	-122.651		TACACGTCGG	7	0.129094	-82.4578		TTGCCGGGCG	1	0.0276083	-86.0024							TCGCCGACCG	1	0.0232045	-110.452																	TATTCGAAAG	22	0.287638	-62.4939
	TGGCCGTCGG	9	0.15638	-76.1245		TTACCGTGTG	8	0.143707	-69.1441		TACTCGCCGG	7	0.129094	-128.875		TCTACGTACG	1	0.0276083	-46.4292							TTGGCGATCG	1	0.0232045	-155.077																	TTGACGAAAG	22	0.287638	-73.9277
	TCTACGGCCG	9	0.15638	-43.9847		TTCCCGGGAG	8	0.143707	-87.6634		TTAGCGAGAG	7	0.129094	-31.5154		TCATCGTTCG	1	0.0276083	-110.67							TCTACGGTGG	1	0.0232045	-145.148																	TACCCGTGTG	22	0.287638	-129.022
	TCCACGAGCG	9	0.15638	-79.3906		TGGACGCAAG	8	0.143707	-35.045		TATCCGCATG	7	0.129094	-25.8393		TTGTCGGGCG	1	0.0276083	-39.2025							TTCCCGTAAG	1	0.0232045	-33.9139																	TCGGCGAGTG	22	0.287638	-165.142
	TCGTCGTTCG	9	0.15638	-187.863		TAGTCGTTAG	8	0.143707	-123.073		TAATCGTGGG	7	0.129094	-114.911		TCCACGGCTG	1	0.0276083	-71.3848							TATCCGCACG	1	0.0232045	-5.28114																	TCGACGATAG	22	0.287638	-111.847
	TACACGTCTG	9	0.15638	-54.6083		TCTACGTGCG	8	0.143707	-38.0751		TTGACGAAAG	7	0.129094	-73.9277		TTGTCGCTGG	1	0.0276083	-202.638							TGACCCTATG	1	0.0232045	-32.7865																	TAGACGTGTG	22	0.287638	-59.2972
	TTGTCGTAAG	9	0.15638	-150.821		TATCCGGTGG	8	0.143707	-171.059		TACGCGGTGG	7	0.129094	-124.068		TCCCCGTGTG	1	0.0276083	-156.871							TGGCCGTTCG	1	0.0232045	-125.292																	TTCCCGAACG	22	0.287638	-38.1038
	TCTTCGCAAG	9	0.15638	-93.7234		TAGCCGGGTG	8	0.143707	-105.714		TACACGGGAG	7	0.129094	-34.0043		TACACGGAGG	1	0.0276083	-42.4287							TTGACGTCTG	1	0.0232045	-156.221																	TAAGCGTCGG	22	0.287638	-36.3432
	TAGCCGTTGG	9	0.15638	-156.871		TATCCGGCCG	8	0.143707	-67.8418		TTTACGCGGG	7	0.129094	-84.153		TAACCGTGTG	1	0.0276083	-41.2947							TCGTCGATTG	1	0.0232045	-173.918																	TGAGCGCCTG	22	0.287638	-80.6405
	TTCACGCCCG	9	0.15638	-34.6208		TGGTCGATAG	8	0.143707	-84.5967		TCAGCGCGAA	7	0.129094	-39.3512		TACCCGCTTG	1	0.0276083	-44.0192							TATACGAGTG	1	0.0232045	-57.6817																	TATTCGTGAG	22	0.287638	-82.8598
	TTGCCGCCCG	9	0.15638	-69.5658		TCTACGGAGG	8	0.143707	-81.71		TTTTCGCGAA	7	0.129094	-80.5246		TATTCGCCGG	1	0.0276083	-116.249							TTGTCGGCCG	1	0.0232045	-76.6981																	TCTTCGGTTG	22	0.287638	-92.6802
	TTCGCGCATG	9	0.15638	-163.076		TTGTCGTTCG	8	0.143707	-155.077		TCAACGTAGG	7	0.129094	-72.8192		TGCCCGCCGG	1	0.0276083	-57.3537							TGTGCGCCAG	1	0.0232045	-90.086																	TAAGCGTTCG	22	0.287638	-20.185
	TACCCGAAGG	9	0.15638	-85.6648		TATCCGTAGG	8	0.143707	-93.433		TTGCCGTCTG	7	0.129094	-156.871		TATCCGTGAG	1	0.0276083	-37.0929							TTATCGGTGG	1	0.0232045	-78.6446																	TAGTCGTGTG	22	0.287638	-105.714
	TTTGCGAGAG	9	0.15638	-79.0291		TGGCCGGCGG	8	0.143707	-121.891		TATGCGTTTG	7	0.129094	-117.937		TTAACGATGG	1	0.0276083	-80.1299							TCATCGTGCG	1	0.0232045	-68.5572																	TATCCGTCTG	22	0.287638	-42.633
	TGTGCGCTAG	9	0.15638	-113.317		TGCACGCCTG	8	0.143707	-69.6272		TGCCCGTGAG	7	0.129094	-35.9709		TCTTCGTTCG	1	0.0276083	-156.284							TGGCCGGAGG	1	0.0232045	-121.891																	TGATCGTACG	22	0.287638	-119.236
	TCCCCGTCGG	9	0.15638	-114.687		TAAGCGAGAG	8	0.143707	-35.3461		TGCCCGTGCG	7	0.129094	-125.292		TACCCGGCGG	1	0.0276083	-128.875							TTGCCGCTCG	1	0.0232045	-69.5658																	TATCCGCTCG	22	0.287638	-68.7193
	TGCACGTCAG	9	0.15638	-24.7154		TGAACGCGCG	8	0.143707	-36.6394		TATCCGTCTG	7	0.129094	-42.633		TTTTCGGGCG	1	0.0276083	-36.4848							GGACCGGCAG	1	0.0232045	-82.6084																	TAACCGACAG	22	0.287638	0.623429
	TATGCGCCCG	9	0.15638	-99.4207		TCACCGTTTG	8	0.143707	-111.257		TGTGCGTCCG	7	0.129094	-122.555		TTGACGATTG	1	0.0276083	-157.323							TTCTCGAGTG	1	0.0232045	-173.918																	TCCCCGATCG	22	0.287638	-96.7722
	TTAACGAGTG	9	0.15638	-38.0174		TTAACGCCGG	8	0.143707	-78.0814		TCCCCGACGG	7	0.129094	-114.621		TGAGCGGGAC	1	0.0276083	41.6508							TATGCGAAAG	1	0.0232045	-91.2139																	TCGGCGAGAG	22	0.287638	-88.0871
	TGTGCGCTCG	9	0.15638	-202.638		TGGACGCGAA	8	0.143707	32.534		TAACCGACCG	7	0.129094	-30.5339		TAATCGTCAG	1	0.0276083	-13.6303							TCCGCGGCGG	1	0.0232045	-127.141																	TTCACGCCTG	22	0.287638	-113.761
	TAGCCGTTAG	9	0.15638	-77.3062		TACACGGTGG	8	0.143707	-68.311		TCTACGATGG	7	0.129094	-188.902		TCCTCGCATG	1	0.0276083	-163.076							TGTCCGCACG	1	0.0232045	-53.6887																	TGATCGGTGG	22	0.287638	-61.0559
	TTCTCGTGAG	9	0.15638	-119.242		TCGTCGCGGG	8	0.143707	-133.563		TCGTCGGTTG	7	0.129094	-124.259		TTCTCGTTCG	1	0.0276083	-109.819							TTCGCGTCCG	1	0.0232045	-56.0405																	TTATCGATGG	22	0.287638	-128.303
	TACTCGGGGG	9	0.15638	-124.259		TTCGCGGCTG	8	0.143707	-95.5624		TCGACGTATG	7	0.129094	-156.221		TATCCGTGCG	1	0.0276083	-36.6713							TCTTCGATCG	1	0.0232045	-127.564																	TCTACGACGG	22	0.287638	-134.093
	TGCGCGATCG	9	0.15638	-157.38		TGGTCGCACG	8	0.143707	-171.059		TGGACGGACG	7	0.129094	-81.9903		TTGACGTCGG	1	0.0276083	-156.221							TAGCCGGACG	1	0.0232045	-91.0725																	TCAGCGGTCG	22	0.287638	-45.7785
	TGCGCGACCG	9	0.15638	-160.454		TATACGGTAG	8	0.143707	-65.5833		TGGCCGATTG	7	0.129094	-81.0928		AGACCGCGGG	1	0.0276083	-10.7896							TGGCCGTCCG	1	0.0232045	-125.292																	TAGACGAACG	22	0.287638	-45.7578
	TTGGCGAGTG	9	0.15638	-165.142		TGCGCGCCCG	8	0.143707	-160.454		TTTACGGTCG	7	0.129094	-34.4292		TTTACGGATG	1	0.0276083	-50.1311							TATACGCACG	1	0.0232045	-12.5206																	TGCTCGTCCG	22	0.287638	-160.454
	TGTCCGATAG	9	0.15638	-67.484		TGTCCGCTAG	8	0.143707	-27.8056		TTGACGCGAG	7	0.129094	-3.47509		TCTTCGGAAG	1	0.0276083	-46.9235							TCCGCGAATG	1	0.0232045	-194.655																	TAGCCGTAAG	22	0.287638	-45.7273
	TGCACGCACG	9	0.15638	-84.8048		TTCGCGGTTG	8	0.143707	-124.068		TGTGCGACTG	7	0.129094	-103.695		TAACCGTTTG	1	0.0276083	-51.8282							TCAGCGTGTG	1	0.0232045	-89.638																	TCTCCGTCTG	22	0.287638	-102.061
	TAGCCGCACG	9	0.15638	-37.1403		TTGGCGGGAG	8	0.143707	-16.8556		TTCGCGCCGG	7	0.129094	-160.454		TCACCGAGGG	1	0.0276083	-69.0784							TTCCCGTACG	1	0.0232045	-38.1695																	TTATCGCACG	22	0.287638	-40.0961
	TTCTCGGAAG	9	0.15638	-32.8809		TTGTCGCAAG	8	0.143707	-119.242		TGTGCGTTAG	7	0.129094	-88.0437		TCTTCGTGGG	1	0.0276083	-162.425							TTGTCGGCAG	1	0.0232045	-72.4424																	TTATCGTTCG	22	0.287638	-77.8835
	TATCCGTTAG	9	0.15638	-77.3062		AGACCGATGG	8	0.143707	-92.5805		TTATCGACGG	7	0.129094	-96.0541		TTGTCGCCCG	1	0.0276083	-155.077							TTGTCGCGTG	1	0.0232045	-133.563																	TCCCCGGGTG	22	0.287638	-202.638
	TCTTCGACTG	9	0.15638	-87.5293		TTCCCGTTTG	8	0.143707	-143.192		TACCCGCGCG	7	0.129094	-68.7193		TTGGCGCACG	1	0.0276083	-123.498							TACTCGGTAG	1	0.0232045	-31.0149																	TGGGCGTCAG	22	0.287638	-56.4647
	TAATCGTGGG	9	0.15638	-114.911		TATACGGCGG	8	0.143707	-58.7595		TTTCCGAGCG	7	0.129094	-69.031		TGACCTATCC	1	0.0276083	-141.23							TTTCCGTTTG	1	0.0232045	-156.871																	TTAACGCGTG	22	0.287638	-36.6394
	TATTCGAAAG	9	0.15638	-62.4939		TTCTCGGGTG	8	0.143707	-124.259		TGCTCGTTGG	7	0.129094	-171.37		TTAACGATCG	1	0.0276083	-0.98987							TACTCGGGGG	1	0.0232045	-124.259																	TATACGCCCG	22	0.287638	-52.728
	TGACCGCAGG	9	0.15638	15.4427		TCGACGTTAG	8	0.143707	-110.745		TAACCGGCAG	7	0.129094	-45.2092		TAGACGCAGG	1	0.0276083	-92.7874							TATTCGAAGG	1	0.0232045	-110.48																	TCTACGTCAG	22	0.287638	-55.9351
	TTCCCGCGCG	9	0.15638	-69.5658		TGGTCGTTAG	8	0.143707	-113.317		TATGCGTGAG	7	0.129094	-26.0079		TAGGCGCGCG	1	0.0276083	-85.1559							TAGGCGCCAG	1	0.0232045	-91.4941																	TATACGGGCG	22	0.287638	38.2095
	TTTCCGGGTG	9	0.15638	-130.846		TTTTCGAGCG	8	0.143707	-54.5647		TTCTCGCGAT	7	0.129094	-150.356		TGCCCGCCCG	1	0.0276083	-74.9424							TACACGGAAG	1	0.0232045	5.55723																	TGCACGGTCG	22	0.287638	-68.311
	TACGCGGCAG	9	0.15638	-15.9975		TGGCCGCGCG	8	0.143707	-16.4734		TTATCGACTG	7	0.129094	-96.0541		TATTCGCGCG	1	0.0276083	-50.8592							TGACCGCATG	1	0.0232045	41.9876																	TGTCCGAACG	22	0.287638	-93.3672
	TCTCCGGAAG	9	0.15638	-93.7234		TCTTCGTCTG	8	0.143707	-116.249		TGACCGCCGG	7	0.129094	-21.6743		TTGACGCATG	1	0.0276083	-124.366							TGGGCGGTTG	1	0.0232045	-93.6132																	TCAACGAGAG	22	0.287638	7.45897
	TGGTCGGCTG	9	0.15638	-48.5466		TCACCGATAG	8	0.143707	-34.1355		TGGACGCTCG	7	0.129094	-124.366		TACGCGTACG	1	0.0276083	-57.8169							TTCTCGATTG	1	0.0232045	-128.66																	TGAGCGCAGG	22	0.287638	-70.0684
	TCCCCGATAG	9	0.15638	-66.0707		TGTTCGCGTG	8	0.143707	-86.7122		TGACAGCGAG	7	0.129094	57.6303		TTTTCGCGTG	1	0.0276083	-130.846							TCTACGGTTG	1	0.0232045	-113.569																	TCATCGGCGG	22	0.287638	-77.9742
	TCACCGCTGG	9	0.15638	-71.5124		TGATCGACTG	8	0.143707	-51.9205		TTCTCGCGGG	7	0.129094	-202.638		TTAGCGAGCG	1	0.0276083	-67.35							TCAGCGGATG	1	0.0232045	-85.9239																	TTGCCGCACG	22	0.287638	-69.5658
	TGATCGAACG	9	0.15638	-90.516		TAATCGAAGG	8	0.143707	-90.516		TCTACGATTG	7	0.129094	-157.323		TATACGTCAG	1	0.0276083	-21.8466							TCCGCGCCTG	1	0.0232045	-160.454																	TAGACGCGTG	22	0.287638	-59.0213
	TCAGCGAACG	9	0.15638	-72.8823		TCCCCGCGCG	8	0.143707	-70.7731		TGTGCGCAGG	7	0.129094	-121.611		TCGACGGCAG	1	0.0276083	-68.0928							TCGCCGACGG	1	0.0232045	-125.226																	TTCTCGGTCG	22	0.287638	-31.4398
	TCACCGGGAG	9	0.15638	-37.8557		TAATCGCGGG	8	0.143707	-114.911		TAACCGGCCG	7	0.129094	-44.7876		TCCGCGTAGG	1	0.0276083	-137.803							TACGCGGCTG	1	0.0232045	-36.134																	TCGGCGGCGG	22	0.287638	-169.326
	TGTGCGTTTG	9	0.15638	-133.231		TGTACGGGGG	8	0.143707	-24.1883		TAGACGCGAG	7	0.129094	-7.30584		TAGGCGCGAT	1	0.0276083	-85.1121							TATTCGCTGG	1	0.0232045	-139.48																	TACTCGACTG	22	0.287638	-40.7262
	TCGACGACGG	9	0.15638	-157.323		TTACCGGGCG	8	0.143707	-35.771		TCCCCGGGTG	7	0.129094	-202.638		TACCCTGTCC	1	0.0276083	-139.012							TCGACGCCGG	1	0.0232045	-155.945																	TGTCCGCGGG	22	0.287638	-27.746
	TTCCCGGCAG	9	0.15638	-77.0579		TTAGCGCCAG	8	0.143707	-41.3785		TCTACGTCCG	7	0.129094	-86.6366		TCTACTGTCC	1	0.0276083	-128.834							TGCGCGATCG	1	0.0232045	-157.38																	TGTACGCGGG	22	0.287638	-66.5644
	TGGGCGAGGG	9	0.15638	-115.975		TAGTCGCGTG	8	0.143707	-105.714		TCTTCGAAAG	7	0.129094	-96.5824		TCGACGAATG	1	0.0276083	-157.323							TTTTCGCTGG	1	0.0232045	-171.059																	TCGGCGGTAG	22	0.287638	-92.2705
	TTCCCGGCCG	9	0.15638	-81.3135		TATGCGATAG	8	0.143707	-123.073		TTGCCGCAAG	7	0.129094	-33.7312		TCCTCGTTCG	1	0.0276083	-142.605							TACCCGGCAG	1	0.0232045	-80.8886																	TTGCCGTCCG	22	0.287638	-109.31
	TTGACGCGAG	9	0.15638	-3.47509		TAGACGAGAG	8	0.143707	-40.2629		TCTACGTTGG	7	0.129094	-187.8		TCGTCGATCG	1	0.0276083	-159.143							TCGGCGTCAG	1	0.0232045	-68.7307																	TATACGCCTG	22	0.287638	-41.7072
	TTCCCGAAGG	9	0.15638	-117.244		TGGCCGGTCG	8	0.143707	-171.059		TTGGCGCGAT	7	0.129094	-81.2813		TAGCCGATGG	1	0.0276083	-156.805							TTACCGCGAT	1	0.0232045	22.8822																	TCTTCGGTCG	22	0.287638	-77.9053
	TTTCCGCTAG	9	0.15638	-65.3102		TTATCGCGAA	8	0.143707	-33.0109		TCTACGCATG	7	0.129094	-92.5071		TTGACGTCCG	1	0.0276083	-77.0811							TGATCGCGAT	1	0.0232045	-25.1243																	TGATCGAGAG	22	0.287638	3.13029
	TGTCCGTCCG	9	0.15638	-133.64		TGGACGAAGG	8	0.143707	-139.735		TTGGCGCGCG	7	0.129094	-86.0024		TATCCGTGGG	1	0.0276083	-116.658							TAACCGTCGG	1	0.0232045	-47.4283																	TCGCCGGTCG	22	0.287638	-156.284
	TTACCGCATG	9	0.15638	-33.725		TTACCGCTTG	8	0.143707	-71.5124		TAGCCGAATG	7	0.129094	-97.3769		TCGTCGACAG	1	0.0276083	-128.442							TTATCGTAGG	1	0.0232045	-119.236																	TCTGCGCCAG	22	0.287638	-102.352
	TGTTCGAGTG	9	0.15638	-57.9921		TCACCGTTCG	8	0.143707	-64.9028		TTGACGAATG	7	0.129094	-125.744		TACTCGGGCG	1	0.0276083	-44.2726							TTACCGCGAA	1	0.0232045	52.5003																	TACGCGTGAG	22	0.287638	-66.2211
	TTACCGTCCG	9	0.15638	-31.4462		TCACCGTTAG	8	0.143707	-34.2013		TAGCCGGTCG	7	0.129094	-122.651		TAAGCGGATG	1	0.0276083	-26.4955							TGACCGGAGG	1	0.0232045	-70.0684																	TAGACGGCTG	22	0.287638	-54.1408
	TGTCCGTTGG	9	0.15638	-139.282		TTGTCGGTTG	8	0.143707	-124.259		TAGACGGTGG	7	0.129094	-113.569		AGACCGCCCG	1	0.0276083	-69.8204							TAGCCGTGCG	1	0.0232045	-39.389																	TTCACGGATG	22	0.287638	-42.4287
	TTTTCGTCCG	9	0.15638	-100.267		TTGTCGTAGG	8	0.143707	-202.638		TTGGCGAACG	7	0.129094	-123.498		TTCGCGGATG	1	0.0276083	-98.1853							TAGGCGCCCG	1	0.0232045	-122.651																	TAGCCGATAG	22	0.287638	-77.2404
	TTTTCGTTCG	9	0.15638	-155.077		TTCACGCCAG	7	0.125743	-30.3652		TGCGCGAAAG	7	0.129094	-73.7552		TAGCCGACGG	1	0.0276083	-125.226							TGAACGATGG	1	0.0232045	-62.5412																	TTGACGACAG	22	0.287638	-73.9277
	TTCTCGCGCG	9	0.15638	-155.077		TGGCCGCATG	7	0.125743	-41.4143		TTGGCGAAGG	7	0.129094	-202.638		TCACCGAGCG	1	0.0276083	-22.7246							TCATCGGAAG	1	0.0232045	-26.9598																	TCTGCGCTGG	22	0.287638	-202.638
	TATGCGTGAG	9	0.15638	-26.0079		TCTTCGCACG	7	0.125743	-124.425		TGTGCGACAG	7	0.129094	-90.086		TGAGCGGGCG	1	0.0276083	-18.441							TATACGTGAG	1	0.0232045	-36.443																	TATTCGGCAG	22	0.287638	10.1154
	TTATCGACTG	9	0.15638	-96.0541		TCATCGACGG	7	0.125743	-127.633		TCGACGTGCG	7	0.129094	-40.7928		TTGGCGCAGG	1	0.0276083	-202.638							TGAACGACGG	1	0.0232045	-61.8708																	TGGTCGTGTG	22	0.287638	-89.4299
	TGACCGGGCG	9	0.15638	-83.3321		TGTGCGGGCG	7	0.125743	-65.9547		TATGCGGAAG	7	0.129094	-57.9017		TTGTCGCGGG	1	0.0276083	-133.563							TGGTCGAAGG	1	0.0232045	-156.329																	TGAGCGTTGG	22	0.287638	-82.5828
	TGAGCGATAG	9	0.15638	-36.1232		TATCCGTTGG	7	0.125743	-156.871		TAGCCGAAGG	7	0.129094	-125.226		TTGTCGAAAG	1	0.0276083	-122.101							TGACCGTCCG	1	0.0232045	-79.0073																	TAATCGCTCG	22	0.287638	-77.0369
	TTTTCGTTAG	9	0.15638	-150.821		TAGGCGCTTG	7	0.125743	-174.789		TCTTCGAATG	7	0.129094	-110.48		TCGTCGATAG	1	0.0276083	-128.442							TTGCCGGTCG	1	0.0232045	-123.498																	TTAGCGAACG	22	0.287638	-40.0961
	TGTCCGGCAG	9	0.15638	-90.086		TATGCGCTGG	7	0.125743	-171.059		TTTTCGACTG	7	0.129094	-87.5293		TTCTCGTCCG	1	0.0276083	-112.892							TTGGCGACGG	1	0.0232045	-202.638																	TCGCCGGATG	22	0.287638	-171.059
	TCGCCGCGAG	9	0.15638	29.003		TCTTCGCAAG	7	0.125743	-93.7234		TCACCGCGAA	7	0.129094	46.16		TGAGCGCCGG	1	0.0276083	-107.185							TCGGCGTCCG	1	0.0232045	-99.4322																	TGCTCGCCCG	22	0.287638	-160.454
	TATCCGGGGG	9	0.15638	-130.846		TTCGCGATTG	7	0.125743	-188.959		TCCTCGGCGG	7	0.129094	-82.0747		TCCTCGTTAG	1	0.0276083	-111.903							TCTACGGCTG	1	0.0232045	-58.7595																	TGCTCGCTCG	22	0.287638	-157.38
	TTGCCGCAAG	9	0.15638	-33.7312		TTGGCGAGAG	7	0.125743	-81.7468		TGATCGAGCG	7	0.129094	-86.191		TGTACGAGGG	1	0.0276083	-67.9424							TACCCGGCCG	1	0.0232045	-80.467																	TGTGCGGTCG	22	0.287638	-137.747
	TTGTCGGAAG	9	0.15638	-72.4424		TGGTCGCGAG	7	0.125743	-12.6632		TACTCGACAG	7	0.129094	-52.1686		TATGCGGCCG	1	0.0276083	-34.5296							TGGTCGCTGG	1	0.0232045	-153.47																	TTATCGCCCG	22	0.287638	-77.2131
	TGCACGAATG	9	0.15638	-73.6282		TAAACGAGGG	7	0.125743	-38.0174		TAATCGGGGG	7	0.129094	-36.5322		TATCCGTCAG	1	0.0276083	-22.4965							TAATCGTGTG	1	0.0232045	-87.0616																	TTACCGAATG	22	0.287638	-73.4034
	TGGGCGTTAG	9	0.15638	-88.0437		TTCGCGCATG	7	0.125743	-163.076		TGAACGACTG	7	0.129094	-35.3259		TAGGCGCGGG	1	0.0276083	-133.563							TTATCGTAAG	1	0.0232045	-67.4194																	TCTACGGGCG	22	0.287638	4.5768
	TGCACGGCGG	9	0.15638	-53.7961		TAGCCGTCCG	7	0.125743	-76.8846		TCTGCGCTAG	7	0.129094	-157.162		TCGTCGAGGG	1	0.0276083	-136.422							TCATCGTCAG	1	0.0232045	-47.7188																	TCATCGATCG	22	0.287638	-81.9496
	TTGGCGCGCG	9	0.15638	-86.0024		TGAACGAGGG	7	0.125743	-20.4287		TTTGCGTGAG	7	0.129094	-53.7561		AGACCGAACG	1	0.0276083	-72.3818							TGCGCGACGG	1	0.0232045	-142.865																	TGCGCGTACG	22	0.287638	-137.803
	TGCGCGCGCG	9	0.15638	-171.059		TCATCGCAGG	7	0.125743	-119.236		TTGGCGAATG	7	0.129094	-202.638		TGCACGACGG	1	0.0276083	-97.5502							TGACCAATAG	1	0.0232045	-19.446																	TGTGCGGTGG	22	0.287638	-120.158
	TGCACGCGTG	9	0.15638	-80.2327		TGGCCGTTCG	7	0.125743	-125.292		TCCTCGGTAG	7	0.129094	-65.1034		TATCCGTTCG	1	0.0276083	-108.464							TTATCGGGTG	1	0.0232045	-36.5322																	TCAGCGTCAG	22	0.287638	9.13318
	TACACGCTTG	9	0.15638	-51.2586		TTGTCGGCCG	7	0.125743	-76.6981		TTAGCGCGAT	7	0.129094	-62.6289		TTGGCGACTG	1	0.0276083	-202.638							TCAACGCGAT	1	0.0232045	-22.2764																	TTCGCGTGGG	22	0.287638	-177.365
	TAGACGGTGG	9	0.15638	-113.569		TCGTCGATTG	7	0.125743	-173.918		TAAACGGCGG	7	0.129094	-35.7054		TCGACGGTGG	1	0.0276083	-145.148							TGTGCGCGAT	1	0.0232045	-72.638																	TTCGCGTGAG	22	0.287638	-93.9693
	TTACCGATGG	9	0.15638	-111.191		TAGCCGTTAG	7	0.125743	-77.3062		TTGACGACAG	7	0.129094	-73.9277		TCTTCGTGAG	1	0.0276083	-116.948							TGGGCGTACG	1	0.0232045	-177.365																	TCTTCGAGTG	22	0.287638	-102.126
	TTGACGGTCG	9	0.15638	-34.4292		TTGACGGATG	7	0.125743	-81.9903		TAAGCGTACG	7	0.129094	-13.9765		TAGACGAGTG	1	0.0276083	-60.3994							TATTCTCGAG	1	0.0232045	-115.249																	TATCCGTGTG	22	0.287638	-57.2294
	TCTGCGCTTG	9	0.15638	-202.638		TGGACGAGGG	7	0.125743	-70.6601		TCTTCGGATG	7	0.129094	-60.821		TTTACGTCTG	1	0.0276083	-101.411							TGTTCGTGTG	1	0.0232045	-86.7122																	TTTACGTCAG	22	0.287638	-49.5948
	TACCCGTGGG	9	0.15638	-156.871		TTCCCGTACG	7	0.125743	-38.1695		TTGTCGAGCG	7	0.129094	-88.8613		TTGCCGCTTG	1	0.0276083	-117.127							TCTGCGGAAG	1	0.0232045	-60.4113																	TTGTCGCTTG	22	0.287638	-202.638
	TTACCGACCG	9	0.15638	-31.3804		TTGTCGCGTG	7	0.125743	-133.563		TCGACGCGAA	7	0.129094	-11.3109		TGACTGGTCG	1	0.0276083	-150.992							TGCCCGGGAG	1	0.0232045	-81.7378																	TGTGCGCGGG	22	0.287638	-113.257
	TCGGCGAATG	9	0.15638	-234.217		TAGCCGATTG	7	0.125743	-128.956		TGCCCGGCGG	7	0.129094	-111.286		TAATCGCAGG	1	0.0276083	-87.6571							TCGCCGCAAG	1	0.0232045	-40.0715																	TGAACGACAG	22	0.287638	9.8618
	TGGGCGTCTG	9	0.15638	-101.652		TGTCCGACGG	7	0.125743	-84.4069		TGTACGGTCG	7	0.129094	-113.569		TTGACGAACG	1	0.0276083	-46.6044							TGACCGTCAG	1	0.0232045	10.314																	TCTTCGGAGG	22	0.287638	-92.3999
	TTTTCGACTG	9	0.15638	-87.5293		TCTACGTAGG	7	0.125743	-124.362		TGTGCGGCTG	7	0.129094	-38.8036		TTCCCGCGCG	1	0.0276083	-69.5658							TCTACGTACG	1	0.0232045	-46.4292																	TGAACGATGG	22	0.287638	-62.5412
	TATTCGATCG	9	0.15638	-93.9314		TAACCGTCGG	7	0.125743	-47.4283		TAAACGTAGG	7	0.129094	-41.2403		TACTCGCGCG	1	0.0276083	-122.651							TCTTCGTCCG	1	0.0232045	-101.475																	TTATCGGGTG	22	0.287638	-36.5322
	TATCCGGGTG	9	0.15638	-71.4174		TCGTCGACCG	7	0.125743	-127.564		TACACGTGCG	7	0.129094	-44.6557		TGTTCGTTAG	1	0.0276083	-144.896							TATACGACTG	1	0.0232045	-43.0853																	TATACGACTG	22	0.287638	-43.0853
	TAGCCGAACG	9	0.15638	-76.8188		TAGACGGAAG	7	0.125743	-34.0043		TCCACGGGTG	7	0.129094	-113.569		TGAACGGTCG	1	0.0276083	-36.3758							TTCTCGTGCG	1	0.0232045	-155.077																	TCCCCGTGTG	22	0.287638	-156.871
	TGAGCGCACG	9	0.15638	-87.6571		TGTCCGACCG	7	0.125743	-133.575		TTTCCGAGTG	7	0.129094	-116.592		TTACCGCAGG	1	0.0276083	-33.725							TACTCGGTCG	1	0.0232045	-30.5933																	TTTCCGTGTG	22	0.287638	-116.658
	TACGCGGAGG	9	0.15638	-98.1853		TGCCCGAAGG	7	0.125743	-68.0761		TGTTCGCTCG	7	0.129094	-171.059		TGTACGCATG	1	0.0276083	-48.3735							TAGACGTGAG	1	0.0232045	-39.1607																	TTGGCGCACG	22	0.287638	-123.498
	TAATCGCTTG	9	0.15638	-97.5951		TCATCGTTCG	7	0.125743	-110.67		TAACCGCGAT	7	0.129094	19.0515		TGGTCGTAAG	1	0.0276083	-113.317							TACACGTCAG	1	0.0232045	-2.89286																	TATACGTCAG	22	0.287638	-21.8466
	TCGCCGGCCG	9	0.15638	-156.284		TCTGCGTGGG	7	0.125743	-137.152		TGCTCGGGAG	7	0.129094	-34.9378		TGAACGGCCG	1	0.0276083	-35.7054							TCTGCGTTCG	1	0.0232045	-131.011																	TATTCGCTCG	22	0.287638	-91.0725
	TCGGCGAAGG	9	0.15638	-234.217		TTTACGGATG	7	0.125743	-50.1311		TAAGCGGTAG	7	0.129094	-12.5674		TGCACGCGGG	1	0.0276083	-106.778							TGGGCGTAAG	1	0.0232045	-88.0437																	TTGACGTCAG	22	0.287638	-72.8255
	TTAGCGAAAG	9	0.15638	-67.4194		TGGTCGGTCG	7	0.125743	-155.838		TATTCGTATG	7	0.129094	-79.7714		TTTCCACGAG	1	0.0276083	-22.6734							TAACCGTGTG	1	0.0232045	-41.2947																	TGCTCGTATG	22	0.287638	-118.943
	TCTGCGCTAG	9	0.15638	-157.162		TTGGCGTGAG	7	0.125743	-56.4737		TCCTCGCGAT	7	0.129094	-156.696		TCCACGGAGG	1	0.0276083	-74.0077							TACACGTTCG	1	0.0232045	-30.9764																	TCGGCGCAGG	22	0.287638	-202.638
	TGGTCGGAGG	9	0.15638	-106.67		TTAGCGAGAG	7	0.125743	-31.5154		TGTCCGGCTG	7	0.129094	-72.1158		TCACCGCCAG	1	0.0276083	6.21336							TATTCGCCGG	1	0.0232045	-116.249																	TTTCCGGATG	22	0.287638	-139.2
	TCCTCGGCAG	9	0.15638	-36.5983		TATCCGCATG	7	0.125743	-25.8393		TACCCGAGAG	7	0.129094	-77.2404		TGGACGTGTG	1	0.0276083	-43.013							TCTCCGTAAG	1	0.0232045	-47.9566																	TCCACGTCCG	22	0.287638	-67.6829
	TTTCCGGAGG	9	0.15638	-139.2		TTGACGGAGG	7	0.125743	-81.9903		TATGCGAGAG	7	0.129094	-82.8598		TTGTCGCGAT	1	0.0276083	-81.2813							TCGGCGGACG	1	0.0232045	-91.3931																	TTCTCGTCGG	22	0.287638	-160.454
	TTGGCGGTGG	9	0.15638	-169.326		TGCGCGATAG	7	0.125743	-68.0585		TCTCCGCCCG	7	0.129094	-79.1213		TACGCGCTTG	1	0.0276083	-129.53							TAGCCGCAGG	1	0.0232045	-85.5479																	TAGTCGTCGG	22	0.287638	-171.059
	TACGCGTGGG	9	0.15638	-145.786		TTTTCGGCCG	7	0.125743	-21.8884		TCTACGCCGG	7	0.129094	-132.715		TTGACGCTAG	1	0.0276083	-72.5496							TACCCGGCGG	1	0.0232045	-128.875																	TCCACGTTAG	22	0.287638	-65.4865
	TCTGCGCTCG	9	0.15638	-156.284		TAATCGTGAG	7	0.125743	-35.3461		TACCCGAGGG	7	0.129094	-156.805		TCCACGTCAG	1	0.0276083	-36.9814							TGACCGTGGG	1	0.0232045	-19.9765																	TTATCGAGAG	22	0.287638	-2.79535
	TGCACGATAG	9	0.15638	-22.7438		TAATCGTGCG	7	0.125743	-34.9245		TGTGCGGTGG	7	0.129094	-120.158		TTGACGCGGG	1	0.0276083	-86.8707							TGACTGCTGG	1	0.0232045	-47.8922																	TTCACGTACG	22	0.287638	-5.94064
	TTTTCGATAG	9	0.15638	-122.101		TTGACGCGGG	7	0.125743	-86.8707		TGTACGTACG	7	0.129094	-92.783		TTTACGCGAA	1	0.0276083	-2.25287							TCTGCGTCAG	1	0.0232045	-45.4999																	TTTCCGGCCG	22	0.287638	-100.267
	TTACCGGCAG	9	0.15638	-41.3785		TTTACGCGAG	7	0.125743	-0.757402		TGTTCGCCCG	7	0.129094	-147.828		TGGCCGACAG	1	0.0276083	-35.9051							TAGACGACTG	1	0.0232045	-97.8949																	TAGACGTCGG	22	0.287638	-124.642
	TAAACGGCGG	9	0.15638	-35.7054		TGGCCGACAG	7	0.125743	-35.9051		TGAGCGTCTG	7	0.129094	-23.7886		TTAGCGACCG	1	0.0276083	-77.2131							TCATCGCATG	1	0.0232045	-119.236																	TCTCCGACTG	22	0.287638	-101.996
	TTGACGACAG	9	0.15638	-73.9277		TTTCCGGGTG	7	0.125743	-130.846		TTATCGCCAG	7	0.129094	-72.9574		TTTCCTGTCC	1	0.0276083	-185.116							TAACCGGATG	1	0.0232045	-59.8077																	TTAACGTCTG	22	0.287638	-78.3573
	TCTTCGGATG	9	0.15638	-60.821		TCCTCGTGCG	7	0.125743	-156.284		TCCGCGAAGG	7	0.129094	-194.655		TTTACGCGAT	1	0.0276083	-31.8709							TGAGCGAAGG	1	0.0232045	-101.647																	TGCTCGACAG	22	0.287638	-73.9912
	TTTGCGTGGG	9	0.15638	-137.152		TTGGCGGAAG	7	0.125743	-85.9301		TGTCCGGAAG	7	0.129094	-49.8785		TGTACGGAGG	1	0.0276083	-64.1213							TCCTCGCATG	1	0.0232045	-163.076																	TGCTCGATAG	22	0.287638	-70.9174
	TTGACGCAGG	9	0.15638	-124.366		TAGACGTGTG	7	0.125743	-59.2972		TTATCGGGGG	7	0.129094	-36.5322		TTTCCGGGTG	1	0.0276083	-130.846							TATACGTTAG	1	0.0232045	-76.6562																	TGCCCGACTG	22	0.287638	-70.4873
	TTGTCGAGAG	9	0.15638	-53.0267		TCATCGTTTG	7	0.125743	-157.024		TTTACGTCGG	7	0.129094	-132.99		TAGCCGAAAG	1	0.0276083	-45.6615							TATACGGACG	1	0.0232045	29.8555																	TGTTCGTTCG	22	0.287638	-202.638
	TGCCCGGCGG	9	0.15638	-111.286		TTCTCGTGTG	7	0.125743	-202.638		TGGACGACCG	7	0.129094	-157.323		TCCTCGTGCG	1	0.0276083	-156.284							TAGGCGCGAA	1	0.0232045	-55.494																	TTCTCGTTTG	22	0.287638	-157.38
	TCTGCGCCGG	9	0.15638	-179.407		TTATCGTATG	7	0.125743	-119.236		TTAGCGTAGG	7	0.129094	-93.963		TTGTCGCGAA	1	0.0276083	-51.6633							TTGACGTCGG	1	0.0232045	-156.221																	TACACGGTCG	22	0.287638	11.6756
	TCGGCGCGGG	9	0.15638	-133.563		TGCGCGCACG	7	0.125743	-131.498		TTCACGAAGG	7	0.129094	-86.1829		TTGGCGGAAG	1	0.0276083	-85.9301							AGACCGAAAG	1	0.0232045	16.9395																	TGGACGACTG	22	0.287638	-113.19
	TGAACGTCGG	9	0.15638	-60.7686		TTGCCGTCTG	7	0.125743	-156.871		TTTCCGCGAA	7	0.129094	4.98656		TCGACGATAG	1	0.0276083	-111.847							AGACCGCGGG	1	0.0232045	-10.7896																	TAGTCGATTG	22	0.287638	-114.49
	TTTTCGACGG	9	0.15638	-119.108		TAATCGAGTG	7	0.125743	-58.3415		TCACCGTACG	7	0.129094	-27.1154		TGTTCGTGCG	1	0.0276083	-130.846							TCTTCGGAAG	1	0.0232045	-46.9235																	TGGGCGATCG	22	0.287638	-202.638
	TCCCCGCTAG	9	0.15638	-26.3922		TTCACGGGTG	7	0.125743	-81.9903		TCCCCGTGCG	7	0.129094	-110.517		TACTCGCTAG	1	0.0276083	-77.8148							TATACGTGGG	1	0.0232045	-84.429																	TCTCCGATCG	22	0.287638	-142.03
	TCCTCGCGGG	9	0.15638	-202.638		TTTCCGCTTG	7	0.125743	-148.706		TCGTCGGAAG	7	0.129094	-110.362		TGAACGCTTG	1	0.0276083	-34.6182							TGCCCGAACG	1	0.0232045	-85.6648																	TTTTCGTCTG	22	0.287638	-116.249
	TAGGCGGCTG	9	0.15638	-78.3184		TGTGCGTTTG	7	0.125743	-133.231		TCAGCGTCCG	7	0.129094	-21.5684		TAATCGCACG	1	0.0276083	-39.2495							TGAACGCACG	1	0.0232045	-40.9644																	TTAGCGCATG	22	0.287638	-119.236
	TTGGCGGCTG	9	0.15638	-137.747		TTTTCGAAAG	7	0.125743	-90.2421		TTTTCGGGTG	7	0.129094	-52.4669		TACACGGGAG	1	0.0276083	-34.0043							TTTCCGTGTG	1	0.0232045	-116.658																	TTATCGAGTG	22	0.287638	-86.191
	TCAACGGAGG	9	0.15638	-30.1673		TCCCCGACGG	7	0.125743	-114.621		TGGCCGGAAG	7	0.129094	-81.7378		TCCACGTGGG	1	0.0276083	-156.221							TGCCCGCTAG	1	0.0232045	17.4527																	TTAGCGTCCG	22	0.287638	-20.3611
	TTCTCGTATG	9	0.15638	-163.076		TTTCCGGGCG	7	0.125743	-83.2847		TAATCGTTTG	7	0.129094	-97.5951		TGAACGGTGG	1	0.0276083	-18.7871							TCTTCGTGGG	1	0.0232045	-162.425																	TGCTCGACTG	22	0.287638	-56.021
	TGTCCGGTTG	9	0.15638	-126.925		TCGTCGTAGG	7	0.125743	-234.217		TGGTCGCTAG	7	0.129094	-81.7378		TTAGCGATCG	1	0.0276083	-77.8835							TCGGCGTGAG	1	0.0232045	-62.814																	TCTGCGATAG	22	0.287638	-157.162
	TACCCGAGAG	9	0.15638	-77.2404		TAAGCGATTG	7	0.125743	-97.5951		TTTACGTTCG	7	0.129094	-77.0811		TTCCCGAAAG	1	0.0276083	-33.8481							TGCGCGAGAG	1	0.0232045	-81.7378																	TCATCGCTCG	22	0.287638	-110.67
	TTGACGATAG	9	0.15638	-73.9277		TCTGCGAGAG	7	0.125743	-85.3694		TCGCCGATAG	7	0.129094	-79.75		TTTACGCGGG	1	0.0276083	-84.153							TATGCGCCTG	1	0.0232045	-88.3999																	TAGACGCCCG	22	0.287638	-75.9587
	TGTGCGGTCG	9	0.15638	-137.747		TCTACGATCG	7	0.125743	-110.97		TGGCCGTGGG	7	0.129094	-38.6289		TCGGCGACGG	1	0.0276083	-202.638							TTGACGTTGG	1	0.0232045	-156.221																	TCAGCGGTGG	22	0.287638	-92.1324
	TCATCGATAG	9	0.15638	-82.827		TTTACGGTCG	7	0.125743	-34.4292		TTCTCGACGG	7	0.129094	-131.734		TGAACGGCGG	1	0.0276083	-18.1167							TTAACGACAG	1	0.0232045	3.93615																	TCATCGCCCG	22	0.287638	-109.999
	TAGGCGTAGG	9	0.15638	-145.786		TGATCGTAGG	7	0.125743	-101.647		TGTCCGAGTG	7	0.129094	-40.8795		TGCCCGTCAG	1	0.0276083	-25.3654							TATGCTCGAG	1	0.0232045	-115.249																	TCCCCGGCAG	22	0.287638	-114.977
	TCCCCGGGAG	9	0.15638	-125.583		TGTCCGTCGG	7	0.125743	-84.4727		TTCACGCGCG	7	0.129094	-76.8052		TACGCGGTAG	1	0.0276083	-44.5027							TGACCGACTG	1	0.0232045	-34.8079																	TGGTCGATCG	22	0.287638	-173.918
	TTTACGAGTG	9	0.15638	-85.5311		TGGCCGACGG	7	0.125743	-76.0587		TAACCGGAGG	7	0.129094	-87.6571		TGCACGCGCG	1	0.0276083	-124.366							TAGACGCAGG	1	0.0232045	-92.7874																	TTGTCGTCCG	22	0.287638	-155.077
	TTCTCGACAG	9	0.15638	-79.9168		TATTCGTGTG	7	0.125743	-71.4174		TGCACGTGCG	7	0.129094	-124.642		TTTACGCTAG	1	0.0276083	-72.5496							TACTCGCCAG	1	0.0232045	-80.8886																	TCCCCGGCCG	22	0.287638	-114.1
	TATCCGGACG	9	0.15638	-59.2133		TACGCGCGAT	7	0.125743	-122.608		TTGGCGATGG	7	0.129094	-234.217		TATTCGTCGG	1	0.0276083	-116.249							TGCCCGCCCG	1	0.0232045	-74.9424																	TCGACGTCGG	22	0.287638	-156.221
	TAAGCGCGGG	9	0.15638	-114.911		TAGGCGTCGG	7	0.125743	-114.207		TCTTCGGAGG	7	0.129094	-92.3999		TGTACGTTCG	1	0.0276083	-156.221							TTGACGCATG	1	0.0232045	-124.366																	TTAGCGTCTG	22	0.287638	-67.9222
	TATACGACAG	9	0.15638	-54.5277		TACCCGCGAG	7	0.125743	-37.562		TTACCGCGAT	7	0.129094	22.8822		TGCTCGAGAG	1	0.0276083	-84.5967							TAGCCGCACG	1	0.0232045	-37.1403																	TTCGCGTACG	22	0.287638	-58.6634
	TAGACGACCG	9	0.15638	-77.3368		TAGTCGTGCG	7	0.125743	-85.1559		TATTCGCCCG	7	0.129094	-67.8418		TGACCACGTG	1	0.0276083	17.1572							TGAGCGCTCG	1	0.0232045	-125.445																	TCAGCGTACG	22	0.287638	-47.6092
	TCAGCGCATG	9	0.15638	-119.236		TCCCCGCACG	7	0.125743	-31.2115		TAGCCGTGCG	7	0.129094	-39.389		TTCCCGCTCG	1	0.0276083	-55.8865							TATACGTCAG	1	0.0232045	-21.8466																	TCGTCGCGGG	22	0.287638	-133.563
	TGAGCGCGGG	9	0.15638	-65.7434		TGTCCGAATG	7	0.125743	-49.2336		TGCCCGGGAG	7	0.129094	-81.7378		TGTACGTGGG	1	0.0276083	-66.8402							TCGACGGCAG	1	0.0232045	-68.0928																	TTCGCGGCTG	22	0.287638	-95.5624
	TAGACGATCG	9	0.15638	-77.3368		TTGCCGACAG	7	0.125743	-73.4097		TGTGCGCGAA	7	0.129094	-43.02		TTACCGACTG	1	0.0276083	-78.9415							TGCGTGCGAG	1	0.0232045	-107.285																	TATACGGTAG	22	0.287638	-65.5833
	TGCTCGGTGG	9	0.15638	-92.9911		TGGGCGATTG	7	0.125743	-158.504		TCCGCGTAAG	7	0.129094	-60.7481		TGCCCGGAGG	1	0.0276083	-113.909							TGCCCGCTCG	1	0.0232045	-71.8686																	TATCCGGTTG	22	0.287638	-111.631
	TGCTCGGTTG	9	0.15638	-34.8673		TTCTCGCGCG	7	0.125743	-155.077		TATGCGTAAG	7	0.129094	-34.3619		TTAGCGATAG	1	0.0276083	-73.6278							TAATCGGAGG	1	0.0232045	-40.8572																	TTGGCGCTGG	22	0.287638	-202.638
	TAGACGATAG	9	0.15638	-77.7584		TTAGCGTGTG	7	0.125743	-89.638		TTAACGATGG	7	0.129094	-80.1299		TAAGCGTCGG	1	0.0276083	-36.3432							TCCTCGTCCG	1	0.0232045	-114.1																	TGCGCGCCAG	22	0.287638	-71.1323
	TGTGCGAAAG	9	0.15638	-81.4575		TCACCGTGTG	7	0.125743	-69.1441		TCTCCGTAAG	7	0.129094	-47.9566		TGTTCGATTG	1	0.0276083	-98.2054							TGCGCGAGCG	1	0.0232045	-171.059																	TACCCGTCAG	22	0.287638	-3.54281
	TCATCGTGAG	9	0.15638	-69.4346		TATCCGCTTG	7	0.125743	-89.2774		TCGGCGTTAG	7	0.129094	-100.31		TGCACGCGAA	1	0.0276083	-36.5405							TTTTCGGGGG	1	0.0232045	-84.0459																	TAAACGTCTG	22	0.287638	-18.9289
	TACTCGTAAG	9	0.15638	-83.5115		TGAGCGATAG	7	0.125743	-36.1232		TTGGCGCAAG	7	0.129094	-119.242		TAGTCGGAGG	1	0.0276083	-124.259							TTGTCGCCAG	1	0.0232045	-119.242																	TGGTCGACTG	22	0.287638	-98.2054
	TCCACGATAG	9	0.15638	-66.5887		TGAGCGACGG	7	0.125743	-107.185		TTTTCGGGCG	7	0.129094	-36.4848		TGATCGGTCG	1	0.0276083	-78.6446							TATGCGGTCG	1	0.0232045	-89.3393																	TTCTCGGGTG	22	0.287638	-124.259
	TAGGCGGCAG	9	0.15638	-58.182		TATGCGAGTG	7	0.125743	-102.996		TCCTCGTCGG	7	0.129094	-160.454		TCATCGTCTG	1	0.0276083	-124.774							TGTCCGAGCG	1	0.0232045	-85.0131																	TTGGCGGGGG	22	0.287638	-100.251
	TTCTCGCACG	9	0.15638	-83.9364		TTGACGTAGG	7	0.125743	-124.642		TATGCGAATG	7	0.129094	-111.35		TGTACGTTAG	1	0.0276083	-66.8999							TTAACGAGCG	1	0.0232045	9.54364																	TATACGTAAG	22	0.287638	-13.2181
	TCGTCGTGAG	9	0.15638	-88.0871		TGACAGCGAG	7	0.125743	57.6303		TAGGCGCGAA	7	0.129094	-55.494		TGTTCGTCGG	1	0.0276083	-130.24							TTATCGGCTG	1	0.0232045	-46.3953																	TCGGCGGGAG	22	0.287638	-23.1959
	TAGGCGGCCG	9	0.15638	-89.3393		TTCTCGCGGG	7	0.125743	-202.638		TTGACGTCGG	7	0.129094	-156.221		TCTGCGAGTG	1	0.0276083	-162.425							TAAGCGTTTG	1	0.0232045	-40.7431																	TTGTCGACAG	22	0.287638	-122.101
	TATCCGAGTG	9	0.15638	-57.1636		TTGCCGATAG	7	0.125743	-73.4097		TAGGCGCGAG	7	0.129094	-53.9986		TCAACGTAGG	1	0.0276083	-72.8192							TACTCGCCGG	1	0.0232045	-128.875																	TCTGCGAAAG	22	0.287638	-125.302
	TAGCCGGACG	9	0.15638	-91.0725		TGGACGCTAG	7	0.125743	-35.045		TCTTCGGAAG	7	0.129094	-46.9235		CGACCGCCAG	1	0.0276083	55.0003							TCGTCGACAG	1	0.0232045	-128.442																	TTTGCGATTG	22	0.287638	-202.638
	TGTACGTATG	9	0.15638	-80.2283		TTATCGTCAG	7	0.125743	-41.3785		TCTTCGTGGG	7	0.129094	-162.425		TGCCCGGAAG	1	0.0276083	-42.1762							TATTCGAACG	1	0.0232045	-62.0722																	TACCCGGCTG	22	0.287638	-69.4462
	TGGTCGCTCG	9	0.15638	-171.059		TTCCCGGACG	7	0.125743	-52.3575		TAGGCGCGCG	7	0.129094	-85.1559		TCGCCGGGTG	1	0.0276083	-133.563							TACGCGCCTG	1	0.0232045	-101.025																	TAGCCGAGGG	22	0.287638	-87.7308
	TTGCCGCGTG	9	0.15638	-48.0524		TATCCGGGGG	7	0.125743	-130.846		TGACCGTGCG	7	0.129094	-37.5652		TTTGCGCTTG	1	0.0276083	-202.638							TCCTCGGACG	1	0.0232045	-38.3438																	TCCACGGTGG	22	0.287638	-99.8899
	TTCTCGATTG	9	0.15638	-128.66		TAACCGAATG	7	0.125743	-13.975		TGAGCGAACG	7	0.129094	-119.236		TCTCCGTGGG	1	0.0276083	-116.658							AGACCGCCCG	1	0.0232045	-69.8204																	TTTCCGACTG	22	0.287638	-101.996
	TTGCCGGTAG	9	0.15638	-119.242		TTGTCGGAAG	7	0.125743	-72.4424		TTGACGTCCG	7	0.129094	-77.0811		TGGTCGGCTG	1	0.0276083	-48.5466							TCCACGTATG	1	0.0232045	-116.66																	TTGACGAGTG	22	0.287638	-88.2488
	TCTTCGGAGG	9	0.15638	-92.3999		TTGCCGATGG	7	0.125743	-156.805		TGTTCGTCTG	7	0.129094	-72.1158		TGAGCGCCTG	1	0.0276083	-80.6405							CACCCGATAG	1	0.0232045	-27.0402																	TAAGCGCCTG	22	0.287638	-65.3457
	TGACCGGAGG	9	0.15638	-70.0684		TGGCCGCCTG	7	0.125743	-41.4143		AGACCGAACG	7	0.129094	-72.3818		TTGCCGGATG	1	0.0276083	-171.059							TTGGCGTGAG	1	0.0232045	-56.4737																	TAGTCGTAGG	22	0.287638	-202.638
	TTTTCGCCCG	9	0.15638	-100.267		TCGGCGTAAG	7	0.125743	-100.31		TCGTCGAGGG	7	0.129094	-136.422		TTTCCCCGTG	1	0.0276083	-111.944							TTAGCGAGAG	1	0.0232045	-31.5154																	TTAGCGCTCG	22	0.287638	-77.8835
	TCGCCGCAAG	9	0.15638	-40.0715		TATCCGGGCG	7	0.125743	-50.8592		TTTCCGGATG	7	0.129094	-139.2		TTCACGTAAG	1	0.0276083	-33.264							TCTCCGGTTG	1	0.0232045	-171.059																	TAGCCGAGAG	22	0.287638	-8.1659
	TATACGACTG	9	0.15638	-43.0853		TTACCGACAG	7	0.125743	-27.1248		TAATCGCAGG	7	0.129094	-87.6571		TCTACTGTTG	1	0.0276083	-145.958							AGACCGCTCG	1	0.0232045	-70.4908																	TGAACGTGTG	22	0.287638	7.21837
	TTTGCGTAAG	9	0.15638	-62.1101		TCCGCGTTCG	7	0.125743	-85.7529		TCGGCGCAAG	7	0.129094	-125.583		TTGCCGTCTG	1	0.0276083	-156.871							TCTGCGTCGG	1	0.0232045	-122.555																	TTCACGTCCG	22	0.287638	-34.8967
	TATCCGTGAG	9	0.15638	-37.0929		TTACCGATAG	7	0.125743	-27.7952		TCGCCGGTGG	7	0.129094	-202.638		TCACCGCTGG	1	0.0276083	-71.5124							TGGTCGCCTG	1	0.0232045	-126.925																	TCCCCGCGGG	22	0.287638	-117.127
	TGCCCGCTGG	9	0.15638	-54.2799		TGATCGAGGG	7	0.125743	-68.6023		TCTCCGCAGG	7	0.129094	-85.2677		TATTCGCAGG	1	0.0276083	-139.2							TTGGCGCAGG	1	0.0232045	-202.638																	TAAGCGGGCG	22	0.287638	29.9666
	TTTTCGCCGG	9	0.15638	-147.828		TGCGCGAACG	7	0.125743	-163.076		TGCGCGTGAG	7	0.129094	-56.4647		TTTGCGCCTG	1	0.0276083	-147.828							TCTTCGTGCG	1	0.0232045	-84.492																	TTCACGCCAG	21	0.274564	-30.3652
	TTGACGTCGG	9	0.15638	-156.221		TTACCGATGG	7	0.125743	-111.191		TGAACGGTGG	7	0.129094	-18.7871		TGAACGTAAG	1	0.0276083	16.5021							TTGTCGAAAG	1	0.0232045	-122.101																	TTATCGGTAG	21	0.274564	4.75102
	TAATCGTCCG	9	0.15638	-44.7876		TCGTCGCCCG	7	0.125743	-156.284		TCCTCGCAGG	7	0.129094	-163.076		TTCACGGGTG	1	0.0276083	-81.9903							TAATCGTGGG	1	0.0232045	-114.911																	TTCCCGGTTG	21	0.274564	-157.38
	TCTGCGTTGG	9	0.15638	-177.365		TCTCCGTCCG	7	0.125743	-87.2866		TTTACGCTAG	7	0.129094	-72.5496		TCTCCGTCAG	1	0.0276083	-56.585							TACTCGCTGG	1	0.0232045	-125.801																	TACACGTCTG	21	0.274564	-54.6083
	TAGCCGAGTG	9	0.15638	-59.8813		TGAGCGACTG	7	0.125743	-80.6405		TGAGCGGCTG	7	0.129094	-15.7494		TATTCGTGAG	1	0.0276083	-82.8598							TCCCCGTCTG	1	0.0232045	-114.687																	TGGTCGCGCG	21	0.274564	-101.985
	TACACGTGTG	9	0.15638	-96.7927		TACCCGGACG	7	0.125743	-51.511		TAGCCGCGAG	7	0.129094	31.5125		TGGACGTTCG	1	0.0276083	-156.221							TGGGCGGCTG	1	0.0232045	-93.6132																	TCCCCGACTG	21	0.274564	-114.621
	TATACGTTGG	9	0.15638	-156.221		TATGCGGACG	7	0.125743	-25.9011		TAGCCGCGAT	7	0.129094	0.39905		TATTCGATTG	1	0.0276083	-82.9106							TGAGCGCCGG	1	0.0232045	-107.185																	TGCACGTTGG	21	0.274564	-93.3742
	TTGCCGGTGG	9	0.15638	-202.638		TCTTCGGCCG	7	0.125743	-23.0957		TTGGCGTTCG	7	0.129094	-129.804		TGCCCGTTAG	1	0.0276083	-22.2916							TTGCCGAATG	1	0.0232045	-156.805																	TTTACGTGTG	21	0.274564	-84.429
	TGAACGGCCG	9	0.15638	-35.7054		TACCCGGAGG	7	0.125743	-131.498		TCCGCGTATG	7	0.129094	-137.803		TCAGCGCGAT	1	0.0276083	-68.9692							TACCCGTACG	1	0.0232045	-37.323																	TGCACGTTCG	21	0.274564	-110.963
	TAATCGATTG	9	0.15638	-68.875		TATTCGATCG	7	0.125743	-93.9314		TGTACGTTAG	7	0.129094	-66.8999		AGACCGATTG	1	0.0276083	-66.0356							TTCGCGTCTG	1	0.0232045	-103.602																	TATGCGCCCG	21	0.274564	-99.4207
	TACGCGCTTG	9	0.15638	-129.53		TCTTCGCGTG	7	0.125743	-130.846		TGATCGCTAG	7	0.129094	-36.1232		TGATCGCCAG	1	0.0276083	-35.4529							TAGACGCACG	1	0.0232045	-44.3798																	TGACCGACCG	21	0.274564	-78.9415
	TGCGCGTGAG	9	0.15638	-56.4647		TCGCCGGCCG	7	0.125743	-156.284		TGGACGTCCG	7	0.129094	-156.221		TCACCGCCGG	1	0.0276083	-70.842							TATCCGTCAG	1	0.0232045	-22.4965																	TCATCGATTG	21	0.274564	-128.303
	TTAGCGACCG	9	0.15638	-77.2131		TAATCGGGGG	7	0.125743	-36.5322		TAGACGTTGG	7	0.129094	-156.221		AGACCGGACG	1	0.0276083	-118.214							TATTCGAAAG	1	0.0232045	-62.4939																	TAGCCGTTAG	21	0.274564	-77.3062
	TCGTCGAGAG	9	0.15638	-59.367		TTTCCGGAGG	7	0.125743	-139.2		TCCTCGCAAG	7	0.129094	-86.0211		TCCACGTCGG	1	0.0276083	-114.037							TAGGCGAAAG	1	0.0232045	-123.073																	TTGCCGCTCG	21	0.274564	-69.5658
	TCCTCGCAGG	9	0.15638	-163.076		TTGTCGAGGG	7	0.125743	-136.422		TGTACGACTG	7	0.129094	-58.3801		TGTTCGTCCG	1	0.0276083	-147.828							TAACCGTCTG	1	0.0232045	-19.5789																	TGTCCGCACG	21	0.274564	-53.6887
	TTGGCGTCAG	9	0.15638	-62.3904		AGACCGGGGG	7	0.125743	-96.3007		TTCGCGCGAG	7	0.129094	-119.242		TGGCCGAGCG	1	0.0276083	-56.1519							TGGTCGGTGG	1	0.0232045	-138.249																	TAGGCGCCAG	21	0.274564	-91.4941
	TGTTCGATTG	9	0.15638	-98.2054		TCGACGCGAT	7	0.125743	-40.9289		TATTCGATTG	7	0.129094	-82.9106		TTTTCGCTCG	1	0.0276083	-123.498							AGACCGCTAG	1	0.0232045	18.8305																	TAGCCGACTG	21	0.274564	-97.3769
	TTGGCGTCCG	9	0.15638	-98.2249		TAGACGGTTG	7	0.125743	-85.7198		TGATCGCTCG	7	0.129094	-125.445		TGAGCGGGTG	1	0.0276083	25.6927							TATACGTTGG	1	0.0232045	-156.221																	TCTACGGCTG	21	0.274564	-58.7595
	TCCGCGTATG	9	0.15638	-137.803		TGTGCGTATG	7	0.125743	-101.372		AGACCGGACG	7	0.129094	-118.214		TTTCCGGTGG	1	0.0276083	-202.638							TATTCGCTAG	1	0.0232045	-91.4941																	TGGACGAGAG	21	0.274564	1.07247
	TGTTCGTCGG	9	0.15638	-130.24		TCGACGCGAG	7	0.125743	-9.81539		TCTCCGACTG	7	0.129094	-101.996		TGCTCGACAG	1	0.0276083	-73.9912							TCATCGTGTG	1	0.0232045	-146.49																	TGCGCGATGG	21	0.274564	-139.791
	TTAGCGCACG	9	0.15638	-40.0961		TTTGCGTGGG	7	0.125743	-137.152		TATACGTCTG	7	0.129094	-41.9831		TTACCGAGTG	1	0.0276083	-69.0784							TCTTCGATTG	1	0.0232045	-142.339																	TATGCGGGTG	21	0.274564	-38.1052
	TTTCCGGCCG	9	0.15638	-100.267		TGAACGTCCG	7	0.125743	-78.3573		TTTCCGAATG	7	0.129094	-124.946		TGTGCGTTTG	1	0.0276083	-133.231							TCTTCGTGAG	1	0.0232045	-116.948																	TCTGCGGACG	21	0.274564	-59.5339
	TATTCGCAGG	9	0.15638	-139.2		TTGACGCAGG	7	0.125743	-124.366		TGTACGATTG	7	0.129094	-113.19		TAGACGTTCG	1	0.0276083	-76.2346							TGGCCGTCTG	1	0.0232045	-81.1586																	TACGCGTAGG	21	0.274564	-106.224
	TCTCCGTCAG	9	0.15638	-56.585		TTGTCGAGAG	7	0.125743	-53.0267		TTTGCGGCAG	7	0.129094	-62.6994		TGTTCGTCAG	1	0.0276083	-90.086							TGAGCGCTGG	1	0.0232045	-107.856																	TATACGGACG	21	0.274564	29.8555
	TTCGCGCGAG	9	0.15638	-119.242		TCACCGAGTG	7	0.125743	-69.0784		TTCACGGTTG	7	0.129094	-68.311		CGACCGCGCG	1	0.0276083	7.12103							TGGTCGAATG	1	0.0232045	-129.784																	TACGCGGCAG	21	0.274564	-15.9975
	TGAGCGAATG	9	0.15638	-75.1025		TTGACGCACG	7	0.125743	-45.2263		TATTCGTTAG	7	0.129094	-123.073		AGACCGTGGG	1	0.0276083	-50.5339							AGACCGCACG	1	0.0232045	-32.7034																	TTTACGCGGG	21	0.274564	-84.153
	TGAGCGGTGG	9	0.15638	-42.9647		TAATCGCTGG	7	0.125743	-125.445		TCGGCGACAG	7	0.129094	-125.583		TTGACGCCCG	1	0.0276083	-76.8052							TAATCGTGAG	1	0.0232045	-35.3461																	TGATCGGTAG	21	0.274564	10.6767
	TTAGCGCAAG	9	0.15638	-35.8404		TGGTCGTGTG	7	0.125743	-89.4299		TTCTCGTTTG	7	0.129094	-157.38		TTCCCGCGAA	1	0.0276083	-35.2267							TACACGAACG	1	0.0232045	-6.19631																	TGGTCGTACG	21	0.274564	-202.638
	TATACGTCTG	9	0.15638	-41.9831		AGACCGCCTG	7	0.125743	-25.6868		TAAGCGTGGG	7	0.129094	-58.0591		TGCCCGACTG	1	0.0276083	-70.4873							TGTTCGTGGG	1	0.0232045	-144.836																	TGATCGCGGG	21	0.274564	-65.7434
	TCAGCGCCAG	9	0.15638	-47.7188		TGCCCGGCAG	7	0.125743	-71.1323		TCTACGAGAG	7	0.129094	-40.0547		TACGCGCTGG	1	0.0276083	-157.38							TCCACGTCCG	1	0.0232045	-67.6829																	TGAGCGCTTG	21	0.274564	-81.3109
	TTAACGTCTG	9	0.15638	-78.3573		TTTCCGTGGG	7	0.125743	-116.658		TCTTCGAGGG	7	0.129094	-133.705		TTCTCGTCTG	1	0.0276083	-128.875							TGCGCGTGCG	1	0.0232045	-145.786																	TCACCGCTCG	21	0.274564	-25.1586
	TCAGCGCTAG	9	0.15638	-79.9681		TTCACGTGTG	7	0.125743	-124.642		TTCACGAATG	7	0.129094	-86.1829		TCTGCGCAGG	1	0.0276083	-170.779							TTTACGCGCG	1	0.0232045	-36.592																	TGTTCGGACG	21	0.274564	-92.3999
	TAGACGTTCG	9	0.15638	-76.2346		TTTCCGGACG	7	0.125743	-60.0598		TATGCGCGAA	7	0.129094	-84.3553		TTTTCGCTAG	1	0.0276083	-119.242							TTACCGCAGG	1	0.0232045	-33.725																	TCCCCGACGG	21	0.274564	-114.621
	TCGGCGACAG	9	0.15638	-125.583		TCGCCGTGTG	7	0.125743	-87.7966		TATTCGTCTG	7	0.129094	-56.821		TTCTCCGAGG	1	0.0276083	-78.6702							TGAACGGTCG	1	0.0232045	-36.3758																	TCTGCGAGAG	21	0.274564	-85.3694
	TTTTCGCTAG	9	0.15638	-119.242		TAAGCGAATG	7	0.125743	-91.3866		TAGGCGGATG	7	0.129094	-109.897		TGATCGAAGG	1	0.0276083	-72.9273							TGGCCGAGGG	1	0.0232045	-38.5632																	TAGGCGTCTG	21	0.274564	-86.3576
	TTCTCGTTTG	9	0.15638	-157.38		TCTGCGGGGG	7	0.125743	-97.5336		TGTGCGGAGG	7	0.129094	-88.299		TATCCCGAGG	1	0.0276083	-109.813							TGAACGGCCG	1	0.0232045	-35.7054																	TGCGCGTCAG	21	0.274564	-14.2803
	TTTCCGAAGG	9	0.15638	-124.946		TCGGCGCGAT	7	0.125743	-87.6216		TTAGCGACTG	7	0.129094	-124.774		TGTTCGGACG	1	0.0276083	-92.3999							TAATCGATTG	1	0.0232045	-68.875																	TAGCCGTCTG	21	0.274564	-97.4427
	TGGACGACTG	9	0.15638	-113.19		TTTCCGAGTG	7	0.125743	-116.592		TCACCGGCCG	7	0.129094	-78.4203		TGTGCGGATG	1	0.0276083	-61.754							AGACCGAGTG	1	0.0232045	-23.9232																	TAGGCGTCGG	21	0.274564	-114.207
	TCAGCGCTCG	9	0.15638	-79.0907		TGGCCGGGGG	7	0.125743	-84.3958		TGTACGTTTG	7	0.129094	-112.088		TCTGCGTGAG	1	0.0276083	-60.0964							TTGTCGCGCG	1	0.0232045	-86.0024																	TCCCCGCAGG	21	0.274564	-77.5653
	TATCCGAACG	9	0.15638	-44.9596		TCGCCGGATG	7	0.125743	-171.059		TTGTCGTCTG	7	0.129094	-171.059		TTTGCGGCCG	1	0.0276083	-66.9551							TCACCGAACG	1	0.0232045	-27.0496																	TTAACGGAGG	21	0.274564	1.41165
	TGGACGTTAG	9	0.15638	-66.8999		TTCACGGAGG	7	0.125743	-42.4287		TGGGCGCAAG	7	0.129094	-81.7378		TAAACGACGG	1	0.0276083	-47.8806							TGTACGTTGG	1	0.0232045	-138.632																	TACCCGCGAG	21	0.274564	-37.562
	TATCCGCGGG	9	0.15638	-76.9136		TAACCGCGGG	7	0.125743	-29.3999		TCTCCGACGG	7	0.129094	-133.575		TATTCGTTTG	1	0.0276083	-111.631							TATACGTCGG	1	0.0232045	-101.411																	TACTCGTCTG	21	0.274564	-69.4462
	TGTTCGACAG	9	0.15638	-61.3659		TGTCCGTACG	7	0.125743	-93.433		TTCCCGCCCG	7	0.129094	-58.9603		AGACCGGAGG	1	0.0276083	-91.17							TGCCCGTTGG	1	0.0232045	-94.0242																	TCGTCGTACG	21	0.274564	-156.284
	TAATCGATAG	9	0.15638	-48.7385		TAGACGTATG	7	0.125743	-96.7927		TGATCGCTTG	7	0.129094	-81.3109		TCTCCGAGGG	1	0.0276083	-116.592							TTGCCGTGTG	1	0.0232045	-87.7966																	TGCACGGTTG	21	0.274564	-24.1774
	TTTCCGCGTG	9	0.15638	-76.9136		TTACCGGCGG	7	0.125743	-124.774		TATCCGCGAT	7	0.129094	-28.4622		TTCCCGGTAG	1	0.0276083	-73.9841							TTGTCGCGAT	1	0.0232045	-81.2813																	TTGCCGATCG	21	0.274564	-109.244
	TGTTCGCACG	9	0.15638	-139.2		TGGACGCTGG	7	0.125743	-106.778		TACACGCGAT	7	0.129094	-75.9149		TAGTCGTGAG	1	0.0276083	-85.5775							TCTGCGATGG	1	0.0232045	-234.217																	TAAGCGATGG	21	0.274564	-125.445
	TTCCCGGGCG	9	0.15638	-123.498		TGTGCGGTCG	7	0.125743	-137.747		TCTCCGATGG	7	0.129094	-188.384		TCGTCGGCTG	1	0.0276083	-92.6802							TACTCGCGAT	1	0.0232045	-122.608																	TGCACGTAGG	21	0.274564	-99.0709
	TGATCGCCTG	9	0.15638	-80.6405		TGTACGTAGG	7	0.125743	-106.773		TTTACGCTGG	7	0.129094	-155.945		TTTACGGGGG	1	0.0276083	-41.777							TACGCGGCGG	1	0.0232045	-95.5624																	TAGCCGGTTG	21	0.274564	-143.21
	TTAGCGTTAG	9	0.15638	-16.7759		TGGCCGCCCG	7	0.125743	-85.5479		TTAACGTTGG	7	0.129094	-79.0277		TCTTCGAGGG	1	0.0276083	-133.705							TAGTCGTCGG	1	0.0232045	-171.059																	TATCCGCTTG	21	0.274564	-89.2774
	TGGCCGAGTG	9	0.15638	-12.0182		TATACGAGAG	7	0.125743	-37.5452		TTATCGTGAG	7	0.129094	-31.5154		AGACCGCATG	1	0.0276083	11.4302							TTTACGCGAG	1	0.0232045	-0.757402																	TGCTCGTTCG	21	0.274564	-188.959
	TAGACGCTAG	9	0.15638	-44.8014		TAGGCGTACG	7	0.125743	-97.3784		TGGCCGTAAG	7	0.129094	-35.9709		TTCACGAATG	1	0.0276083	-86.1829							AGACCGCAAG	1	0.0232045	56.6179																	TGCTCGTCAG	21	0.274564	-71.1323
	TGTCCGCTTG	9	0.15638	-72.9933		TGTACGGTTG	7	0.125743	-69.4356		TCGACGTCAG	7	0.129094	-79.1658		TGAACGTAGG	1	0.0276083	-55.2305							TCCACGTTCG	1	0.0232045	-64.6091																	TAAGCGACAG	21	0.274564	-13.6303
	TAGGCGGACG	9	0.15638	-57.7603		TGTTCGGGCG	7	0.125743	-84.0459		TCCCCGGTGG	7	0.129094	-188.959		TTTACGGTAG	1	0.0276083	-30.1736							TGCGCGACTG	1	0.0232045	-116.32																	TAGGCGTCCG	21	0.274564	-65.7995
	TGTCCGCCTG	9	0.15638	-49.7625		TACGCGAGAG	7	0.125743	-123.073		TATGCGATTG	7	0.129094	-143.21		TGTGCGTCCG	1	0.0276083	-122.555							TCTCCGATTG	1	0.0232045	-156.805																	TTGACGTATG	21	0.274564	-124.642
	TATCCGAATG	9	0.15638	-65.5177		TGATCGGACG	7	0.125743	-40.8572		TCATCGCCCG	7	0.129094	-109.999		TTCACGGCGG	1	0.0276083	-71.3848							TTTACGCGAT	1	0.0232045	-31.8709																	TCCGCGATTG	21	0.274564	-188.959
	TTTTCGGACG	9	0.15638	-13.2599		TGTGCGAATG	7	0.125743	-126.645		TGGTCGACAG	7	0.129094	-84.5967		TCTACGACCG	1	0.0276083	-87.7388							TATTCGTCAG	1	0.0232045	-68.2634																	TAACCGAATG	21	0.274564	-13.975
	TCTTCGGGAG	9	0.15638	-38.5695		TGGCCGGGCG	7	0.125743	-101.985		TCCCCGGTCG	7	0.129094	-111.026		TAACCGACCG	1	0.0276083	-30.5339							TGCCCGTCGG	1	0.0232045	-65.519																	TACCCGAGTG	21	0.274564	-128.956
	TCAGCGTAAG	9	0.15638	-16.9077		TTCGCGAGTG	7	0.125743	-202.638		TATCCGGTCG	7	0.129094	-122.651		TTCGCGAAAG	1	0.0276083	-111.26							AGACAGCGAG	1	0.0232045	27.073																	TCGTCGGGAG	21	0.274564	-41.2872
	TCGACGTTGG	9	0.15638	-187.8		TCCCCGGAAG	7	0.125743	-86.0211		TTGTCGTTCG	7	0.129094	-155.077		CGACCGGTAG	1	0.0276083	-31.1812							TGCTCGAGCG	1	0.0232045	-173.918																	TGTGCGATGG	21	0.274564	-185.049
	TTGTCGTCCG	9	0.15638	-155.077		TATACGATAG	7	0.125743	-77.7584		TTTACGGCGG	7	0.129094	-90.3385		TTATCGACAG	1	0.0276083	-44.2374							TTGTCGCGAA	1	0.0232045	-51.6633																	TGGCCGCCTG	21	0.274564	-41.4143
	TGTGCGTGAG	9	0.15638	-16.2515		TCCCCGGACG	7	0.125743	-85.1437		TGACCGAACG	7	0.129094	-41.8244		TGACTGTATG	1	0.0276083	-23.3041							TTGGCGGAAG	1	0.0232045	-85.9301																	TACTCGTTGG	21	0.274564	-157.38
	TGCACGGGTG	9	0.15638	-37.8567		TCAGCGTTGG	7	0.125743	-100.172		TCAACGATTG	7	0.129094	-111.709		TGTCCGGATG	1	0.0276083	-95.0662							TGCGCGGAAG	1	0.0232045	-8.86402																	TTACCGATCG	21	0.274564	-32.0508
	TCTACGTGAG	9	0.15638	-38.9525		TAGACGATCG	7	0.125743	-77.3368		TTGCCGAGTG	7	0.129094	-87.7308		TAATCGACCG	1	0.0276083	-47.6465							AGACCGCAGG	1	0.0232045	-15.1147																	TAGCCGGCAG	21	0.274564	-123.073
	TATACGAAAG	9	0.15638	-14.3203		TACCCGCTCG	7	0.125743	-23.461		TGAACGCGAA	7	0.129094	51.1865		TCACCGGTCG	1	0.0276083	-79.0907							TAGTCGTTGG	1	0.0232045	-202.638																	TCCGCGTCAG	21	0.274564	-26.5462
	TGGACGAACG	9	0.15638	-125.744		TCGACGGGTG	7	0.125743	-76.0737		TTCCCGCATG	7	0.129094	-77.5653		TCTCCGACAG	1	0.0276083	-88.0982							TGAACGCTTG	1	0.0232045	-34.6182																	TTGCCGATTG	21	0.274564	-156.805
	TAATCGTATG	9	0.15638	-91.3866		TGTGCGCGTG	7	0.125743	-86.7122		TATGCGACCG	7	0.129094	-99.4207		TTACCGTCGG	1	0.0276083	-79.0073							TGATCGCGTG	1	0.0232045	-39.1985																	TTACCGATAG	21	0.274564	-27.7952
	TATCCGTAGG	9	0.15638	-93.433		TGCTCGAATG	7	0.125743	-90.2228		TTTACGTAAG	7	0.129094	-40.9663		CGACCGGGCG	1	0.0276083	-78.3901							TCCACGTGGG	1	0.0232045	-156.221																	TCATCGAATG	21	0.274564	-122.095
	TGACCGAAAG	9	0.15638	47.4969		TGCTCGGTGG	7	0.125743	-92.9911		TCCGCGTGGG	7	0.129094	-177.365		TTAGCGTGCG	1	0.0276083	-42.0769							TACACGGGAG	1	0.0232045	-34.0043																	TCTTCGTAAG	21	0.274564	-125.302
	TTCACGACCG	9	0.15638	-35.9989		TATGCGAACG	7	0.125743	-90.7922		TATCCGAAGG	7	0.129094	-93.3672		TCTCCGATCG	1	0.0276083	-142.03							TTTGCGCTGG	1	0.0232045	-202.638																	TCCTCGGTTG	21	0.274564	-79.0009
	TGTCCGGGAG	9	0.15638	-41.5245		TTTACGTTAG	7	0.125743	-72.8255		TCTACGTGTG	7	0.129094	-116.008		TCTACGATGG	1	0.0276083	-188.902							TTCCCGCGGG	1	0.0232045	-117.127																	TAATCGGGTG	21	0.274564	-8.68271
	TCTACGTGGG	9	0.15638	-116.008		TCGCCGATCG	7	0.125743	-110.452		TCGACGCACG	7	0.129094	-78.0125		TGCTCGCAAG	1	0.0276083	-42.1762							TTTACGCGGG	1	0.0232045	-84.153																	TCCGCGTTGG	21	0.274564	-132.107
	TTCTCGCTGG	9	0.15638	-157.38		TTTACGCATG	7	0.125743	-92.5071		TCGGCGCCTG	7	0.129094	-202.638		TCGTCGTAGG	1	0.0276083	-234.217							TACACGAAGG	1	0.0232045	-86.1829																	TGCGCGAAAG	21	0.274564	-73.7552
	TTGTCGATTG	9	0.15638	-173.918		TAGGCGCGTG	7	0.125743	-105.714		TAGACGCCTG	7	0.129094	-96.5168		TTCGCGCTCG	1	0.0276083	-109.819							TGCACGCGAT	1	0.0232045	-66.1585																	TCTTCGGCGG	21	0.274564	-69.4495
	TTACCGAGGG	9	0.15638	-69.0784		TTGGCGATCG	7	0.125743	-155.077		TACACGGCGG	7	0.129094	-71.3848		TTTGCGCGCG	1	0.0276083	-114.864							TAGTCGCATG	1	0.0232045	-143.21																	TACCCGGACG	21	0.274564	-51.511
	TGGTCGCAAG	9	0.15638	-81.7378		TTCTCGCACG	7	0.125743	-83.9364		TCGACGCAAG	7	0.129094	-47.311		TCAACGAATG	1	0.0276083	-73.9214							TGAACGGCGG	1	0.0232045	-18.1167																	TGTCCGCGAG	21	0.274564	43.9866
	TGAACGAACG	9	0.15638	-42.3425		TCCACGACAG	7	0.125743	-69.6625		TTTACGTATG	7	0.129094	-92.783		TCACCGCGTG	1	0.0276083	-29.3999							TTTTCGCGAT	1	0.0232045	-110.143																	TCTACGTCTG	21	0.274564	-101.411
	TTGGCGCCAG	9	0.15638	-119.242		TCCGCGGCGG	7	0.125743	-127.141		TATACGCGTG	7	0.129094	-56.3036		TGTTCGACCG	1	0.0276083	-119.108							TGCCCGTCAG	1	0.0232045	-25.3654																	TAGGCGATAG	21	0.274564	-123.073
	TCTGCGGTGG	9	0.15638	-169.326		TATGCGCGGG	7	0.125743	-162.425		TATACGGTAG	7	0.129094	-65.5833		CGACCGCTGG	1	0.0276083	-17.4027							TCGACGACAG	1	0.0232045	-111.847																	TTGGCGCGTG	21	0.274564	-133.563
	TATACGGTCG	9	0.15638	-33.5827		TTGGCGACCG	7	0.125743	-155.077		TGTACGCCCG	7	0.129094	-132.715		TGTACGGATG	1	0.0276083	-37.5764							TTTTCGCGAG	1	0.0232045	-79.0291																	TGCACGAACG	21	0.274564	-86.1829
	TGGTCGCAGG	9	0.15638	-153.47		TCCCCGGAGG	7	0.125743	-163.076		TATACGGTCG	7	0.129094	-33.5827		TCTACGATAG	1	0.0276083	-111.847							TGATCGGTAG	1	0.0232045	10.6767																	TTACCGGTAG	21	0.274564	-42.0489
	TCCACGGATG	9	0.15638	-74.0077		TGGTCGCCGG	7	0.125743	-153.47		TTGGCGGGAG	7	0.129094	-16.8556		TCTACGAGGG	1	0.0276083	-117.11							TGTACGTTCG	1	0.0232045	-156.221																	TAGCCGATCG	21	0.274564	-108.398
	TTCGCGTAGG	9	0.15638	-137.803		TTGACGTTAG	7	0.125743	-72.8255		TCGCCGCCGG	7	0.129094	-117.127		TTAGCGCAGG	1	0.0276083	-119.236							TAGCCGCGAA	1	0.0232045	30.0171																	TTGACGACGG	21	0.274564	-125.744
	TTCTCGCCTG	9	0.15638	-128.875		TATTCGCCCG	7	0.125743	-67.8418		TTCCCGTTTG	7	0.129094	-143.192		TGGCCGATTG	1	0.0276083	-81.0928							TCCTCGTGAG	1	0.0232045	-157.162																	TGCGCGGTAG	21	0.274564	-3.16732
	TGTACGCTAG	9	0.15638	-66.624		TCGGCGTCCG	7	0.125743	-99.4322		TTTCCGTAGG	7	0.129094	-125.012		TATCCGAAAG	1	0.0276083	-13.8023							TCACCGCGAT	1	0.0232045	16.5419																	TGCCCGTACG	21	0.274564	-85.7306
	TATACGGCGG	9	0.15638	-58.7595		TTGTCGCCGG	7	0.125743	-202.638		TTCACGTATG	7	0.129094	-85.0807		TGTTCGACAG	1	0.0276083	-61.3659							TTCCCGCTCG	1	0.0232045	-55.8865																	TTCTCGGCTG	21	0.274564	-50.4958
	TGCACGGGCG	9	0.15638	-81.9903		TTGTCGGGCG	7	0.125743	-39.2025		TTCGCGTATG	7	0.129094	-137.803		TAGTCGAGTG	1	0.0276083	-76.994							TACACGGGCG	1	0.0232045	-2.00372																	TGATCGTGAG	21	0.274564	-25.5897
	TATGCGTTAG	9	0.15638	-66.2211		TCACCGTATG	7	0.125743	-73.4692		TTGTCGACGG	7	0.129094	-173.918		TTTCCGGGGG	1	0.0276083	-130.846							TGTTCGCAGG	1	0.0232045	-121.611																	TGCGCGGTGG	21	0.274564	-74.8999
	TACGCGTTGG	9	0.15638	-100.528		TAATCGTCGG	7	0.125743	-93.1952		TACCCGTCGG	7	0.129094	-83.1077		TCACCTGGCC	1	0.0276083	-98.5967							TACACGCCGG	1	0.0232045	-82.1819																	TTGCCGTACG	21	0.274564	-77.7311
	TTTCCGTAGG	9	0.15638	-125.012		TATTCGCCGG	7	0.125743	-116.249		TCACCGATGG	7	0.129094	-111.191		TTCCCGAATG	1	0.0276083	-117.244							TGAACGCCTG	1	0.0232045	-33.9478																	TCTTCGTGTG	21	0.274564	-130.846
	TCGCCGGGGG	9	0.15638	-133.563		TTCGCGTGTG	7	0.125743	-177.365		AGACCGAAGG	7	0.129094	-54.7931		TTATCGATAG	1	0.0276083	-44.9078							TTAGCGAGGG	1	0.0232045	-114.911																	TTTTCGACGG	21	0.274564	-119.108
	TGTTCGGTGG	9	0.15638	-106.67		TTAACGATGG	7	0.125743	-80.1299		TCTCCGGTAG	7	0.129094	-157.162		TCCTCGAGGG	1	0.0276083	-205.497							TGTTCGATTG	1	0.0232045	-98.2054																	TACTCGTATG	21	0.274564	-103.648
	TGGTCGTTGG	9	0.15638	-185.049		TCCGCGTACG	7	0.125743	-91.4496		TAGGCGAGAG	7	0.129094	-85.5775		TCTTCGAGAG	1	0.0276083	-88.2283							TACGCGGTCG	1	0.0232045	-44.081																	TTACCGGCTG	21	0.274564	-124.774
	TGTTCGAATG	9	0.15638	-66.3462		TTGGCGCAAG	7	0.125743	-119.242		TCGGCGCCGG	7	0.129094	-202.638		TGACCTGCCC	1	0.0276083	-186.393							TGCACGCGAG	1	0.0232045	-35.045																	TAACCGCGGG	21	0.274564	-29.3999
	TCGCCGTTAG	9	0.15638	-79.8157		TAACCGGATG	7	0.125743	-59.8077		TGACCGGATG	7	0.129094	-43.5235		TCCGCGACAG	1	0.0276083	-83.3982							TGTACGTTAG	1	0.0232045	-66.8999																	TGCCCGGCTG	21	0.274564	-84.741
	TGGACGTAGG	9	0.15638	-138.632		TATACGTTAG	7	0.125743	-76.6562		TGCCCGCCTG	7	0.129094	-30.8088		GGACCGTTCG	1	0.0276083	-126.833							TAAACGTGGG	1	0.0232045	-36.9153																	TATCCGAGGG	21	0.274564	-116.592
	TAGGCGAGAG	9	0.15638	-85.5775		TAGGCGCGAA	7	0.125743	-55.494		TCACCGATAG	7	0.129094	-34.1355		TTTCCGCGTG	1	0.0276083	-76.9136							TAGCCGCGCG	1	0.0232045	0.355232																	TAGGCGTAGG	21	0.274564	-145.786
	TTTTCGAGAG	9	0.15638	-50.309		TTTCCGTGTG	7	0.125743	-116.658		TGGACGGCTG	7	0.129094	-69.4356		TTTACGGTCG	1	0.0276083	-34.4292							TCTGCGAGTG	1	0.0232045	-162.425																	TTCACGTGAG	21	0.274564	-41.2465
	TCGCCGTTCG	9	0.15638	-110.517		TGCGCGAGAG	7	0.125743	-81.7378		TGGTCGTCGG	7	0.129094	-153.47		TGGGCGATAG	1	0.0276083	-113.317							TGTGCGTGTG	1	0.0232045	-61.4391																	TGTGCGGCGG	21	0.274564	-96.9274
	TCACCGACCG	9	0.15638	-64.1666		TGAGCGAACG	7	0.125743	-119.236		TTCACGTCGG	7	0.129094	-114.037		TCAGCGCTGG	1	0.0276083	-157.024							TTTCCGGCAG	1	0.0232045	-96.0116																	TTATCGCCAG	21	0.274564	-72.9574
	TATACGTAGG	9	0.15638	-92.783		TCCGCGGTTG	7	0.125743	-124.068		TTACCGCCCG	7	0.129094	-23.2809		TTACCGTGTG	1	0.0276083	-69.1441							TCAACGGTTG	1	0.0232045	-67.9547																	TCTCCGTATG	21	0.274564	-125.012
	TCGGCGCTCG	9	0.15638	-156.284		TTTGCGGTTG	7	0.125743	-137.747		TCGCCGTTGG	7	0.129094	-156.871		TTGACGCGAT	1	0.0276083	-34.5886							TTGCCGTTTG	1	0.0232045	-156.871																	TTCTCGACAG	21	0.274564	-79.9168
	TTCACGTCGG	9	0.15638	-114.037		TGCGCGAGGG	7	0.125743	-153.47		TCGCCGTCGG	7	0.129094	-125.292		TACACGCGAA	1	0.0276083	-46.2969							TAAGCGCATG	1	0.0232045	-59.8077																	TGACCGAGTG	21	0.274564	6.6342
	TCAGCGACAG	9	0.15638	-47.7188		TTGACGCCAG	7	0.125743	-72.5496		TCCCCGCGAT	7	0.129094	-71.185		TGCACGTCTG	1	0.0276083	-69.9031							TGCCCGGAAG	1	0.0232045	-42.1762																	TTATCGGGCG	21	0.274564	11.0289
	TGATCGATGG	9	0.15638	-110.715		TTGCCGTGTG	7	0.125743	-87.7966		TAATCGAAGG	7	0.129094	-90.516		TTTACGCCCG	1	0.0276083	-53.5745							TCGCCGGGTG	1	0.0232045	-133.563																	TCTGCGTTTG	21	0.274564	-177.365
	TCCTCGGGAG	9	0.15638	-78.7827		TTGACGCTAG	7	0.125743	-72.5496		TGCTCGCGCG	7	0.129094	-171.059		TCCGCGACCG	1	0.0276083	-114.1							TGAAGGCGAG	1	0.0232045	1.95688																	TACTCGGTTG	21	0.274564	-19.5725
	TGATCGACGG	9	0.15638	-78.4654		TCGACGAGCG	7	0.125743	-41.895		AGACCGGTGG	7	0.129094	-138.413		TGGCCGATGG	1	0.0276083	-107.638							TCGCCGTAAG	1	0.0232045	-79.8157																	TTCCCGCCTG	21	0.274564	-106.521
	TCCCCGCGCG	9	0.15638	-70.7731		TACTCGAAAG	7	0.125743	-54.7915		TCGACGCCAG	7	0.129094	-78.8899		TACGCGCGAA	1	0.0276083	-92.9896							TCCACGTGTG	1	0.0232045	-156.221																	TCCACGATCG	21	0.274564	-65.7113
	TAATCGCGGG	9	0.15638	-114.911		TCATCGGATG	7	0.125743	-72.4362		TCAACGTCCG	7	0.129094	-32.0035		TATCCGCGCG	1	0.0276083	-28.506							TTGGCGCATG	1	0.0232045	-202.638																	TGGCCGGACG	21	0.274564	-139.48
	TTGACGAGTG	9	0.15638	-88.2488		TCCTCGATTG	7	0.125743	-128.66		TATACGTATG	7	0.129094	-64.9335		TGTGCGACTG	1	0.0276083	-103.695							TAGTCGTTTG	1	0.0232045	-143.21																	TGGTCGCTCG	21	0.274564	-171.059
	TCTCCGGTCG	9	0.15638	-156.284		TCACCGCGAT	7	0.125743	16.5419		TAGACGAGAG	7	0.129094	-40.2629		TTGTCGGATG	1	0.0276083	-124.259							TTTCCGGTCG	1	0.0232045	-123.498																	TGGGCGGTTG	21	0.274564	-93.6132
	TACTCGAGCG	9	0.15638	-93.9314		TTCCCGCTCG	7	0.125743	-55.8865		TTTCCGCACG	7	0.129094	-37.7066		TCGTCGTAAG	1	0.0276083	-157.162							TCCCCGAGGG	1	0.0232045	-156.805																	TGGTCGGGAG	21	0.274564	2.55773
	TTTCCGTCAG	9	0.15638	-50.2447		TGCCCGTCCG	7	0.125743	-114.687		TGTGCGGGTG	7	0.129094	-21.821		TTCGCGGGCG	1	0.0276083	-90.1858							TGGGCGAGAG	1	0.0232045	-44.2422																	TAACCGTGTG	21	0.274564	-41.2947
	TCTCCGCGAG	9	0.15638	0.141727		TTTGCGGTGG	7	0.125743	-169.326		TTCGCGACAG	7	0.129094	-77.0579		TATTCGTGTG	1	0.0276083	-71.4174							TCTACGAGCG	1	0.0232045	-39.1773																	TCCGCGTACG	21	0.274564	-91.4496
	TTTACGATTG	9	0.15638	-157.323		TCTGCGCAAG	7	0.125743	-93.7234		TTCGCGATCG	7	0.129094	-109.819		TAGTCGTTCG	1	0.0276083	-154.23							TTATCGAGCG	1	0.0232045	-38.6299																	TCAGCGTCTG	21	0.274564	-67.9222
	TTGTCGTATG	9	0.15638	-202.638		TCGCCGTAAG	7	0.125743	-79.8157		TAATCGCGAA	7	0.129094	-36.8416		TAAACGCACG	1	0.0276083	39.0222							TGAGCGGCGG	1	0.0232045	-42.2943																	TCTGCGTCAG	21	0.274564	-45.4999
	TCAACGCATG	9	0.15638	-40.9644		TGCTCGATGG	7	0.125743	-142.65		TCGCCGTCTG	7	0.129094	-156.871		TGGGCGCACG	1	0.0276083	-171.059							TCAACGGCTG	1	0.0232045	-67.2843																	TAGTCGTCTG	21	0.274564	-111.631
	TTCGCGACGG	9	0.15638	-160.454		TTTCCGGCCG	7	0.125743	-100.267		TGCTCGAACG	7	0.129094	-134.356		TAAGCGAGTG	1	0.0276083	-87.0616							TCGACGATCG	1	0.0232045	-110.97																	TGTGCGCGCG	21	0.274564	-130.846
	TAATCGCGAG	9	0.15638	-35.3461		TGCTCGACCG	7	0.125743	-131.734		TGGGCGCGAT	7	0.129094	-43.7767		TTTCCGAAAG	1	0.0276083	-41.5505							TTTCCGGCCG	1	0.0232045	-100.267																	TAGACGCAGG	21	0.274564	-92.7874
	TCATCGAGCG	9	0.15638	-39.8372		TCTCCGTTCG	7	0.125743	-142.096		TCACCGTTGG	7	0.129094	-111.257		TCATCGCGAA	1	0.0276083	-39.3512							TATGCGGATG	1	0.0232045	-46.4592																	TCCGCGTAGG	21	0.274564	-137.803
	TAAGCGGGGG	9	0.15638	-50.0199		TTGACGCTGG	7	0.125743	-155.945		TTCTCGAGAG	7	0.129094	-90.5223		TAGCCGTCTG	1	0.0276083	-97.4427							TCACCGCTGG	1	0.0232045	-71.5124																	TAAGCGGATG	21	0.274564	-26.4955
	TTCACGTTCG	9	0.15638	-31.8229		TGGACGTCGG	7	0.125743	-107.054		AGACCGGCTG	7	0.129094	-111.198		TCAGCGGGGG	1	0.0276083	-50.0199							TCCTCGCAAG	1	0.0232045	-86.0211																	TTCTCGTCCG	21	0.274564	-112.892
	TATCCGATCG	9	0.15638	-108.398		TGCTCGATCG	7	0.125743	-160.239		TCTACGAAGG	7	0.129094	-125.464		TTACCGGAAG	1	0.0276083	-35.8404							TAAACGGAGG	1	0.0232045	1.41165																	TTTACGTTTG	21	0.274564	-156.221
	TATCCGATAG	9	0.15638	-77.2404		TCCTCGATGG	7	0.125743	-160.239		TTACCGCTTG	7	0.129094	-71.5124		TGACAGTGAG	1	0.0276083	17.8861							TGAGCGCTTG	1	0.0232045	-81.3109																	TTTACGTCTG	21	0.274564	-101.411
	TGCTCGGTCG	9	0.15638	-110.58		TTTACGGGGG	7	0.125743	-41.777		TTATCGAAGG	7	0.129094	-90.516		TGGGCGAGTG	1	0.0276083	-89.4299							TGCCCGGACG	1	0.0232045	-131.498																	TATACGTCGG	21	0.274564	-101.411
	TGGGCGAACG	9	0.15638	-202.638		TGCGCGTGTG	7	0.125743	-101.652		TTTCCGACGG	7	0.129094	-133.575		TGCACCGAGG	1	0.0276083	51.0319							TCTCCGTCAG	1	0.0232045	-56.585																	TCTGCGATGG	21	0.274564	-234.217
	TTCCCGCACG	9	0.15638	-30.0043		TAGTCGATTG	7	0.125743	-114.49		TAACCGCTGG	7	0.129094	-39.9334		TAAACGAGTG	1	0.0276083	-10.168							TGGTCGTAGG	1	0.0232045	-185.049																	TCGCCGAATG	21	0.274564	-156.805
	TGCTCGCGTG	9	0.15638	-126.925		TTCGCGCGGG	7	0.125743	-202.638		TCACCGTTAG	7	0.129094	-34.2013		TCAACGGTGG	1	0.0276083	-67.9547							TGAGCGAATG	1	0.0232045	-75.1025																	TCCCCGAGAG	21	0.274564	-79.75
	TAAGCGCCCG	9	0.15638	-44.7876		TGTTCGACCG	7	0.125743	-119.108		TTCACGCCAG	6	0.110652	-30.3652		TCACCGCCTG	1	0.0276083	-70.842							TGCTCGACCG	1	0.0232045	-131.734																	TACTCGCGGG	21	0.274564	-171.059
	TGATCGTCCG	9	0.15638	-124.774		TCACCGGTAG	7	0.125743	-79.9681		TATCCGTCCG	6	0.110652	-53.6538		TGTGCGTTAG	1	0.0276083	-88.0437							TGATCGAACG	1	0.0232045	-90.516																	TCGGCGACGG	21	0.274564	-202.638
	TATACGAGGG	8	0.139005	-85.5311		TTCGCGCGCG	7	0.125743	-155.077		TCCGCGGGAG	6	0.110652	-60.6915		TAGCTGGATG	1	0.0276083	-168.757							TGCGCGAGTG	1	0.0232045	-126.925																	TGCCCGTCAG	21	0.274564	-25.3654
	TGTACGAGCG	8	0.139005	-85.5311		TGTTCGACAG	7	0.125743	-61.3659		TATACGAGGG	6	0.110652	-85.5311		TCCTCGAGAG	1	0.0276083	-128.442							TCTTCGGCTG	1	0.0232045	-37.8705																	TTGGCGCATG	21	0.274564	-202.638
	TATGCGGGGG	8	0.139005	-97.5336		TCCTCGATAG	7	0.125743	-114.762		TCGGCGGATG	6	0.110652	-169.326		TAGACGTCTG	1	0.0276083	-96.7927							TATGCGTTTG	1	0.0232045	-117.937																	TATTCGCAGG	21	0.274564	-139.2
	TTGTCGTACG	8	0.139005	-123.498		TCTTCGAGAG	7	0.125743	-88.2283		TATGCGGGGG	6	0.110652	-97.5336		TTCCCGGGCG	1	0.0276083	-123.498							TTGGCGTCGG	1	0.0232045	-145.786																	TGAGCGAATG	21	0.274564	-75.1025
	TGTCCGACTG	8	0.139005	-57.862		TGCTCGACGG	7	0.125743	-114.145		TTGTCGTACG	6	0.110652	-123.498		AGACCGGATG	1	0.0276083	-74.0809							TGGACGTTCG	1	0.0232045	-156.221																	TCCCCGAGCG	21	0.274564	-110.452
	TTCACGCTGG	8	0.139005	-110.687		TGGGCGATAG	7	0.125743	-113.317		TGCCCGCGCG	6	0.110652	-85.5479		TGTGCGGAAG	1	0.0276083	-16.5664							TCAGCGCGAT	1	0.0232045	-68.9692																	TGCTCGATCG	21	0.274564	-160.239
	TGGTCGCGCG	8	0.139005	-101.985		TGCCCGTCTG	7	0.125743	-70.553		TGTGCGCCGG	6	0.110652	-161.819		TGTTCGAGTG	1	0.0276083	-57.9921							AGACCGTGAG	1	0.0232045	21.1987																	TTGACGCCCG	21	0.274564	-76.8052
	TCGCCGAGCG	8	0.139005	-41.377		TAGTCGTCAG	7	0.125743	-91.4941		TGCCCGCGAT	6	0.110652	-27.3401		TCCGCGATGG	1	0.0276083	-188.959							TGATCGCTCG	1	0.0232045	-125.445																	TCTACGAGAG	21	0.274564	-40.0547
	TACACGTTTG	8	0.139005	-83.1134		TGGACGCACG	7	0.125743	-124.366		TACCCGCGGG	6	0.110652	-117.127		TTAACGGAGG	1	0.0276083	1.41165							TCACCGCCGG	1	0.0232045	-70.842																	TGCGCGTGTG	21	0.274564	-101.652
	TAGACGAGGG	8	0.139005	-88.2488		TTAGCGCATG	7	0.125743	-119.236		TCTTCGCAAG	6	0.110652	-93.7234		TAGTCGACTG	1	0.0276083	-82.9106							TTTGCGGCGG	1	0.0232045	-114.516																	TTCACGGCGG	21	0.274564	-71.3848
	TTACCGTTTG	8	0.139005	-111.257		TCCACGATTG	7	0.125743	-143.644		TATTCGCGAT	6	0.110652	-113.973		TCCCCGAGTG	1	0.0276083	-156.805							TGGGCGAGCG	1	0.0232045	-133.563																	TAGTCGCAGG	21	0.274564	-171.059
	TATGCGCCAG	8	0.139005	-68.2634		TTTACGCTCG	7	0.125743	-76.8052		TTGACGTGTG	6	0.110652	-87.1466		TTACCGTCCG	1	0.0276083	-31.4462							TTAGCGCAAG	1	0.0232045	-35.8404																	TCTTCGAGCG	21	0.274564	-55.7719
	TAACCGTTCG	8	0.139005	-31.2701		TCTGCGATAG	7	0.125743	-157.162		TGCTCGCTTG	6	0.110652	-113.246		TTGTCGTGTG	1	0.0276083	-165.142							TGAACGTACG	1	0.0232045	-41.2403																	TGACCGAGAG	21	0.274564	51.8219
	TACGCGTATG	8	0.139005	-78.375		TTAGCGTTCG	7	0.125743	-52.6104		TTCACGCCCG	6	0.110652	-34.6208		TAGTCGTGCG	1	0.0276083	-85.1559							TCTCCGACTG	1	0.0232045	-101.996																	TTAGCGCAGG	21	0.274564	-119.236
	TGGCCGTTAG	8	0.139005	-35.9709		TCAACGCTTG	7	0.125743	-78.7518		TTTTCGTAAG	6	0.110652	-118.962		TCTGCGACAG	1	0.0276083	-102.352							TCAGCGAACG	1	0.0232045	-72.8823																	TCCACGATGG	21	0.274564	-143.644
	TCTACGGCGG	8	0.139005	-90.3385		TTACCGGAGG	7	0.125743	-87.6571		TAGACGAGGG	6	0.110652	-88.2488		TTTCCGCCCG	1	0.0276083	-77.914							TTCACGTAGG	1	0.0232045	-85.0807																	TGCTCGACGG	21	0.274564	-114.145
	TCCTCGGATG	8	0.139005	-84.6976		TGCTCGCAGG	7	0.125743	-113.909		TGAACGAGCG	6	0.110652	-38.0174		TGTGCGTTCG	1	0.0276083	-177.365							TGGACGTCGG	1	0.0232045	-107.054																	TTCCCGCTTG	21	0.274564	-103.448
	TATACGAGTG	8	0.139005	-57.6817		TCAACGCCTG	7	0.125743	-78.0814		TTGCCGCCCG	6	0.110652	-69.5658		TTAGCGTGGG	1	0.0276083	-89.638							TATGCGTGTG	1	0.0232045	-77.7233																	TCCGCGATAG	21	0.274564	-111.903
	TGTGCGCCAG	8	0.139005	-90.086		TCACCGGTGG	7	0.125743	-157.024		TGTTCGCGAT	6	0.110652	-72.638		TTATCGACGG	1	0.0276083	-96.0541							TTTGCGGCAG	1	0.0232045	-62.6994																	TCCACGACTG	21	0.274564	-115.139
	TTGCCGCCAG	8	0.139005	-33.7312		TCTCCGATGG	7	0.125743	-188.384		TATCCGCAGG	6	0.110652	-53.6887		TTCGCGGGAG	1	0.0276083	-54.3512							TGCTCGACAG	1	0.0232045	-73.9912																	TCGCCGTATG	21	0.274564	-156.871
	TTGACGGATG	8	0.139005	-81.9903		TTCACGCGTG	7	0.125743	-124.366		TTTGCGAGAG	6	0.110652	-79.0291		TACCCGCGCG	1	0.0276083	-68.7193							TCACCGAAGG	1	0.0232045	-73.4034																	TTCACGGTAG	21	0.274564	15.0847
	TGGACGAGGG	8	0.139005	-70.6601		TAGCCGGATG	7	0.125743	-143.21		TAGGCGGGGG	6	0.110652	-100.251		TAGTCGATCG	1	0.0276083	-125.51							TAAGCGTTCG	1	0.0232045	-20.185																	TAGCCGGATG	21	0.274564	-143.21
	TTGTCGGCAG	8	0.139005	-72.4424		TTTGCGAAAG	7	0.125743	-118.962		TAGCCGCATG	6	0.110652	-57.6985		TTGCCGATCG	1	0.0276083	-109.244							TTCCCGCGAG	1	0.0232045	-33.7312																	TTCACGACGG	21	0.274564	-83.56
	TAGGCGCCAG	8	0.139005	-91.4941		TTATCGTGAG	7	0.125743	-31.5154		TCGACGTAGG	6	0.110652	-156.221		TTTCCGAGCG	1	0.0276083	-69.031							TGGACGCATG	1	0.0232045	-80.2327																	TGGACGCGGG	21	0.274564	-37.7031
	TCTACGGTTG	8	0.139005	-113.569		TTAACGCTTG	7	0.125743	-78.7518		TTAACGAGTG	6	0.110652	-38.0174		TGCACCCGTG	1	0.0276083	-115.263							TCCACGTTGG	1	0.0232045	-142.542																	TTGTCGTCGG	21	0.274564	-202.638
	TAGCCGATTG	8	0.139005	-128.956		TACCCGACCG	7	0.125743	-66.2133		TCTACGAATG	6	0.110652	-125.464		TAGTCGACAG	1	0.0276083	-94.3531							TTCTCGTCTG	1	0.0232045	-128.875																	TGGCCGTACG	21	0.274564	-125.292
	TACCCGGTCG	8	0.139005	-77.3932		TTATCGTGCG	7	0.125743	-67.35		TGGCCGTTCG	6	0.110652	-125.292		TCATCGAAAG	1	0.0276083	-45.0396							TGTTCGTTCG	1	0.0232045	-202.638																	TATCCGTACG	21	0.274564	-45.0254
	TTATCGTAGG	8	0.139005	-119.236		TTGTCGTCGG	7	0.125743	-202.638		TTCTCGAGTG	6	0.110652	-173.918		TCATCGCGGG	1	0.0276083	-114.911							TTTCCGGCGG	1	0.0232045	-147.828																	TCCCCGGTAG	21	0.274564	-111.903
	TGTACGAGTG	8	0.139005	-41.3975		TCAGCGAATG	7	0.125743	-150.815		TCCCCGTCCG	6	0.110652	-68.3329		TTAACGGTGG	1	0.0276083	-36.3758							TTTTCGCTAG	1	0.0232045	-119.242																	TCGTCGGTGG	21	0.274564	-155.838
	TGCGCGACGG	8	0.139005	-142.865		TTCTCGCTAG	7	0.125743	-105.563		TCTTCGACAG	6	0.110652	-73.6319		TGCCCGAGGG	1	0.0276083	-107.638							TGCCCGTGCG	1	0.0232045	-125.292																	TCTTCGCCCG	21	0.274564	-101.475
	TAGGCGGGAG	8	0.139005	-20.6864		TCCCCGGTCG	7	0.125743	-111.026		TGTCCGCACG	6	0.110652	-53.6887		TAAGCGACGG	1	0.0276083	-93.1952							TACGCGCCGG	1	0.0232045	-128.875																	TATCCGGTCG	21	0.274564	-122.651
	TGCACGCAGG	8	0.139005	-67.2161		TCTTCGCCCG	7	0.125743	-101.475		TGGTCGAACG	6	0.110652	-173.918		TCAGCGCCTG	1	0.0276083	-124.774							TGACCGTACG	1	0.0232045	-41.8902																	TCTTCGCCAG	21	0.274564	-102.352
	TCTACGTACG	8	0.139005	-46.4292		TGCCCGAGCG	7	0.125743	-125.226		TCCACGAGGG	6	0.110652	-157.323		TCTACGTGCG	1	0.0276083	-38.0751							TAAGCGTGGG	1	0.0232045	-58.0591																	TGACCGAACG	21	0.274564	-41.8244
	TGGGCGGGTG	8	0.139005	-24.5387		TTCGCGGTCG	7	0.125743	-44.9275		TTGTCGGCAG	6	0.110652	-72.4424		TGGCCGTAAG	1	0.0276083	-35.9709							TGATCGCTGG	1	0.0232045	-107.856																	TTATCGGACG	21	0.274564	38.2828
	TGTCCGATGG	8	0.139005	-139.217		TGGACGAACG	7	0.125743	-125.744		TTGTCGCGTG	6	0.110652	-133.563		TGGACGCGGG	1	0.0276083	-37.7031							TGTTCGGACG	1	0.0232045	-92.3999																	TAGTCGACGG	21	0.274564	-142.339
	TCGTCGACGG	8	0.139005	-173.918		TAATCGTATG	7	0.125743	-91.3866		TTCTCGTGAG	6	0.110652	-119.242		TACCCGACCG	1	0.0276083	-66.2133							TCACCGCCCG	1	0.0232045	-24.4882																	TGCTCGTGTG	21	0.274564	-158.504
	TCTTCGTCAG	8	0.139005	-102.352		TCGACGTCGG	7	0.125743	-156.221		TTGTCGGTAG	6	0.110652	-72.4424		TCAACGCACG	1	0.0276083	5.38942							TACACGGTCG	1	0.0232045	11.6756																	TTTACGAATG	21	0.274564	-93.8852
	TTTTCGGTCG	8	0.139005	-76.6981		TAGCCGCCTG	7	0.125743	-89.2774		TATTCGAAGG	6	0.110652	-110.48		TAGACGCTAG	1	0.0276083	-44.8014							TCTGCGTGAG	1	0.0232045	-60.0964																	TTCTCGCCAG	21	0.274564	-108.637
	TTTTCGGCAG	8	0.139005	-17.6328		TCTTCGCCAG	7	0.125743	-102.352		TGTCCGACGG	6	0.110652	-84.4069		TTTGCCGAGG	1	0.0276083	-92.5729							TTCCCGCGTG	1	0.0232045	-117.127																	TTCCCGTCGG	21	0.274564	-114.687
	TATGCGCCTG	8	0.139005	-88.3999		TGTTCGATAG	7	0.125743	-116.176		TTTCCGTCTG	6	0.110652	-102.061		TGTCCGCTTG	1	0.0276083	-72.9933							TATTCGTTTG	1	0.0232045	-111.631																	TGTCCGCTCG	21	0.274564	-117.127
	TCGGCGTGCG	8	0.139005	-93.5156		TATACGAACG	7	0.125743	-13.8987		TTTTCGAAGG	6	0.110652	-142.059		TATCCGGCGG	1	0.0276083	-116.249							TCCACGAGTG	1	0.0232045	-157.323																	TGTCCGCCAG	21	0.274564	-4.57486
	TAGCCGATGG	8	0.139005	-156.805		TCCACGAAAG	7	0.125743	-40.7064		TCTGCGTGCG	6	0.110652	-90.7979		TAGCCGGTTC	1	0.0276083	-172.439							TTCCCGGTAG	1	0.0232045	-73.9841																	TTGTCGCAGG	21	0.274564	-202.638
	TACTCGCCGG	8	0.139005	-128.875		TCCGCGTGAG	7	0.125743	-100.31		TAGCCGACTG	6	0.110652	-97.3769		TACTCGTCGG	1	0.0276083	-128.875							TTCACGGTGT	1	0.0232045	-99.4245																	TTGACGCTTG	21	0.274564	-155.945
	TGTTCGGATG	8	0.139005	-16.6874		TTTACGAATG	7	0.125743	-93.8852		TAGACGGAAG	6	0.110652	-34.0043		TATGCGTGAG	1	0.0276083	-26.0079							TTTACGGGGG	1	0.0232045	-41.777																	TATACGCGTG	21	0.274564	-56.3036
	TATCCGTTCG	8	0.139005	-108.464		TAACCGGGTG	7	0.125743	-55.4826		TAGACGTGGG	6	0.110652	-87.1466		TGTCCGCCTG	1	0.0276083	-49.7625							TACGCGCTAG	1	0.0232045	-77.8148																	TTTACGTATG	21	0.274564	-92.783
	TGAGCGCTGG	8	0.139005	-107.856		TGTCCGGGAG	7	0.125743	-41.5245		TAGACGTGAG	6	0.110652	-39.1607		TCATCGCTCG	1	0.0276083	-110.67							TCTTCGAGGG	1	0.0232045	-133.705																	TATACGGCCG	21	0.274564	-10.3519
	TTGTCGCGCG	8	0.139005	-86.0024		TGTCCGCCGG	7	0.125743	-76.3075		TGGGCGGGTG	6	0.110652	-24.5387		TAGACGCCCG	1	0.0276083	-75.9587							TAATCGATCG	1	0.0232045	-48.3169																	TAAACGTTTG	21	0.274564	-51.1782
	TTTACGCGAG	8	0.139005	-0.757402		TGGTCGACGG	7	0.125743	-124.75		TGTCCGATGG	6	0.110652	-139.217		TCAGCGGCGG	1	0.0276083	-91.462							TTCCCGGGGG	1	0.0232045	-171.059																	TATCCGGCTG	21	0.274564	-56.821
	TCGGCGAGTG	8	0.139005	-165.142		TATCCGAAGG	7	0.125743	-93.3672		TCTGCGGACG	6	0.110652	-59.5339		TGGGCGTGAG	1	0.0276083	-18.9691							TGAACGTAGG	1	0.0232045	-55.2305																	TTGGCGGGAG	21	0.274564	-16.8556
	TGCGCGACTG	8	0.139005	-116.32		TTGGCGCTAG	7	0.125743	-119.242		TAGCCGCAGG	6	0.110652	-85.5479		TTTTCGTCAG	1	0.0276083	-96.0116							TGCGCGTGTG	1	0.0232045	-101.652																	TATGCGTTGG	21	0.274564	-145.786
	TGGCCGATAG	8	0.139005	-35.9051		TGTGCGAGCG	7	0.125743	-130.846		TGTCCGATAG	6	0.110652	-67.484		TCATCGCCAG	1	0.0276083	-79.2977							TGCTCGCACG	1	0.0232045	-131.498																	TTACCGAGAG	21	0.274564	14.3173
	TACACGCTCG	8	0.139005	-30.7005		TGATCGATAG	7	0.125743	-38.9822		TCTTCGTTAG	6	0.110652	-157.162		TATCCGCTTG	1	0.0276083	-89.2774							TTCACGCTTG	1	0.0232045	-110.687																	TTGCCGGAGG	21	0.274564	-171.059
	TCGCCGCCTG	8	0.139005	-117.127		TCGCCGCTCG	7	0.125743	-70.7731		TATGCGCTTG	6	0.110652	-143.21		TCAGCGGTGG	1	0.0276083	-92.1324							TAGTCGATTG	1	0.0232045	-114.49																	TATGCGACTG	21	0.274564	-88.3999
	TGGACGGATG	8	0.139005	-69.4356		TTGGCGCTCG	7	0.125743	-155.077		TTCTCGTGGG	6	0.110652	-202.638		TATCCGAATG	1	0.0276083	-65.5177							TAAACGATGG	1	0.0232045	-80.1299																	TGACCGGTAG	21	0.274564	-36.1232
	TTGACGCGCG	8	0.139005	-39.3097		TAGACGCTTG	7	0.125743	-96.5168		TAGCCGCACG	6	0.110652	-37.1403		TAGGCGTGGG	1	0.0276083	-108.29							TCTACGACCG	1	0.0232045	-87.7388																	TACTCGAGTG	21	0.274564	-114.49
	TCATCGTCTG	8	0.139005	-124.774		TACACGAATG	7	0.125743	-58.3334		TAGCCGATGG	6	0.110652	-156.805		TCTCCCGAGG	1	0.0276083	-109.813							TTCGCTCGAG	1	0.0232045	-151.631																	TCTACGGATG	21	0.274564	-81.71
	TCAACGTAGG	8	0.139005	-72.8192		TATCCGGCTG	7	0.125743	-56.821		AGACCGCCCG	6	0.110652	-69.8204		TAACCGGGGG	1	0.0276083	-83.3321							TTTTCGTTTG	1	0.0232045	-171.059																	TTCCCGATCG	21	0.274564	-63.986
	TTGCCGTTTG	8	0.139005	-156.871		TACCCGTTAG	7	0.125743	-32.048		TTGTCGCGGG	6	0.110652	-133.563		TCAGCGCTTG	1	0.0276083	-157.024							TCCCCGACGG	1	0.0232045	-114.621																	TTTACGATCG	21	0.274564	-78.1833
	TCAGCGCGCG	8	0.139005	-68.5572		TGAACGAAGG	7	0.125743	-56.3327		TACCCGTACG	6	0.110652	-37.323		TCCCCGCGTG	1	0.0276083	-117.127							TAACCGACCG	1	0.0232045	-30.5339																	TATGCGTATG	21	0.274564	-86.0774
	TGCCCGGACG	8	0.139005	-131.498		TTATCGGATG	7	0.125743	-40.8572		TCGCCGTGCG	6	0.110652	-41.4428		TCTACGCAGG	1	0.0276083	-92.5071							GGACCGGAAG	1	0.0232045	-45.4914																	TACGCGTTAG	21	0.274564	-20.9629
	TATACGGATG	8	0.139005	-22.2816		TTGGCGGGCG	7	0.125743	-52.6902		TAACCGTCTG	6	0.110652	-19.5789		TATGCGAGTG	1	0.0276083	-102.996							TTTCCGGGCG	1	0.0232045	-83.2847																	TCGCCGTTCG	21	0.274564	-110.517
	TACGCGAAGG	8	0.139005	-163.076		TCGACGATTG	7	0.125743	-188.902		TGACCGCAGG	6	0.110652	15.4427		TATCCGTACG	1	0.0276083	-45.0254							TCACCGGTCG	1	0.0232045	-79.0907																	TGGCCGCGGG	21	0.274564	1.11528
	TATTCGTGGG	8	0.139005	-130.846		TGACCGGCCG	7	0.125743	-124.774		TGGACGTGTG	6	0.110652	-43.013		TTGACGTAGG	1	0.0276083	-124.642							TTACCGTCGG	1	0.0232045	-79.0073																	TACCCGTATG	21	0.274564	-57.8812
	TGCCCGTGAG	8	0.139005	-35.9709		TACGCGTCGG	7	0.125743	-72.0226		TCTCCGTGAG	6	0.110652	-39.6025		TAGCCGTAAG	1	0.0276083	-45.7273							AGACCGTCCG	1	0.0232045	-109.565																	TGTTCGGCGG	21	0.274564	-51.8608
	TCGACGATGG	8	0.139005	-188.902		TAAACGTCTG	7	0.125743	-18.9289		TCGACGATAG	6	0.110652	-111.847		TATTCGAGGG	1	0.0276083	-102.126							TCAGCGCCCG	1	0.0232045	-78.4203																	TTTCCGTCAG	21	0.274564	-50.2447
	TGCCCGTGCG	8	0.139005	-125.292		TCCTCGCCTG	7	0.125743	-128.875		TACTCGCTAG	6	0.110652	-77.8148		TCCCCGGTAG	1	0.0276083	-111.903							TATGCGCGCG	1	0.0232045	-82.4382																	TGTTCGAACG	21	0.274564	-142.059
[truncated: 3,134 more rows]

## Sheet: Loop 15
IR-1	Unique sequences	Reads number	Reads per thousand	Cutoff Score	IR-2	Unique sequences	Reads number	Reads per thousand	Cutoff Score	IR-3	Unique sequences	Reads per thousand	Reads per thousand	Cutoff Score	LM-1	Unique sequences	Reads per thousand	Reads per thousand	Cutoff Score	LM-2	Unique sequences	Reads per thousand	Reads per thousand	Cutoff Score	LM-3	Unique sequences	Reads per thousand	Reads per thousand	Cutoff Score	Sys-1	Unique sequences	Reads per thousand	Reads per thousand	Cutoff Score	Sys-2	Unique sequences	Reads per thousand	Reads per thousand	Cutoff Score	Sys-3	Unique sequences	Reads per thousand	Reads per thousand	Cutoff Score	Pool	Unique sequences	Reads per thousand	Reads per thousand	Cutoff Score
[truncated: 4,114 more rows]

[truncated: 4 more sheets: Loop27, Stem 3, Stem 15, Stem 26]
